# Supplementary material for: Mining the capacity of human-associated microorganisms to trigger rheumatoid arthritis—A systematic immunoinformatics analysis of T cell epitopes
Source: PLoS One. 2021 Jun 29;16(6):e0253918. doi: 10.1371/journal.pone.0253918 (PMC8241107; doi:10.1371/journal.pone.0253918)
Supplement: S1 File — (XLSX) [file pone.0253918.s011.xlsx]

## Sheet: Predicted_T_Cell_Epitopes
			Acetobacter indonesiensis WP_048844353.1
Seq #	Peptide start	Peptide end	Peptide	IEDB consensus percentile rank	Allele
1	228	242	DNRIIGYLADEFKRE	0.05	DQA1*05:01/DQB1*02:01
1	64	78	NTFYAVKRLIGRRYD	0.23	DRB1*11:01
1	363	377	DEVVAIGAAIQGAVL	0.27	DQA1*05:01/DQB1*03:01
1	465	479	PQIEVTFDIDANGIV	0.28	DRB3*01:01
1	380	394	DVKDVLLLDVTPLSL	0.34	DRB1*03:01
1	168	182	IINEPTAAALAYGME	0.42	DQA1*01:02/DQB1*06:02
1	380	394	DVKDVLLLDVTPLSL	0.81	DRB1*04:01
1	606	620	GAAAGGAGAAGAKPN	0.89	DQA1*05:01/DQB1*03:01
1	385	399	LLLDVTPLSLGIETL	0.89	DRB1*04:01
1	476	490	NGIVSVSAKDKATGK	1.1	DRB5*01:01
1	163	177	LEVLRIINEPTAAAL	1.2	DRB1*08:02
1	508	522	EQMVKDAEANAEADK	1.3	DQA1*03:01/DQB1*03:02
1	524	538	KREQVEVRNNAESLV	1.3	DRB1*13:02
1	577	591	EAIKSATEALTQAAM	1.5	DQA1*01:02/DQB1*06:02
1	168	182	IINEPTAAALAYGME	1.5	DQA1*04:01/DQB1*04:02
1	163	177	LEVLRIINEPTAAAL	1.5	DRB1*04:01
1	363	377	DEVVAIGAAIQGAVL	1.6	DQA1*01:02/DQB1*06:02
1	583	597	TEALTQAAMKIGEAV	1.6	DQA1*01:02/DQB1*06:02
1	142	156	VPAYFNDAQRQATKD	1.6	DRB3*01:01
1	471	485	FDIDANGIVSVSAKD	1.6	DRB3*01:01
1	385	399	LLLDVTPLSLGIETL	1.8	DRB1*03:01
1	559	573	AAENAIATVKSALEG	1.8	DRB1*08:02
1	319	333	LKDAGVSASEVDEVI	1.9	DQA1*05:01/DQB1*02:01
1	577	591	EAIKSATEALTQAAM	2	DRB1*08:02
1	295	309	LTRAKLESLVDDLIQ	2.3	DQA1*05:01/DQB1*02:01
1	163	177	LEVLRIINEPTAAAL	2.3	DRB3*02:02
1	295	309	LTRAKLESLVDDLIQ	2.5	DQA1*01:01/DQB1*05:01
1	446	460	NKLLGNFDLTGIAPA	2.5	DQA1*01:01/DQB1*05:01
1	247	261	LRADKLALQRLKEAA	2.5	DRB4*01:01
1	347	361	AVKQFFGKDPARNVN	2.6	DRB3*01:01
1	380	394	DVKDVLLLDVTPLSL	2.6	DRB3*01:01
1	228	242	DNRIIGYLADEFKRE	2.7	DQA1*01:01/DQB1*05:01
1	319	333	LKDAGVSASEVDEVI	2.8	DQA1*03:01/DQB1*03:02
1	488	502	TGKEQQIKIQASGGL	2.8	DRB4*01:01
1	127	141	AEAYLGEKVTQAVIT	2.9	DRB1*04:01
1	529	543	EVRNNAESLVHQVEK	3	DQA1*01:02/DQB1*06:02
1	319	333	LKDAGVSASEVDEVI	3	DQA1*04:01/DQB1*04:02
1	368	382	IGAAIQGAVLKGDVK	3	DQA1*05:01/DQB1*03:01
1	424	438	AEDNQNAVTIKVYQG	3.2	DQA1*01:02/DQB1*06:02
1	621	635	DEKIVDADFEDVNDK	3.2	DQA1*03:01/DQB1*03:02
1	290	304	HLVLKLTRAKLESLV	3.2	DRB1*11:01
1	374	388	GAVLKGDVKDVLLLD	3.3	DRB1*03:01
1	168	182	IINEPTAAALAYGME	3.4	DQA1*05:01/DQB1*03:01
1	601	615	GQAEEGAAAGGAGAA	3.4	DQA1*05:01/DQB1*03:01
1	163	177	LEVLRIINEPTAAAL	3.4	DRB1*04:05
1	471	485	FDIDANGIVSVSAKD	3.4	DRB1*13:02
1	31	45	EGARTTPSMVAFTEG	3.5	DQA1*03:01/DQB1*03:02
1	508	522	EQMVKDAEANAEADK	3.6	DQA1*04:01/DQB1*04:02
1	242	256	EQGIDLRADKLALQR	3.6	DRB1*03:01
1	452	466	FDLTGIAPAPRGVPQ	3.6	DRB5*01:01
1	168	182	IINEPTAAALAYGME	3.7	DQA1*03:01/DQB1*03:02
1	290	304	HLVLKLTRAKLESLV	3.8	DRB1*08:02
1	380	394	DVKDVLLLDVTPLSL	3.8	DRB3*02:02
1	471	485	FDIDANGIVSVSAKD	3.9	DQA1*05:01/DQB1*03:01
1	290	304	HLVLKLTRAKLESLV	4.2	DPA1*03:01/DPB1*04:02
1	314	328	PCKAALKDAGVSASE	4.2	DQA1*05:01/DQB1*03:01
1	46	60	GEMLVGQAAKRQAVT	4.2	DRB5*01:01
1	363	377	DEVVAIGAAIQGAVL	4.3	DQA1*04:01/DQB1*04:02
1	179	193	YGMEKKSGGTVAVYD	4.5	DQA1*05:01/DQB1*03:01
1	405	419	RLIDRNTTIPTKKSQ	4.5	DRB3*02:02
1	380	394	DVKDVLLLDVTPLSL	4.8	DPA1*03:01/DPB1*04:02
1	195	209	GGGTFDVSVLEISDG	5	DQA1*03:01/DQB1*03:02
1	228	242	DNRIIGYLADEFKRE	5.1	DPA1*02:01/DPB1*05:01
1	195	209	GGGTFDVSVLEISDG	5.1	DPA1*03:01/DPB1*04:02
1	559	573	AAENAIATVKSALEG	5.1	DQA1*01:02/DQB1*06:02
1	611	625	GAGAAGAKPNDEKIV	5.1	DQA1*05:01/DQB1*03:01
1	64	78	NTFYAVKRLIGRRYD	5.1	DRB5*01:01
1	621	635	DEKIVDADFEDVNDK	5.2	DQA1*05:01/DQB1*02:01
1	117	131	AFVLGKMKETAEAYL	5.3	DPA1*02:01/DPB1*05:01
1	333	347	ILVGGMTRMPKVIEA	5.3	DRB1*11:01
1	285	299	ASGPKHLVLKLTRAK	5.3	DRB5*01:01
1	290	304	HLVLKLTRAKLESLV	5.3	DRB5*01:01
1	328	342	EVDEVILVGGMTRMP	5.3	DRB5*01:01
1	559	573	AAENAIATVKSALEG	5.4	DQA1*04:01/DQB1*04:02
1	436	450	YQGEREMAADNKLLG	5.4	DRB1*03:01
1	441	455	EMAADNKLLGNFDLT	5.4	DRB1*03:01
1	380	394	DVKDVLLLDVTPLSL	5.4	DRB1*04:05
1	264	278	AKIELSSSKETEINL	5.4	DRB1*07:01
1	363	377	DEVVAIGAAIQGAVL	5.4	DRB1*08:02
1	290	304	HLVLKLTRAKLESLV	5.5	DRB4*01:01
1	340	354	RMPKVIEAVKQFFGK	5.6	DPA1*02:01/DPB1*05:01
1	488	502	TGKEQQIKIQASGGL	5.7	DQA1*01:02/DQB1*06:02
1	290	304	HLVLKLTRAKLESLV	5.7	DRB1*07:01
1	290	304	HLVLKLTRAKLESLV	5.87	DRB1*12:01
1	163	177	LEVLRIINEPTAAAL	5.9	DRB1*01:01
1	157	171	AGRIAGLEVLRIINE	6	DRB4*01:01
1	363	377	DEVVAIGAAIQGAVL	6.1	DQA1*03:01/DQB1*03:02
1	163	177	LEVLRIINEPTAAAL	6.2	DRB4*01:01
1	621	635	DEKIVDADFEDVNDK	6.3	DQA1*01:01/DQB1*05:01
1	358	372	RNVNPDEVVAIGAAI	6.3	DQA1*03:01/DQB1*03:02
1	157	171	AGRIAGLEVLRIINE	6.4	DPA1*03:01/DPB1*04:02
1	190	204	AVYDLGGGTFDVSVL	6.4	DQA1*05:01/DQB1*03:01
1	64	78	NTFYAVKRLIGRRYD	6.57	DRB1*12:01
1	513	527	DAEANAEADKAKREQ	6.7	DQA1*03:01/DQB1*03:02
1	616	630	GAKPNDEKIVDADFE	6.7	DQA1*03:01/DQB1*03:02
1	596	610	AVYKAGQAEEGAAAG	6.7	DQA1*04:01/DQB1*04:02
1	577	591	EAIKSATEALTQAAM	6.7	DRB1*04:01
1	571	585	LEGTDAEAIKSATEA	6.8	DQA1*03:01/DQB1*03:02
1	400	414	GGVFTRLIDRNTTIP	6.8	DRB1*11:01
1	380	394	DVKDVLLLDVTPLSL	6.8	DRB1*13:02
1	290	304	HLVLKLTRAKLESLV	6.9	DPA1*02:01/DPB1*05:01
1	529	543	EVRNNAESLVHQVEK	6.9	DRB1*13:02
1	157	171	AGRIAGLEVLRIINE	7.1	DPA1*02:01/DPB1*01:01
1	559	573	AAENAIATVKSALEG	7.2	DRB1*04:05
1	577	591	EAIKSATEALTQAAM	7.3	DQA1*05:01/DQB1*03:01
1	36	50	TPSMVAFTEGGEMLV	7.4	DQA1*03:01/DQB1*03:02
1	228	242	DNRIIGYLADEFKRE	7.4	DRB3*01:01
1	64	78	NTFYAVKRLIGRRYD	7.5	DRB1*08:02
1	465	479	PQIEVTFDIDANGIV	7.6	DQA1*01:01/DQB1*05:01
1	340	354	RMPKVIEAVKQFFGK	7.6	DRB1*03:01
1	358	372	RNVNPDEVVAIGAAI	7.6	DRB1*03:01
1	290	304	HLVLKLTRAKLESLV	7.8	DRB1*13:02
1	465	479	PQIEVTFDIDANGIV	7.8	DRB1*13:02
1	242	256	EQGIDLRADKLALQR	7.8	DRB3*01:01
1	471	485	FDIDANGIVSVSAKD	8	DQA1*01:02/DQB1*06:02
1	559	573	AAENAIATVKSALEG	8.1	DQA1*05:01/DQB1*03:01
1	596	610	AVYKAGQAEEGAAAG	8.1	DQA1*05:01/DQB1*03:01
1	471	485	FDIDANGIVSVSAKD	8.1	DRB3*02:02
1	363	377	DEVVAIGAAIQGAVL	8.2	DRB1*09:01
1	290	304	HLVLKLTRAKLESLV	8.3	DPA1*02:01/DPB1*01:01
1	55	69	KRQAVTNPTNTFYAV	8.4	DRB3*02:02
1	385	399	LLLDVTPLSLGIETL	8.5	DPA1*03:01/DPB1*04:02
1	559	573	AAENAIATVKSALEG	8.5	DRB1*04:01
1	493	507	QIKIQASGGLSDSDI	8.5	DRB1*15:01
1	400	414	GGVFTRLIDRNTTIP	8.6	DRB1*04:01
1	300	314	LESLVDDLIQRTLEP	8.7	DRB1*03:01
1	385	399	LLLDVTPLSLGIETL	8.8	DRB3*01:01
1	395	409	GIETLGGVFTRLIDR	9.05	DPA1*01/DPB1*04:01
1	134	148	KVTQAVITVPAYFND	9.1	DRB1*12:01
1	542	556	EKSLSEAGDKVPAED	9.2	DQA1*04:01/DQB1*04:02
1	64	78	NTFYAVKRLIGRRYD	9.3	DRB1*15:01
1	347	361	AVKQFFGKDPARNVN	9.3	DRB3*02:02
1	374	388	GAVLKGDVKDVLLLD	9.4	DRB3*01:01
1	588	602	QAAMKIGEAVYKAGQ	9.5	DQA1*01:02/DQB1*06:02
1	290	304	HLVLKLTRAKLESLV	9.5	DRB1*01:01
1	109	123	KYAPSQISAFVLGKM	9.51	DPA1*01/DPB1*04:01
1	285	299	ASGPKHLVLKLTRAK	9.6	DRB1*11:01
1	551	565	KVPAEDKTAAENAIA	9.7	DQA1*04:01/DQB1*04:02
1	358	372	RNVNPDEVVAIGAAI	9.7	DRB1*13:02
1	278	292	LPFITADASGPKHLV	9.7	DRB5*01:01
1	152	166	QATKDAGRIAGLEVL	9.8	DQA1*03:01/DQB1*03:02
1	460	474	APRGVPQIEVTFDID	9.8	DQA1*05:01/DQB1*02:01
1	252	266	LALQRLKEAAEKAKI	9.8	DRB5*01:01
1	64	78	NTFYAVKRLIGRRYD	9.9	DRB1*07:01
1	524	538	KREQVEVRNNAESLV	9.9	DRB1*08:02
			Acidopropionibacterium timonense WP_130864686.1
Seq #	Peptide start	Peptide end	Peptide	IEDB consensus percentile rank	Allele
1	340	354	DEVVALGASLQAGVL	0.21	DQA1*01:02/DQB1*06:02
1	442	456	PQIEVTFDIDANGIV	0.28	DRB3*01:01
1	357	371	EVKDVLLLDVTPLSL	0.34	DRB1*03:01
1	263	277	AGPLHLDEKLTRAEF	0.38	DRB1*03:01
1	144	158	IVNEPTAAALAYGLD	0.42	DQA1*01:02/DQB1*06:02
1	599	613	GGDDTVVDAEIVDDE	0.55	DQA1*03:01/DQB1*03:02
1	274	288	RAEFQRMTSDLLDRC	0.59	DRB1*04:01
1	274	288	RAEFQRMTSDLLDRC	0.77	DRB1*04:05
1	357	371	EVKDVLLLDVTPLSL	0.8	DRB1*04:01
1	362	376	LLLDVTPLSLGIETK	0.89	DRB1*04:01
1	116	130	ITVPAYFSDAQRQAT	0.93	DRB3*01:01
1	255	269	LPYITAGAAGPLHLD	0.94	DQA1*05:01/DQB1*03:01
1	139	153	LTVDRIVNEPTAAAL	1.1	DRB1*04:01
1	340	354	DEVVALGASLQAGVL	1.1	DQA1*05:01/DQB1*03:01
1	416	430	EREFVRDNKSLGNFE	1.1	DRB1*03:01
1	144	158	IVNEPTAAALAYGLD	1.4	DQA1*04:01/DQB1*04:02
1	63	77	DRTIRSVKRHMGTDW	1.5	DRB1*11:01
1	381	395	TKIIERNTTIPTKRS	1.5	DRB3*02:02
1	274	288	RAEFQRMTSDLLDRC	1.8	DRB1*01:01
1	362	376	LLLDVTPLSLGIETK	1.8	DRB1*03:01
1	35	49	TTPSVVAFTNSGEVL	1.9	DRB1*04:05
1	76	90	DWKVTIDGKDYRPQQ	2	DRB1*03:01
1	274	288	RAEFQRMTSDLLDRC	2	DRB1*09:01
1	570	584	AMGQAIYAAAQQAQA	2	DQA1*01:02/DQB1*06:02
1	291	305	PFNAVMKDAGVTVSQ	2.1	DRB1*13:02
1	296	310	MKDAGVTVSQIDEVI	2.3	DQA1*05:01/DQB1*02:01
1	340	354	DEVVALGASLQAGVL	2.3	DRB1*09:01
1	357	371	EVKDVLLLDVTPLSL	2.6	DRB3*01:01
1	570	584	AMGQAIYAAAQQAQA	2.6	DQA1*05:01/DQB1*03:01
1	599	613	GGDDTVVDAEIVDDE	2.6	DQA1*04:01/DQB1*04:02
1	95	109	VLQKLKRDAEAYLGE	3	DRB1*08:02
1	564	578	LNQKASAMGQAIYAA	3.1	DQA1*01:02/DQB1*06:02
1	570	584	AMGQAIYAAAQQAQA	3.1	DRB1*09:01
1	144	158	IVNEPTAAALAYGLD	3.2	DQA1*05:01/DQB1*03:01
1	510	524	EGDALAFRTEKLLEE	3.2	DPA1*02:01/DPB1*01:01
1	535	549	TPVTEAVAKLKEALK	3.4	DRB5*01:01
1	599	613	GGDDTVVDAEIVDDE	3.6	DQA1*05:01/DQB1*02:01
1	357	371	EVKDVLLLDVTPLSL	3.8	DRB3*02:02
1	510	524	EGDALAFRTEKLLEE	3.8	DPA1*03:01/DPB1*04:02
1	429	443	FELTGLMPAPRGIPQ	4.2	DRB5*01:01
1	144	158	IVNEPTAAALAYGLD	4.4	DQA1*03:01/DQB1*03:02
1	469	483	QSMTVTGGSALGKDE	4.4	DQA1*05:01/DQB1*03:01
1	27	41	IPNAEGARTTPSVVA	4.5	DQA1*05:01/DQB1*03:01
1	564	578	LNQKASAMGQAIYAA	4.6	DQA1*05:01/DQB1*03:01
1	357	371	EVKDVLLLDVTPLSL	4.8	DPA1*03:01/DPB1*04:02
1	89	103	QQISAYVLQKLKRDA	4.9	DRB4*01:01
1	510	524	EGDALAFRTEKLLEE	4.9	DPA1*01:03/DPB1*02:01
1	296	310	MKDAGVTVSQIDEVI	5.1	DQA1*04:01/DQB1*04:02
1	296	310	MKDAGVTVSQIDEVI	5.3	DQA1*03:01/DQB1*03:02
1	390	404	IPTKRSEVFTTAEDN	5.3	DQA1*03:01/DQB1*03:02
1	357	371	EVKDVLLLDVTPLSL	5.4	DRB1*04:05
1	429	443	FELTGLMPAPRGIPQ	5.4	DRB1*01:01
1	255	269	LPYITAGAAGPLHLD	5.6	DRB1*09:01
1	334	348	HKGVNPDEVVALGAS	5.7	DRB1*03:01
1	68	82	SVKRHMGTDWKVTID	5.8	DRB1*03:01
1	8	22	DLGTTNSCVAVLEGG	6.2	DQA1*01:02/DQB1*06:02
1	139	153	LTVDRIVNEPTAAAL	6.2	DRB1*08:02
1	381	395	TKIIERNTTIPTKRS	6.2	DRB1*08:02
1	416	430	EREFVRDNKSLGNFE	6.2	DRB3*02:02
1	570	584	AMGQAIYAAAQQAQA	6.2	DQA1*04:01/DQB1*04:02
1	357	371	EVKDVLLLDVTPLSL	6.3	DQA1*05:01/DQB1*02:01
1	424	438	KSLGNFELTGLMPAP	6.3	DPA1*01/DPB1*04:01
1	485	499	DRMVKEAEANADADK	6.3	DQA1*03:01/DQB1*03:02
1	451	465	DANGIVHVHAKDMAT	6.4	DRB1*07:01
1	14	28	SCVAVLEGGEPTVIP	6.5	DQA1*05:01/DQB1*03:01
1	475	489	GGSALGKDEIDRMVK	6.5	DRB1*03:01
1	570	584	AMGQAIYAAAQQAQA	6.5	DQA1*03:01/DQB1*03:02
1	575	589	IYAAAQQAQASGQSA	6.5	DQA1*05:01/DQB1*03:01
1	167	181	LVFDLGGGTFDVSLL	6.6	DQA1*05:01/DQB1*03:01
1	510	524	EGDALAFRTEKLLEE	6.6	DPA1*02:01/DPB1*05:01
1	103	117	AEAYLGEPVTNAVIT	6.7	DRB1*04:01
1	291	305	PFNAVMKDAGVTVSQ	6.7	DRB3*01:01
1	89	103	QQISAYVLQKLKRDA	6.8	DPA1*02:01/DPB1*01:01
1	357	371	EVKDVLLLDVTPLSL	6.8	DRB1*13:02
1	184	198	SDGVFEVQATNGDNH	7.1	DRB1*04:05
1	274	288	RAEFQRMTSDLLDRC	7.1	DRB5*01:01
1	340	354	DEVVALGASLQAGVL	7.1	DRB1*01:01
1	381	395	TKIIERNTTIPTKRS	7.1	DRB1*13:02
1	139	153	LTVDRIVNEPTAAAL	7.2	DRB3*02:02
1	575	589	IYAAAQQAQASGQSA	7.4	DQA1*01:02/DQB1*06:02
1	95	109	VLQKLKRDAEAYLGE	7.5	DRB3*01:01
1	442	456	PQIEVTFDIDANGIV	7.6	DQA1*01:01/DQB1*05:01
1	109	123	EPVTNAVITVPAYFS	7.65	DRB1*12:01
1	133	147	AGEIAGLTVDRIVNE	7.7	DRB1*03:01
1	291	305	PFNAVMKDAGVTVSQ	7.7	DQA1*05:01/DQB1*03:01
1	442	456	PQIEVTFDIDANGIV	7.8	DRB1*13:02
1	564	578	LNQKASAMGQAIYAA	7.8	DRB1*09:01
1	203	217	DWDQRIVDWLVKRFK	7.9	DQA1*01:01/DQB1*05:01
1	451	465	DANGIVHVHAKDMAT	7.9	DRB5*01:01
1	540	554	AVAKLKEALKGTDND	7.9	DPA1*02:01/DPB1*05:01
1	314	328	GSTRMPAVTDLVKEL	8	DRB3*01:01
1	550	564	GTDNDDEVKAAMDDL	8	DQA1*03:01/DQB1*03:02
1	575	589	IYAAAQQAQASGQSA	8.1	DRB1*09:01
1	162	176	KEQTVLVFDLGGGTF	8.3	DRB3*01:01
1	239	253	ERAKIELSQTSETQI	8.3	DRB1*07:01
1	89	103	QQISAYVLQKLKRDA	8.5	DRB1*11:01
1	179	193	SLLDISDGVFEVQAT	8.5	DQA1*03:01/DQB1*03:02
1	301	315	VTVSQIDEVILVGGS	8.6	DQA1*05:01/DQB1*02:01
1	174	188	GTFDVSLLDISDGVF	8.7	DRB3*01:01
1	308	322	EVILVGGSTRMPAVT	8.7	DRB1*09:01
1	362	376	LLLDVTPLSLGIETK	8.8	DRB3*01:01
1	424	438	KSLGNFELTGLMPAP	8.8	DPA1*01:03/DPB1*02:01
1	109	123	EPVTNAVITVPAYFS	8.9	DRB1*01:01
1	308	322	EVILVGGSTRMPAVT	8.9	DRB3*02:02
1	133	147	AGEIAGLTVDRIVNE	9.1	DRB4*01:01
1	604	618	VVDAEIVDDEKKSDK	9.1	DQA1*03:01/DQB1*03:02
1	340	354	DEVVALGASLQAGVL	9.2	DQA1*04:01/DQB1*04:02
1	47	61	EVLVGEVAKRQAVTN	9.3	DRB1*03:01
1	109	123	EPVTNAVITVPAYFS	9.5	DQA1*01:02/DQB1*06:02
1	510	524	EGDALAFRTEKLLEE	9.65	DPA1*01/DPB1*04:01
1	451	465	DANGIVHVHAKDMAT	9.7	DRB1*09:01
1	40	54	VAFTNSGEVLVGEVA	9.8	DQA1*01:02/DQB1*06:02
1	212	226	LVKRFKDANGIDLSA	9.9	DRB1*07:01
1	308	322	EVILVGGSTRMPAVT	9.9	DQA1*05:01/DQB1*03:01
1	510	524	EGDALAFRTEKLLEE	9.9	DQA1*01:01/DQB1*05:01
			Bdellovibrio bacteriovorus WP_061836789.1
Seq #	Peptide start	Peptide end	Peptide	IEDB consensus percentile rank	Allele
1	377	391	DVKDVLLLDVTPLSL	0.34	DRB1*03:01
1	165	179	IINEPTAAALAYGMD	0.41	DQA1*01:02/DQB1*06:02
1	66	80	IYSSKRFIGRRFEEV	0.59	DPA1*02:01/DPB1*01:01
1	377	391	DVKDVLLLDVTPLSL	0.81	DRB1*04:01
1	382	396	LLLDVTPLSLGIETL	0.89	DRB1*04:01
1	462	476	PQVEVTFDIDANGIL	0.94	DRB3*01:01
1	71	85	RFIGRRFEEVAEEIK	1.1	DQA1*05:01/DQB1*02:01
1	363	377	VAVGAAVQGGVLAGD	1.1	DQA1*05:01/DQB1*03:01
1	258	272	AEKAKIELSSAQETE	1.3	DQA1*04:01/DQB1*04:02
1	400	414	MTPLIERNTAIPTKK	1.4	DRB3*02:02
1	159	173	GLDVKRIINEPTAAA	1.5	DRB1*04:01
1	165	179	IINEPTAAALAYGMD	1.5	DQA1*04:01/DQB1*04:02
1	446	460	LGRFELMGIPPAPRG	1.5	DRB1*08:02
1	139	153	VPAYFNDAQRQATKD	1.6	DRB3*01:01
1	258	272	AEKAKIELSSAQETE	1.7	DQA1*03:01/DQB1*03:02
1	8	22	DLGTTNSCVAIMEGG	1.8	DQA1*01:02/DQB1*06:02
1	222	236	DNFDVVILEWLISEF	1.8	DQA1*05:01/DQB1*02:01
1	382	396	LLLDVTPLSLGIETL	1.8	DRB1*03:01
1	39	53	VVAYTKDGDRLVGQI	2.1	DRB3*01:01
1	66	80	IYSSKRFIGRRFEEV	2.1	DPA1*02:01/DPB1*05:01
1	108	122	SPEEIGAAVLAKLKK	2.1	DQA1*01:02/DQB1*06:02
1	108	122	SPEEIGAAVLAKLKK	2.2	DQA1*05:01/DQB1*03:01
1	467	481	TFDIDANGILHVSAK	2.2	DRB3*01:01
1	159	173	GLDVKRIINEPTAAA	2.4	DRB1*08:02
1	232	246	LISEFKKDQGIDLKN	2.4	DRB3*01:01
1	467	481	TFDIDANGILHVSAK	2.5	DRB1*13:02
1	377	391	DVKDVLLLDVTPLSL	2.6	DRB3*01:01
1	446	460	LGRFELMGIPPAPRG	2.6	DRB5*01:01
1	222	236	DNFDVVILEWLISEF	2.7	DPA1*03:01/DPB1*04:02
1	451	465	LMGIPPAPRGVPQVE	2.7	DRB5*01:01
1	217	231	THLGGDNFDVVILEW	2.8	DQA1*04:01/DQB1*04:02
1	222	236	DNFDVVILEWLISEF	2.8	DPA1*01:03/DPB1*02:01
1	358	372	NPDEVVAVGAAVQGG	3	DQA1*05:01/DQB1*03:01
1	97	111	DTAFKVQGKAVSPEE	3.3	DRB1*11:01
1	165	179	IINEPTAAALAYGMD	3.4	DQA1*05:01/DQB1*03:01
1	222	236	DNFDVVILEWLISEF	3.4	DPA1*02:01/DPB1*01:01
1	222	236	DNFDVVILEWLISEF	3.5	DQA1*04:01/DQB1*04:02
1	243	257	DLKNDKMALQRLKEA	3.5	DRB4*01:01
1	400	414	MTPLIERNTAIPTKK	3.6	DRB1*13:02
1	71	85	RFIGRRFEEVAEEIK	3.7	DQA1*04:01/DQB1*04:02
1	76	90	RFEEVAEEIKLVPYH	3.8	DQA1*05:01/DQB1*02:01
1	377	391	DVKDVLLLDVTPLSL	3.8	DRB3*02:02
1	66	80	IYSSKRFIGRRFEEV	4	DPA1*03:01/DPB1*04:02
1	538	552	TEKLIKDSGSQLPEA	4.2	DRB3*01:01
1	66	80	IYSSKRFIGRRFEEV	4.4	DPA1*01:03/DPB1*02:01
1	446	460	LGRFELMGIPPAPRG	4.4	DRB1*04:01
1	489	503	QQIKITAQSGLSEEE	4.5	DRB4*01:01
1	97	111	DTAFKVQGKAVSPEE	4.6	DRB1*08:02
1	165	179	IINEPTAAALAYGMD	4.7	DQA1*03:01/DQB1*03:02
1	291	305	RLTRAKFDQMTEDLV	4.7	DQA1*05:01/DQB1*02:01
1	353	367	PNRTVNPDEVVAVGA	4.7	DRB1*03:01
1	377	391	DVKDVLLLDVTPLSL	4.8	DPA1*03:01/DPB1*04:02
1	61	75	NPENTIYSSKRFIGR	5	DRB1*11:01
1	222	236	DNFDVVILEWLISEF	5	DQA1*01:01/DQB1*05:01
1	227	241	VILEWLISEFKKDQG	5	DPA1*02:01/DPB1*05:01
1	227	241	VILEWLISEFKKDQG	5	DQA1*01:01/DQB1*05:01
1	416	430	QVFSTAADNQPAVDI	5	DQA1*03:01/DQB1*03:02
1	377	391	DVKDVLLLDVTPLSL	5.4	DRB1*04:05
1	446	460	LGRFELMGIPPAPRG	5.4	DRB1*01:01
1	191	205	FGGGTFDVSVLEVGD	5.5	DQA1*03:01/DQB1*03:02
1	66	80	IYSSKRFIGRRFEEV	5.53	DPA1*01/DPB1*04:01
1	338	352	IPAIQKAVKDFFGKE	5.6	DRB1*03:01
1	71	85	RFIGRRFEEVAEEIK	5.61	DPA1*01/DPB1*04:01
1	222	236	DNFDVVILEWLISEF	5.7	DQA1*03:01/DQB1*03:02
1	368	382	AVQGGVLAGDVKDVL	5.7	DQA1*05:01/DQB1*03:01
1	71	85	RFIGRRFEEVAEEIK	5.8	DPA1*02:01/DPB1*01:01
1	467	481	TFDIDANGILHVSAK	5.8	DRB3*02:02
1	489	503	QQIKITAQSGLSEEE	6	DQA1*04:01/DQB1*04:02
1	551	565	EAEVKTANEAIADAK	6	DQA1*03:01/DQB1*03:02
1	159	173	GLDVKRIINEPTAAA	6.2	DRB3*02:02
1	327	341	DEIVLVGGSTRIPAI	6.2	DRB5*01:01
1	489	503	QQIKITAQSGLSEEE	6.3	DQA1*03:01/DQB1*03:02
1	186	200	IVIYDFGGGTFDVSV	6.6	DQA1*05:01/DQB1*03:01
1	227	241	VILEWLISEFKKDQG	6.6	DRB5*01:01
1	531	545	LDNLVYQTEKLIKDS	6.6	DPA1*02:01/DPB1*01:01
1	181	195	KKDEKIVIYDFGGGT	6.7	DRB3*01:01
1	327	341	DEIVLVGGSTRIPAI	6.7	DQA1*05:01/DQB1*03:01
1	446	460	LGRFELMGIPPAPRG	6.7	DRB1*04:05
1	479	493	SAKDMSSGKSQQIKI	6.7	DRB1*07:01
1	377	391	DVKDVLLLDVTPLSL	6.8	DRB1*13:02
1	222	236	DNFDVVILEWLISEF	6.9	DPA1*02:01/DPB1*05:01
1	427	441	AVDIHVLQGERKMAT	6.9	DRB4*01:01
1	531	545	LDNLVYQTEKLIKDS	7	DPA1*01:03/DPB1*02:01
1	531	545	LDNLVYQTEKLIKDS	7	DPA1*02:01/DPB1*05:01
1	116	130	VLAKLKKVAEDYLGE	7.1	DPA1*02:01/DPB1*05:01
1	489	503	QQIKITAQSGLSEEE	7.1	DRB1*07:01
1	564	578	AKKVLENKSAEADQL	7.2	DRB3*02:02
1	48	62	RLVGQIAKRQAVTNP	7.3	DRB1*11:01
1	538	552	TEKLIKDSGSQLPEA	7.4	DRB1*03:01
1	227	241	VILEWLISEFKKDQG	7.5	DPA1*01:03/DPB1*02:01
1	227	241	VILEWLISEFKKDQG	7.5	DPA1*02:01/DPB1*01:01
1	358	372	NPDEVVAVGAAVQGG	7.5	DQA1*01:02/DQB1*06:02
1	81	95	AEEIKLVPYHVEKKG	7.6	DRB1*08:02
1	159	173	GLDVKRIINEPTAAA	7.6	DRB1*04:05
1	275	289	LPFITADQSGPKHLQ	7.6	DRB1*03:01
1	358	372	NPDEVVAVGAAVQGG	7.8	DRB1*08:02
1	436	450	ERKMATDNKTLGRFE	7.8	DRB1*03:01
1	76	90	RFEEVAEEIKLVPYH	7.9	DPA1*02:01/DPB1*01:01
1	263	277	IELSSAQETEINLPF	7.9	DQA1*04:01/DQB1*04:02
1	232	246	LISEFKKDQGIDLKN	8.1	DRB1*03:01
1	345	359	VKDFFGKEPNRTVNP	8.1	DRB1*04:01
1	358	372	NPDEVVAVGAAVQGG	8.3	DQA1*03:01/DQB1*03:02
1	382	396	LLLDVTPLSLGIETL	8.5	DPA1*03:01/DPB1*04:02
1	48	62	RLVGQIAKRQAVTNP	8.7	DRB1*08:02
1	71	85	RFIGRRFEEVAEEIK	8.8	DQA1*03:01/DQB1*03:02
1	217	231	THLGGDNFDVVILEW	8.8	DQA1*03:01/DQB1*03:02
1	382	396	LLLDVTPLSLGIETL	8.8	DRB3*01:01
1	538	552	TEKLIKDSGSQLPEA	8.8	DRB1*13:02
1	338	352	IPAIQKAVKDFFGKE	8.9	DPA1*02:01/DPB1*05:01
1	531	545	LDNLVYQTEKLIKDS	8.95	DPA1*01/DPB1*04:01
1	551	565	EAEVKTANEAIADAK	9	DQA1*04:01/DQB1*04:02
1	71	85	RFIGRRFEEVAEEIK	9.1	DPA1*02:01/DPB1*05:01
1	462	476	PQVEVTFDIDANGIL	9.1	DQA1*05:01/DQB1*02:01
1	504	518	IKRAVNDAEGHAEED	9.1	DQA1*03:01/DQB1*03:02
1	622	636	EKADGDDVIDADYKD	9.1	DQA1*03:01/DQB1*03:02
1	116	130	VLAKLKKVAEDYLGE	9.15	DRB1*12:01
1	97	111	DTAFKVQGKAVSPEE	9.2	DRB1*01:01
1	462	476	PQVEVTFDIDANGIL	9.2	DQA1*01:01/DQB1*05:01
1	129	143	GEPVTEAVVTVPAYF	9.3	DQA1*05:01/DQB1*02:01
1	441	455	TDNKTLGRFELMGIP	9.3	DPA1*02:01/DPB1*05:01
1	270	284	ETEINLPFITADQSG	9.4	DRB4*01:01
1	531	545	LDNLVYQTEKLIKDS	9.4	DPA1*03:01/DPB1*04:02
1	61	75	NPENTIYSSKRFIGR	9.6	DRB1*03:01
1	446	460	LGRFELMGIPPAPRG	9.6	DRB1*15:01
1	13	27	NSCVAIMEGGEPKVL	9.7	DQA1*01:02/DQB1*06:02
1	81	95	AEEIKLVPYHVEKKG	9.7	DRB1*15:01
1	457	471	APRGVPQVEVTFDID	9.7	DQA1*05:01/DQB1*02:01
1	576	590	DQLKAAFDTLQGVTH	9.7	DRB1*04:01
1	249	263	MALQRLKEAAEKAKI	9.9	DRB5*01:01
1	358	372	NPDEVVAVGAAVQGG	9.9	DQA1*04:01/DQB1*04:02
			Butyrivibrio crossotus WP_005602514.1
Seq #	Peptide start	Peptide end	Peptide	IEDB consensus percentile rank	Allele
1	122	136	RAASISLDIPLYRFL	0.12	DRB1*03:01
1	132	146	LYRFLGGASGNRLPV	0.19	DRB1*01:01
1	215	229	LKSDEEAIETILEAV	0.41	DQA1*03:01/DQB1*03:02
1	256	270	GKGYYKLSKAGTEYT	0.52	DRB1*11:01
1	339	353	SILIKLNQIGSVSET	0.52	DRB1*13:02
1	182	196	LRWCSEVFHNLAAIL	0.61	DRB1*13:02
1	300	314	EGWKILTKELGDKVQ	0.91	DRB1*11:01
1	189	203	FHNLAAILKERGLAT	1.4	DRB5*01:01
1	362	376	KAGYTAISSHRSGET	1.4	DRB1*01:01
1	215	229	LKSDEEAIETILEAV	1.7	DQA1*04:01/DQB1*04:02
1	166	180	QEFMIMPVGAPSFKE	1.8	DRB1*08:02
1	105	119	KSKLGANAILAVSIA	1.9	DQA1*01:02/DQB1*06:02
1	339	353	SILIKLNQIGSVSET	1.9	DRB3*02:02
1	105	119	KSKLGANAILAVSIA	2	DRB3*02:02
1	314	328	QLVGDDLFVTNTERL	2	DPA1*02:01/DPB1*01:01
1	330	344	KGIELGCGNSILIKL	2	DRB1*13:02
1	33	47	TVGRGTAPSGASTGE	2.1	DQA1*05:01/DQB1*03:01
1	86	100	ASDIYAIDKAMIKAD	2.1	DRB5*01:01
1	319	333	DLFVTNTERLSKGIE	2.1	DRB3*02:02
1	373	387	SGETADTTIADLAVA	2.2	DQA1*03:01/DQB1*03:02
1	86	100	ASDIYAIDKAMIKAD	2.5	DRB3*01:01
1	339	353	SILIKLNQIGSVSET	2.5	DRB1*12:01
1	65	79	GVSKAVENINTVIND	2.6	DRB1*13:02
1	127	141	SLDIPLYRFLGGASG	2.6	DRB1*01:01
1	308	322	ELGDKVQLVGDDLFV	2.6	DQA1*05:01/DQB1*02:01
1	111	125	NAILAVSIACCRAAS	2.7	DQA1*01:02/DQB1*06:02
1	264	278	KAGTEYTSAELVEHW	2.7	DQA1*04:01/DQB1*04:02
1	59	73	ARYLGKGVSKAVENI	2.8	DRB1*09:01
1	237	251	YKDFRIAMDAASSEW	2.8	DQA1*04:01/DQB1*04:02
1	116	130	VSIACCRAASISLDI	3	DRB1*07:01
1	283	297	DKYPIISIEDGLDEE	3.1	DQA1*05:01/DQB1*02:01
1	86	100	ASDIYAIDKAMIKAD	3.2	DRB1*04:01
1	182	196	LRWCSEVFHNLAAIL	3.2	DRB3*02:02
1	295	309	DEEDWEGWKILTKEL	3.2	DQA1*01:01/DQB1*05:01
1	403	417	RVAKYNQLLRIEEEL	3.4	DPA1*03:01/DPB1*04:02
1	159	173	ISSGLDVQEFMIMPV	3.5	DQA1*01:01/DQB1*05:01
1	237	251	YKDFRIAMDAASSEW	3.6	DQA1*03:01/DQB1*03:02
1	314	328	QLVGDDLFVTNTERL	3.6	DRB1*03:01
1	356	370	AIKMAHKAGYTAISS	3.6	DQA1*05:01/DQB1*03:01
1	237	251	YKDFRIAMDAASSEW	3.7	DRB1*04:01
1	166	180	QEFMIMPVGAPSFKE	3.8	DRB1*09:01
1	13	27	EILDSRGNPTVEAEV	3.9	DQA1*03:01/DQB1*03:02
1	339	353	SILIKLNQIGSVSET	3.9	DRB4*01:01
1	351	365	SETLEAIKMAHKAGY	3.9	DRB1*08:02
1	86	100	ASDIYAIDKAMIKAD	4	DRB3*02:02
1	237	251	YKDFRIAMDAASSEW	4.1	DRB3*02:02
1	189	203	FHNLAAILKERGLAT	4.2	DRB1*11:01
1	73	87	INTVINDAIVGMDAS	4.4	DRB3*01:01
1	166	180	QEFMIMPVGAPSFKE	4.6	DRB1*11:01
1	80	94	AIVGMDASDIYAIDK	4.7	DRB3*01:01
1	105	119	KSKLGANAILAVSIA	4.7	DQA1*04:01/DQB1*04:02
1	403	417	RVAKYNQLLRIEEEL	4.7	DQA1*04:01/DQB1*04:02
1	403	417	RVAKYNQLLRIEEEL	4.8	DQA1*05:01/DQB1*02:01
1	1	15	MSYLEIEKVIGREIL	5	DRB1*07:01
1	149	163	MNIINGGCHAISSGL	5	DQA1*05:01/DQB1*03:01
1	362	376	KAGYTAISSHRSGET	5	DRB1*04:01
1	132	146	LYRFLGGASGNRLPV	5.1	DRB5*01:01
1	403	417	RVAKYNQLLRIEEEL	5.1	DPA1*02:01/DPB1*01:01
1	105	119	KSKLGANAILAVSIA	5.3	DQA1*05:01/DQB1*03:01
1	59	73	ARYLGKGVSKAVENI	5.4	DQA1*05:01/DQB1*03:01
1	122	136	RAASISLDIPLYRFL	5.4	DRB3*01:01
1	237	251	YKDFRIAMDAASSEW	5.4	DRB1*04:05
1	256	270	GKGYYKLSKAGTEYT	5.6	DRB1*09:01
1	264	278	KAGTEYTSAELVEHW	5.6	DQA1*05:01/DQB1*02:01
1	220	234	EAIETILEAVKKAGY	5.8	DRB1*08:02
1	319	333	DLFVTNTERLSKGIE	5.8	DPA1*02:01/DPB1*01:01
1	378	392	DTTIADLAVALNTCQ	5.8	DQA1*04:01/DQB1*04:02
1	80	94	AIVGMDASDIYAIDK	5.9	DRB1*03:01
1	182	196	LRWCSEVFHNLAAIL	5.9	DRB1*07:01
1	127	141	SLDIPLYRFLGGASG	6	DRB1*11:01
1	166	180	QEFMIMPVGAPSFKE	6	DRB1*12:01
1	403	417	RVAKYNQLLRIEEEL	6	DQA1*03:01/DQB1*03:02
1	39	53	APSGASTGEFEALEL	6.1	DQA1*05:01/DQB1*02:01
1	288	302	ISIEDGLDEEDWEGW	6.1	DQA1*05:01/DQB1*02:01
1	351	365	SETLEAIKMAHKAGY	6.1	DRB1*03:01
1	237	251	YKDFRIAMDAASSEW	6.2	DRB1*08:02
1	319	333	DLFVTNTERLSKGIE	6.3	DPA1*03:01/DPB1*04:02
1	351	365	SETLEAIKMAHKAGY	6.3	DQA1*01:02/DQB1*06:02
1	127	141	SLDIPLYRFLGGASG	6.4	DRB1*15:01
1	378	392	DTTIADLAVALNTCQ	6.4	DRB1*03:01
1	73	87	INTVINDAIVGMDAS	6.5	DRB1*03:01
1	237	251	YKDFRIAMDAASSEW	6.6	DRB1*03:01
1	28	42	YLIDGTVGRGTAPSG	6.7	DQA1*05:01/DQB1*03:01
1	105	119	KSKLGANAILAVSIA	6.7	DRB1*13:02
1	20	34	NPTVEAEVYLIDGTV	6.8	DPA1*01:03/DPB1*02:01
1	182	196	LRWCSEVFHNLAAIL	6.85	DPA1*01/DPB1*04:01
1	182	196	LRWCSEVFHNLAAIL	6.9	DPA1*03:01/DPB1*04:02
1	215	229	LKSDEEAIETILEAV	6.9	DQA1*05:01/DQB1*02:01
1	264	278	KAGTEYTSAELVEHW	6.9	DQA1*03:01/DQB1*03:02
1	319	333	DLFVTNTERLSKGIE	6.9	DRB1*11:01
1	122	136	RAASISLDIPLYRFL	7	DRB1*12:01
1	132	146	LYRFLGGASGNRLPV	7	DQA1*05:01/DQB1*03:01
1	154	168	GGCHAISSGLDVQEF	7	DQA1*03:01/DQB1*03:02
1	339	353	SILIKLNQIGSVSET	7.1	DRB1*04:05
1	339	353	SILIKLNQIGSVSET	7.2	DRB1*11:01
1	154	168	GGCHAISSGLDVQEF	7.3	DQA1*04:01/DQB1*04:02
1	166	180	QEFMIMPVGAPSFKE	7.3	DRB1*01:01
1	237	251	YKDFRIAMDAASSEW	7.3	DRB1*01:01
1	80	94	AIVGMDASDIYAIDK	7.4	DQA1*01:02/DQB1*06:02
1	339	353	SILIKLNQIGSVSET	7.4	DRB1*08:02
1	373	387	SGETADTTIADLAVA	7.5	DQA1*04:01/DQB1*04:02
1	116	130	VSIACCRAASISLDI	7.6	DQA1*01:02/DQB1*06:02
1	189	203	FHNLAAILKERGLAT	7.6	DPA1*02:01/DPB1*05:01
1	189	203	FHNLAAILKERGLAT	7.6	DRB4*01:01
1	314	328	QLVGDDLFVTNTERL	7.6	DPA1*01/DPB1*04:01
1	351	365	SETLEAIKMAHKAGY	7.8	DRB5*01:01
1	403	417	RVAKYNQLLRIEEEL	7.9	DRB1*04:05
1	417	431	LGESAIYPGIKAFNV	7.9	DRB1*15:01
1	182	196	LRWCSEVFHNLAAIL	8.1	DPA1*02:01/DPB1*01:01
1	86	100	ASDIYAIDKAMIKAD	8.2	DRB1*08:02
1	362	376	KAGYTAISSHRSGET	8.2	DRB1*11:01
1	362	376	KAGYTAISSHRSGET	8.3	DRB3*02:02
1	389	403	NTCQIKTGAPSRSER	8.4	DQA1*05:01/DQB1*03:01
1	39	53	APSGASTGEFEALEL	8.6	DQA1*03:01/DQB1*03:02
1	182	196	LRWCSEVFHNLAAIL	8.6	DQA1*01:01/DQB1*05:01
1	220	234	EAIETILEAVKKAGY	8.6	DRB1*12:01
1	314	328	QLVGDDLFVTNTERL	8.7	DPA1*01:03/DPB1*02:01
1	182	196	LRWCSEVFHNLAAIL	8.75	DRB1*12:01
1	403	417	RVAKYNQLLRIEEEL	8.8	DRB1*13:02
1	127	141	SLDIPLYRFLGGASG	8.9	DRB1*08:02
1	189	203	FHNLAAILKERGLAT	8.9	DRB1*01:01
1	314	328	QLVGDDLFVTNTERL	8.9	DPA1*03:01/DPB1*04:02
1	189	203	FHNLAAILKERGLAT	8.95	DRB1*12:01
1	237	251	YKDFRIAMDAASSEW	9.2	DRB3*01:01
1	319	333	DLFVTNTERLSKGIE	9.3	DRB1*13:02
1	314	328	QLVGDDLFVTNTERL	9.4	DPA1*02:01/DPB1*05:01
1	182	196	LRWCSEVFHNLAAIL	9.5	DPA1*01:03/DPB1*02:01
1	362	376	KAGYTAISSHRSGET	9.5	DRB5*01:01
1	86	100	ASDIYAIDKAMIKAD	9.6	DRB1*03:01
1	86	100	ASDIYAIDKAMIKAD	9.65	DRB1*12:01
1	159	173	ISSGLDVQEFMIMPV	9.7	DPA1*01:03/DPB1*02:01
1	256	270	GKGYYKLSKAGTEYT	9.7	DRB5*01:01
			Cellulomonas hominis WP_179687920.1
Seq #	Peptide start	Peptide end	Peptide	IEDB consensus percentile rank	Allele
1	362	376	DEVVALGAAVQAAII	0.05	DQA1*05:01/DQB1*03:01
1	379	393	DVKDVLLLDVTPLSL	0.34	DRB1*03:01
1	166	180	IINEPTAAALAYGMD	0.41	DQA1*01:02/DQB1*06:02
1	362	376	DEVVALGAAVQAAII	0.49	DQA1*04:01/DQB1*04:02
1	362	376	DEVVALGAAVQAAII	0.66	DQA1*01:02/DQB1*06:02
1	290	304	DVTLMRSTFDQLTAD	0.81	DPA1*01/DPB1*04:01
1	379	393	DVKDVLLLDVTPLSL	0.81	DRB1*04:01
1	384	398	LLLDVTPLSLGLETQ	0.89	DRB1*04:01
1	89	103	YDVVAGPGGAVRFSV	0.9	DQA1*05:01/DQB1*03:01
1	464	478	PQIEVTFDIDANGIL	0.94	DRB3*01:01
1	402	416	MTKVIERNTTIPARR	0.97	DRB3*02:02
1	161	175	LEVLRIINEPTAAAL	1.2	DRB1*08:02
1	224	238	DFDRHVVDHLADEFQ	1.3	DQA1*05:01/DQB1*02:01
1	161	175	LEVLRIINEPTAAAL	1.5	DRB1*04:01
1	166	180	IINEPTAAALAYGMD	1.5	DQA1*04:01/DQB1*04:02
1	415	429	RRTEVFSTAADDQPA	1.5	DQA1*03:01/DQB1*03:02
1	384	398	LLLDVTPLSLGLETQ	1.8	DRB1*03:01
1	613	627	PDDDPDDVIDAEFTT	1.8	DQA1*03:01/DQB1*03:02
1	415	429	RRTEVFSTAADDQPA	1.9	DQA1*05:01/DQB1*02:01
1	340	354	PAVQNLVRRMTGGKE	2.2	DRB1*08:02
1	469	483	TFDIDANGILHVSAK	2.2	DRB3*01:01
1	161	175	LEVLRIINEPTAAAL	2.3	DRB3*02:02
1	320	334	ARVTADDIDEVVLVG	2.3	DQA1*05:01/DQB1*02:01
1	109	123	APEEISAQILRKLAD	2.5	DRB4*01:01
1	362	376	DEVVALGAAVQAAII	2.5	DRB1*09:01
1	469	483	TFDIDANGILHVSAK	2.5	DRB1*13:02
1	379	393	DVKDVLLLDVTPLSL	2.6	DRB3*01:01
1	474	488	ANGILHVSAKDKDTG	2.7	DRB5*01:01
1	443	457	GDNRALARFRLEDIR	2.8	DQA1*01:01/DQB1*05:01
1	560	574	ELLISDARTALDEQA	2.8	DRB1*03:01
1	415	429	RRTEVFSTAADDQPA	3	DQA1*04:01/DQB1*04:02
1	7	21	IDLGTTNSVVAATEG	3.1	DQA1*01:02/DQB1*06:02
1	340	354	PAVQNLVRRMTGGKE	3.1	DRB1*11:01
1	373	387	AAIIKGDVKDVLLLD	3.1	DRB1*03:01
1	367	381	LGAAVQAAIIKGDVK	3.3	DQA1*05:01/DQB1*03:01
1	61	75	NPQGTIYSAKRFVGR	3.4	DRB1*11:01
1	161	175	LEVLRIINEPTAAAL	3.4	DRB1*04:05
1	166	180	IINEPTAAALAYGMD	3.4	DQA1*05:01/DQB1*03:01
1	295	309	RSTFDQLTADLVERC	3.4	DRB1*01:01
1	541	555	QRRLEQAGSAVPEHD	3.5	DQA1*04:01/DQB1*04:02
1	379	393	DVKDVLLLDVTPLSL	3.8	DRB3*02:02
1	402	416	MTKVIERNTTIPARR	3.9	DRB1*08:02
1	541	555	QRRLEQAGSAVPEHD	4.1	DQA1*03:01/DQB1*03:02
1	251	265	ALQRLFEAAEKAKVE	4.2	DPA1*02:01/DPB1*05:01
1	584	598	GELHQMAQVLSTARG	4.2	DQA1*01:02/DQB1*06:02
1	560	574	ELLISDARTALDEQA	4.4	DQA1*03:01/DQB1*03:02
1	98	112	AVRFSVRGTLYAPEE	4.55	DPA1*01/DPB1*04:01
1	14	28	SVVAATEGGQPQVIA	4.6	DQA1*05:01/DQB1*03:01
1	534	548	DSVTYQVQRRLEQAG	4.6	DRB1*11:01
1	89	103	YDVVAGPGGAVRFSV	4.7	DRB1*09:01
1	166	180	IINEPTAAALAYGMD	4.7	DQA1*03:01/DQB1*03:02
1	560	574	ELLISDARTALDEQA	4.7	DQA1*04:01/DQB1*04:02
1	379	393	DVKDVLLLDVTPLSL	4.8	DPA1*03:01/DPB1*04:02
1	443	457	GDNRALARFRLEDIR	4.8	DPA1*01:03/DPB1*02:01
1	193	207	GGGTFDVSVLTVGEG	4.9	DQA1*03:01/DQB1*03:02
1	362	376	DEVVALGAAVQAAII	4.9	DRB1*01:01
1	47	61	ERLVGQMARRQAILN	5.1	DRB1*11:01
1	357	371	MTVNPDEVVALGAAV	5.1	DRB1*03:01
1	2	16	GRAVGIDLGTTNSVV	5.2	DRB1*13:02
1	178	192	GMDKLENETVLVFDL	5.2	DRB1*13:02
1	402	416	MTKVIERNTTIPARR	5.2	DRB1*13:02
1	493	507	VTISETSTLTPEDIE	5.2	DQA1*03:01/DQB1*03:02
1	295	309	RSTFDQLTADLVERC	5.3	DQA1*04:01/DQB1*04:02
1	362	376	DEVVALGAAVQAAII	5.3	DQA1*03:01/DQB1*03:02
1	251	265	ALQRLFEAAEKAKVE	5.4	DRB1*09:01
1	290	304	DVTLMRSTFDQLTAD	5.4	DPA1*03:01/DPB1*04:02
1	379	393	DVKDVLLLDVTPLSL	5.4	DRB1*04:05
1	315	329	QALADARVTADDIDE	5.6	DQA1*03:01/DQB1*03:02
1	560	574	ELLISDARTALDEQA	5.7	DRB3*01:01
1	574	588	APIDRLRPLTGELHQ	5.7	DRB4*01:01
1	35	49	TTPSVVAFLENGERL	5.8	DQA1*03:01/DQB1*03:02
1	469	483	TFDIDANGILHVSAK	5.8	DRB3*02:02
1	506	520	IERMVSDAEAHRSED	5.8	DRB1*03:01
1	161	175	LEVLRIINEPTAAAL	5.9	DRB1*01:01
1	178	192	GMDKLENETVLVFDL	5.9	DQA1*03:01/DQB1*03:02
1	448	462	LARFRLEDIRPAPRG	5.9	DRB3*01:01
1	155	169	AGRIAGLEVLRIINE	6	DRB4*01:01
1	161	175	LEVLRIINEPTAAAL	6.2	DRB4*01:01
1	171	185	TAAALAYGMDKLENE	6.2	DQA1*01:01/DQB1*05:01
1	290	304	DVTLMRSTFDQLTAD	6.3	DRB1*04:05
1	315	329	QALADARVTADDIDE	6.3	DQA1*04:01/DQB1*04:02
1	155	169	AGRIAGLEVLRIINE	6.4	DPA1*03:01/DPB1*04:02
1	40	54	VAFLENGERLVGQMA	6.5	DRB3*02:02
1	613	627	PDDDPDDVIDAEFTT	6.5	DQA1*04:01/DQB1*04:02
1	188	202	LVFDLGGGTFDVSVL	6.6	DQA1*05:01/DQB1*03:01
1	328	342	DEVVLVGGSTRIPAV	6.6	DQA1*05:01/DQB1*03:01
1	242	256	GIDLRQDPQALQRLF	6.8	DRB1*03:01
1	295	309	RSTFDQLTADLVERC	6.8	DQA1*05:01/DQB1*02:01
1	310	324	TGPVRQALADARVTA	6.8	DRB1*03:01
1	362	376	DEVVALGAAVQAAII	6.8	DRB1*08:02
1	379	393	DVKDVLLLDVTPLSL	6.8	DRB1*13:02
1	443	457	GDNRALARFRLEDIR	7	DPA1*02:01/DPB1*01:01
1	155	169	AGRIAGLEVLRIINE	7.1	DPA1*02:01/DPB1*01:01
1	438	452	ERERAGDNRALARFR	7.1	DRB5*01:01
1	584	598	GELHQMAQVLSTARG	7.1	DRB1*08:02
1	402	416	MTKVIERNTTIPARR	7.2	DRB1*04:01
1	115	129	AQILRKLADDAGKSL	7.3	DRB3*01:01
1	424	438	ADDQPAVDVVVLQGE	7.5	DQA1*03:01/DQB1*03:02
1	464	478	PQIEVTFDIDANGIL	7.5	DQA1*01:01/DQB1*05:01
1	66	80	IYSAKRFVGRTYDEV	7.55	DPA1*01/DPB1*04:01
1	448	462	LARFRLEDIRPAPRG	7.8	DQA1*01:01/DQB1*05:01
1	283	297	ASGPKHLDVTLMRST	7.9	DRB1*03:01
1	115	129	AQILRKLADDAGKSL	8	DRB4*01:01
1	283	297	ASGPKHLDVTLMRST	8.1	DPA1*02:01/DPB1*05:01
1	589	603	MAQVLSTARGRADAG	8.2	DRB5*01:01
1	7	21	IDLGTTNSVVAATEG	8.3	DQA1*04:01/DQB1*04:02
1	183	197	ENETVLVFDLGGGTF	8.3	DRB3*01:01
1	109	123	APEEISAQILRKLAD	8.4	DPA1*02:01/DPB1*01:01
1	448	462	LARFRLEDIRPAPRG	8.4	DRB1*04:01
1	251	265	ALQRLFEAAEKAKVE	8.6	DRB5*01:01
1	521	535	ARLRELVDARNELDS	8.6	DRB1*04:05
1	384	398	LLLDVTPLSLGLETQ	8.8	DRB3*01:01
1	443	457	GDNRALARFRLEDIR	8.8	DRB4*01:01
1	448	462	LARFRLEDIRPAPRG	8.9	DRB1*08:02
1	464	478	PQIEVTFDIDANGIL	8.9	DQA1*05:01/DQB1*02:01
1	35	49	TTPSVVAFLENGERL	9.01	DPA1*01/DPB1*04:01
1	448	462	LARFRLEDIRPAPRG	9.1	DPA1*03:01/DPB1*04:02
1	448	462	LARFRLEDIRPAPRG	9.2	DRB3*02:02
1	47	61	ERLVGQMARRQAILN	9.3	DRB5*01:01
1	262	276	AKVELSSVSRTAVNL	9.3	DRB1*11:01
1	178	192	GMDKLENETVLVFDL	9.4	DRB3*01:01
1	7	21	IDLGTTNSVVAATEG	9.5	DQA1*05:01/DQB1*03:01
1	541	555	QRRLEQAGSAVPEHD	9.6	DQA1*05:01/DQB1*03:01
1	373	387	AAIIKGDVKDVLLLD	9.8	DRB3*01:01
			Gemmata obscuriglobus WP_010044127.1
Seq #	Peptide start	Peptide end	Peptide	IEDB consensus percentile rank	Allele
1	360	374	DEVVALGAAVQADIL	0.12	DQA1*04:01/DQB1*04:02
1	377	391	GRRDLLLLDVVPLSL	0.19	DRB1*03:01
1	484	498	RSGAQAHVTVQAAHG	0.2	DQA1*01:02/DQB1*06:02
1	402	416	KLIHRNSTVPATATT	0.27	DRB3*02:02
1	553	567	QRAAIAAAGTALQSA	0.31	DQA1*05:01/DQB1*03:01
1	163	177	LDVLRIVNEPTAAAL	0.34	DRB1*04:01
1	577	591	QRAIDAFGTATNPLA	0.38	DRB1*04:01
1	208	222	DGVFKVLATNGDTYL	0.41	DRB1*04:05
1	168	182	IVNEPTAAALAYGLD	0.42	DQA1*01:02/DQB1*06:02
1	464	478	VEVTFRVNQDGILAV	0.66	DRB3*02:02
1	553	567	QRAAIAAAGTALQSA	0.66	DQA1*01:02/DQB1*06:02
1	591	605	ALLVMNDVLRRGLGG	0.79	DRB1*03:01
1	548	562	RLSAEQRAAIAAAGT	0.85	DQA1*05:01/DQB1*03:01
1	360	374	DEVVALGAAVQADIL	0.94	DQA1*05:01/DQB1*03:01
1	10	24	IDLGTTYSLAAYVEN	0.97	DQA1*03:01/DQB1*03:02
1	42	56	CISFHEDGTVLVGSA	1.2	DRB3*01:01
1	163	177	LDVLRIVNEPTAAAL	1.2	DRB1*08:02
1	70	84	FSIKRLMGRTLADLK	1.3	DRB1*11:01
1	120	134	LSALILKEVRRRAGN	1.3	DRB1*11:01
1	168	182	IVNEPTAAALAYGLD	1.4	DQA1*04:01/DQB1*04:02
1	289	303	ARTVTRAEFEELIRP	1.4	DQA1*05:01/DQB1*02:01
1	25	39	GRPVVVRDRAGAALV	1.5	DRB1*03:01
1	515	529	AQDDFTARRLIELRN	1.5	DPA1*03:01/DPB1*04:02
1	114	128	EHTPEELSALILKEV	1.6	DQA1*04:01/DQB1*04:02
1	382	396	LLLDVVPLSLGIETL	1.6	DRB1*03:01
1	448	462	TFKLSGIPPMPAQFA	1.6	DRB3*02:02
1	360	374	DEVVALGAAVQADIL	1.7	DQA1*05:01/DQB1*02:01
1	443	457	CRFLGTFKLSGIPPM	1.8	DPA1*01/DPB1*04:01
1	30	44	VRDRAGAALVPSCIS	2	DQA1*05:01/DQB1*03:01
1	360	374	DEVVALGAAVQADIL	2	DQA1*03:01/DQB1*03:02
1	443	457	CRFLGTFKLSGIPPM	2	DRB3*02:02
1	377	391	GRRDLLLLDVVPLSL	2.1	DRB1*04:01
1	377	391	GRRDLLLLDVVPLSL	2.1	DRB3*01:01
1	479	493	TARELRSGAQAHVTV	2.1	DRB1*09:01
1	591	605	ALLVMNDVLRRGLGG	2.1	DRB3*02:02
1	82	96	DLKNELELIPHQVVE	2.3	DRB4*01:01
1	289	303	ARTVTRAEFEELIRP	2.3	DPA1*01/DPB1*04:01
1	360	374	DEVVALGAAVQADIL	2.3	DQA1*01:02/DQB1*06:02
1	464	478	VEVTFRVNQDGILAV	2.4	DRB3*01:01
1	571	585	SDLAVLQRAIDAFGT	2.4	DRB4*01:01
1	70	84	FSIKRLMGRTLADLK	2.5	DRB1*09:01
1	70	84	FSIKRLMGRTLADLK	2.6	DRB1*01:01
1	226	240	DFDRLLMQLAARESG	2.8	DRB4*01:01
1	337	351	RIPYVRKRVGEFFAK	2.8	DRB1*08:02
1	47	61	EDGTVLVGSAAKERA	2.9	DRB5*01:01
1	226	240	DFDRLLMQLAARESG	2.9	DRB1*04:05
1	548	562	RLSAEQRAAIAAAGT	2.9	DQA1*04:01/DQB1*04:02
1	120	134	LSALILKEVRRRAGN	3	DRB1*08:02
1	226	240	DFDRLLMQLAARESG	3	DRB1*01:01
1	289	303	ARTVTRAEFEELIRP	3.1	DPA1*02:01/DPB1*01:01
1	402	416	KLIHRNSTVPATATT	3.1	DRB1*13:02
1	469	483	RVNQDGILAVTAREL	3.1	DRB1*07:01
1	474	488	GILAVTARELRSGAQ	3.1	DRB1*07:01
1	10	24	IDLGTTYSLAAYVEN	3.2	DQA1*04:01/DQB1*04:02
1	163	177	LDVLRIVNEPTAAAL	3.2	DRB3*02:02
1	168	182	IVNEPTAAALAYGLD	3.2	DQA1*05:01/DQB1*03:01
1	342	356	RKRVGEFFAKTPHTG	3.2	DPA1*02:01/DPB1*05:01
1	120	134	LSALILKEVRRRAGN	3.4	DRB5*01:01
1	337	351	RIPYVRKRVGEFFAK	3.4	DPA1*02:01/DPB1*05:01
1	267	281	TAESADLKLNVPANG	3.5	DRB1*13:02
1	289	303	ARTVTRAEFEELIRP	3.5	DPA1*01:03/DPB1*02:01
1	496	510	AHGLSTDDVDRLVNE	3.6	DRB1*03:01
1	539	553	EKGLAQAGARLSAEQ	3.6	DQA1*01:02/DQB1*06:02
1	566	580	SAMNGSDLAVLQRAI	3.6	DQA1*01:02/DQB1*06:02
1	114	128	EHTPEELSALILKEV	3.7	DQA1*03:01/DQB1*03:02
1	558	572	AAAGTALQSAMNGSD	3.7	DQA1*01:02/DQB1*06:02
1	42	56	CISFHEDGTVLVGSA	3.8	DQA1*01:02/DQB1*06:02
1	582	596	AFGTATNPLALLVMN	3.9	DRB1*04:01
1	553	567	QRAAIAAAGTALQSA	4	DRB1*08:02
1	272	286	DLKLNVPANGPRPAL	4.1	DRB3*02:02
1	289	303	ARTVTRAEFEELIRP	4.2	DPA1*02:01/DPB1*05:01
1	443	457	CRFLGTFKLSGIPPM	4.2	DPA1*02:01/DPB1*05:01
1	138	152	AVITVPAYFDDSQRQ	4.4	DQA1*01:01/DQB1*05:01
1	168	182	IVNEPTAAALAYGLD	4.4	DQA1*03:01/DQB1*03:02
1	261	275	TKIALSTAESADLKL	4.4	DQA1*03:01/DQB1*03:02
1	448	462	TFKLSGIPPMPAQFA	4.4	DQA1*01:02/DQB1*06:02
1	438	452	ELTKDCRFLGTFKLS	4.5	DPA1*02:01/DPB1*05:01
1	469	483	RVNQDGILAVTAREL	4.5	DQA1*04:01/DQB1*04:02
1	515	529	AQDDFTARRLIELRN	4.5	DPA1*01:03/DPB1*02:01
1	15	29	TYSLAAYVENGRPVV	4.6	DQA1*03:01/DQB1*03:02
1	402	416	KLIHRNSTVPATATT	4.6	DRB1*08:02
1	496	510	AHGLSTDDVDRLVNE	4.6	DRB3*01:01
1	464	478	VEVTFRVNQDGILAV	4.7	DRB1*03:01
1	469	483	RVNQDGILAVTAREL	4.7	DRB1*03:01
1	539	553	EKGLAQAGARLSAEQ	4.7	DRB1*01:01
1	30	44	VRDRAGAALVPSCIS	4.8	DQA1*01:02/DQB1*06:02
1	70	84	FSIKRLMGRTLADLK	4.8	DRB4*01:01
1	539	553	EKGLAQAGARLSAEQ	4.8	DQA1*05:01/DQB1*03:01
1	20	34	AYVENGRPVVVRDRA	4.9	DRB3*02:02
1	582	596	AFGTATNPLALLVMN	4.9	DRB3*02:02
1	226	240	DFDRLLMQLAARESG	5	DRB1*11:01
1	479	493	TARELRSGAQAHVTV	5.1	DQA1*05:01/DQB1*03:01
1	489	503	AHVTVQAAHGLSTDD	5.1	DQA1*05:01/DQB1*03:01
1	114	128	EHTPEELSALILKEV	5.2	DPA1*02:01/DPB1*01:01
1	120	134	LSALILKEVRRRAGN	5.2	DRB1*03:01
1	553	567	QRAAIAAAGTALQSA	5.2	DRB1*04:01
1	256	270	DAAERTKIALSTAES	5.3	DQA1*01:02/DQB1*06:02
1	15	29	TYSLAAYVENGRPVV	5.4	DRB3*02:02
1	306	320	DRSLDRCKAALRDAQ	5.4	DRB5*01:01
1	360	374	DEVVALGAAVQADIL	5.4	DRB1*01:01
1	342	356	RKRVGEFFAKTPHTG	5.45	DPA1*01/DPB1*04:01
1	10	24	IDLGTTYSLAAYVEN	5.5	DRB1*09:01
1	443	457	CRFLGTFKLSGIPPM	5.5	DRB1*11:01
1	377	391	GRRDLLLLDVVPLSL	5.6	DRB3*02:02
1	438	452	ELTKDCRFLGTFKLS	5.6	DRB1*03:01
1	70	84	FSIKRLMGRTLADLK	5.7	DRB1*08:02
1	267	281	TAESADLKLNVPANG	5.7	DRB3*02:02
1	284	298	PALAYARTVTRAEFE	5.7	DRB1*04:01
1	261	275	TKIALSTAESADLKL	5.8	DRB1*09:01
1	377	391	GRRDLLLLDVVPLSL	5.8	DRB4*01:01
1	367	381	AAVQADILTSGRRDL	5.9	DRB1*03:01
1	226	240	DFDRLLMQLAARESG	5.95	DRB1*12:01
1	548	562	RLSAEQRAAIAAAGT	6	DQA1*01:02/DQB1*06:02
1	70	84	FSIKRLMGRTLADLK	6.1	DRB1*15:01
1	100	114	ADGRKVLRVDIGGRE	6.1	DRB1*03:01
1	105	119	VLRVDIGGREHTPEE	6.1	DRB1*03:01
1	208	222	DGVFKVLATNGDTYL	6.2	DRB1*04:01
1	509	523	NESIVNAQDDFTARR	6.2	DQA1*05:01/DQB1*02:01
1	558	572	AAAGTALQSAMNGSD	6.2	DQA1*05:01/DQB1*03:01
1	443	457	CRFLGTFKLSGIPPM	6.4	DPA1*03:01/DPB1*04:02
1	25	39	GRPVVVRDRAGAALV	6.5	DRB3*01:01
1	70	84	FSIKRLMGRTLADLK	6.5	DRB5*01:01
1	504	518	VDRLVNESIVNAQDD	6.6	DQA1*03:01/DQB1*03:02
1	360	374	DEVVALGAAVQADIL	6.7	DRB1*09:01
1	448	462	TFKLSGIPPMPAQFA	6.7	DRB1*01:01
1	157	171	AGRIAGLDVLRIVNE	6.8	DPA1*03:01/DPB1*04:02
1	163	177	LDVLRIVNEPTAAAL	6.8	DRB1*04:05
1	189	203	IAVYDLGGGTFDCSV	6.8	DQA1*05:01/DQB1*03:01
1	382	396	LLLDVVPLSLGIETL	6.8	DRB1*04:01
1	279	293	ANGPRPALAYARTVT	6.9	DQA1*05:01/DQB1*03:01
1	427	441	AILINIYQGERELTK	6.9	DRB5*01:01
1	443	457	CRFLGTFKLSGIPPM	6.9	DRB1*04:01
1	247	261	DAELLQHLRDAAERT	7	DRB1*04:05
1	294	308	RAEFEELIRPLVDRS	7	DRB1*11:01
1	377	391	GRRDLLLLDVVPLSL	7	DQA1*01:01/DQB1*05:01
1	438	452	ELTKDCRFLGTFKLS	7	DPA1*01/DPB1*04:01
1	337	351	RIPYVRKRVGEFFAK	7.1	DRB1*11:01
1	347	361	EFFAKTPHTGLNPDE	7.1	DRB1*07:01
1	377	391	GRRDLLLLDVVPLSL	7.1	DRB1*13:02
1	443	457	CRFLGTFKLSGIPPM	7.1	DPA1*01:03/DPB1*02:01
1	25	39	GRPVVVRDRAGAALV	7.2	DRB1*13:02
1	200	214	DCSVLSLADGVFKVL	7.3	DRB3*01:01
1	82	96	DLKNELELIPHQVVE	7.4	DPA1*02:01/DPB1*01:01
1	182	196	DRRGSGVIAVYDLGG	7.4	DQA1*05:01/DQB1*03:01
1	10	24	IDLGTTYSLAAYVEN	7.6	DRB1*07:01
1	62	76	LADPQHTIFSIKRLM	7.6	DPA1*02:01/DPB1*01:01
1	284	298	PALAYARTVTRAEFE	7.6	DRB5*01:01
1	571	585	SDLAVLQRAIDAFGT	7.6	DRB1*08:02
1	377	391	GRRDLLLLDVVPLSL	7.7	DQA1*05:01/DQB1*02:01
1	443	457	CRFLGTFKLSGIPPM	7.8	DRB1*04:05
1	464	478	VEVTFRVNQDGILAV	7.8	DRB1*13:02
1	591	605	ALLVMNDVLRRGLGG	7.8	DRB1*13:02
1	448	462	TFKLSGIPPMPAQFA	7.9	DRB1*08:02
1	261	275	TKIALSTAESADLKL	8	DRB1*07:01
1	360	374	DEVVALGAAVQADIL	8	DRB1*08:02
1	226	240	DFDRLLMQLAARESG	8.2	DRB1*09:01
1	289	303	ARTVTRAEFEELIRP	8.2	DQA1*03:01/DQB1*03:02
1	87	101	LELIPHQVVERDTAD	8.4	DRB4*01:01
1	200	214	DCSVLSLADGVFKVL	8.4	DPA1*01:03/DPB1*02:01
1	591	605	ALLVMNDVLRRGLGG	8.5	DRB1*11:01
1	221	235	YLGGDDFDRLLMQLA	8.6	DRB1*04:05
1	261	275	TKIALSTAESADLKL	8.6	DQA1*04:01/DQB1*04:02
1	454	468	IPPMPAQFAQVEVTF	8.6	DQA1*05:01/DQB1*02:01
1	459	473	AQFAQVEVTFRVNQD	8.6	DRB5*01:01
1	42	56	CISFHEDGTVLVGSA	8.7	DRB1*04:01
1	114	128	EHTPEELSALILKEV	8.7	DPA1*02:01/DPB1*05:01
1	332	346	VGGSTRIPYVRKRVG	8.7	DRB1*11:01
1	438	452	ELTKDCRFLGTFKLS	8.7	DPA1*01:03/DPB1*02:01
1	163	177	LDVLRIVNEPTAAAL	8.8	DRB1*01:01
1	355	369	TGLNPDEVVALGAAV	8.8	DQA1*03:01/DQB1*03:02
1	520	534	TARRLIELRNKGAND	8.9	DRB1*11:01
1	70	84	FSIKRLMGRTLADLK	9	DRB1*07:01
1	377	391	GRRDLLLLDVVPLSL	9	DRB1*04:05
1	448	462	TFKLSGIPPMPAQFA	9	DRB1*04:05
1	70	84	FSIKRLMGRTLADLK	9.1	DPA1*02:01/DPB1*01:01
1	52	66	LVGSAAKERALADPQ	9.2	DRB5*01:01
1	582	596	AFGTATNPLALLVMN	9.2	DPA1*03:01/DPB1*04:02
1	319	333	AQLKPAQVDEVVLVG	9.3	DRB3*01:01
1	443	457	CRFLGTFKLSGIPPM	9.3	DRB4*01:01
1	100	114	ADGRKVLRVDIGGRE	9.4	DRB3*01:01
1	226	240	DFDRLLMQLAARESG	9.4	DRB1*04:01
1	577	591	QRAIDAFGTATNPLA	9.5	DRB1*08:02
1	138	152	AVITVPAYFDDSQRQ	9.6	DRB3*01:01
1	539	553	EKGLAQAGARLSAEQ	9.6	DQA1*04:01/DQB1*04:02
1	377	391	GRRDLLLLDVVPLSL	9.7	DRB1*01:01
1	208	222	DGVFKVLATNGDTYL	9.8	DRB1*12:01
1	382	396	LLLDVVPLSLGIETL	9.9	DRB3*01:01
1	402	416	KLIHRNSTVPATATT	9.9	DRB1*04:01
1	448	462	TFKLSGIPPMPAQFA	9.9	DRB1*09:01
			Hazenella coriacea WP_131924810.1
Seq #	Peptide start	Peptide end	Peptide	IEDB consensus percentile rank	Allele
1	251	265	ERTNVFLSANGLNVS	0.05	DRB1*09:01
1	146	160	IINEPTAAALAYGLD	0.42	DQA1*01:02/DQB1*06:02
1	262	276	LNVSVTLTREKFEEL	0.47	DPA1*01/DPB1*04:01
1	251	265	ERTNVFLSANGLNVS	0.62	DRB3*02:02
1	456	470	IFEYDSDGIIHVSVI	0.74	DRB3*01:01
1	335	349	PDEVVSMGAAIQGTI	0.81	DRB1*09:01
1	63	77	FNVIQFVKRQLGDKA	0.94	DRB1*08:02
1	90	104	PEEISAMILRRLKED	1.1	DQA1*01:02/DQB1*06:02
1	90	104	PEEISAMILRRLKED	1.1	DRB4*01:01
1	141	155	LNVLRIINEPTAAAL	1.1	DRB1*08:02
1	273	287	FEELTASLLHQTQKI	1.1	DQA1*01:02/DQB1*06:02
1	335	349	PDEVVSMGAAIQGTI	1.1	DQA1*05:01/DQB1*03:01
1	78	92	WKFRTENAEAYTPEE	1.3	DRB3*01:01
1	268	282	LTREKFEELTASLLH	1.3	DPA1*01/DPB1*04:01
1	146	160	IINEPTAAALAYGLD	1.4	DQA1*04:01/DQB1*04:02
1	392	406	SIVLKKDTVIPSKVS	1.4	DRB1*03:01
1	141	155	LNVLRIINEPTAAAL	1.5	DRB1*04:01
1	283	297	QTQKIMEFVLEDANL	1.6	DQA1*05:01/DQB1*02:01
1	251	265	ERTNVFLSANGLNVS	1.8	DRB1*07:01
1	256	270	FLSANGLNVSVTLTR	1.8	DRB3*02:02
1	111	125	EKIDDAVVTVPAYFD	1.9	DQA1*04:01/DQB1*04:02
1	251	265	ERTNVFLSANGLNVS	2	DRB1*01:01
1	303	317	DRVLMVGGSTRMRMV	2	DRB5*01:01
1	8	22	DLGTTYSAIAIVNKY	2.1	DQA1*01:02/DQB1*06:02
1	141	155	LNVLRIINEPTAAAL	2.1	DRB3*02:02
1	268	282	LTREKFEELTASLLH	2.1	DRB1*01:01
1	63	77	FNVIQFVKRQLGDKA	2.2	DRB1*11:01
1	335	349	PDEVVSMGAAIQGTI	2.2	DQA1*01:02/DQB1*06:02
1	90	104	PEEISAMILRRLKED	2.3	DRB1*11:01
1	289	303	EFVLEDANLEWNEID	2.3	DRB1*04:05
1	356	370	KVDMHLSQAFPIVEV	2.3	DRB1*07:01
1	63	77	FNVIQFVKRQLGDKA	2.4	DRB4*01:01
1	340	354	SMGAAIQGTILHLKE	2.5	DQA1*05:01/DQB1*03:01
1	117	131	VVTVPAYFDDAQRKA	2.7	DQA1*01:01/DQB1*05:01
1	268	282	LTREKFEELTASLLH	2.8	DPA1*02:01/DPB1*01:01
1	177	191	TFDVTIMQLSPMGLR	2.9	DRB1*09:01
1	207	221	DNTIMSYLNEEFKKQ	2.9	DQA1*05:01/DQB1*02:01
1	251	265	ERTNVFLSANGLNVS	2.9	DRB1*13:02
1	262	276	LNVSVTLTREKFEEL	2.9	DPA1*02:01/DPB1*05:01
1	146	160	IINEPTAAALAYGLD	3.2	DQA1*05:01/DQB1*03:01
1	68	82	FVKRQLGDKAWKFRT	3.4	DRB3*01:01
1	303	317	DRVLMVGGSTRMRMV	3.4	DRB1*03:01
1	356	370	KVDMHLSQAFPIVEV	3.4	DRB3*02:02
1	207	221	DNTIMSYLNEEFKKQ	3.5	DQA1*01:01/DQB1*05:01
1	251	265	ERTNVFLSANGLNVS	3.5	DRB1*04:01
1	372	386	DVNSHSMGVVALNDQ	3.5	DQA1*01:02/DQB1*06:02
1	392	406	SIVLKKDTVIPSKVS	3.5	DRB1*04:01
1	135	149	AGRIAGLNVLRIINE	3.6	DRB4*01:01
1	207	221	DNTIMSYLNEEFKKQ	3.6	DPA1*01:03/DPB1*02:01
1	329	343	PSLDVNPDEVVSMGA	3.6	DRB1*03:01
1	283	297	QTQKIMEFVLEDANL	3.7	DQA1*01:01/DQB1*05:01
1	356	370	KVDMHLSQAFPIVEV	3.7	DRB1*13:02
1	141	155	LNVLRIINEPTAAAL	3.8	DRB1*04:05
1	207	221	DNTIMSYLNEEFKKQ	3.8	DPA1*02:01/DPB1*05:01
1	262	276	LNVSVTLTREKFEEL	3.8	DPA1*01:03/DPB1*02:01
1	256	270	FLSANGLNVSVTLTR	3.9	DRB1*09:01
1	392	406	SIVLKKDTVIPSKVS	3.9	DRB1*08:02
1	268	282	LTREKFEELTASLLH	4	DPA1*02:01/DPB1*05:01
1	189	203	GLRVLSTGGAKNLGG	4.2	DRB1*08:02
1	151	165	TAAALAYGLDKLDQE	4.3	DQA1*01:01/DQB1*05:01
1	283	297	QTQKIMEFVLEDANL	4.3	DPA1*02:01/DPB1*01:01
1	146	160	IINEPTAAALAYGLD	4.5	DQA1*03:01/DQB1*03:02
1	36	50	ITPSVVLFDGEDPIV	4.6	DQA1*01:01/DQB1*05:01
1	58	72	AVASPFNVIQFVKRQ	4.6	DPA1*03:01/DPB1*04:02
1	177	191	TFDVTIMQLSPMGLR	4.6	DRB4*01:01
1	177	191	TFDVTIMQLSPMGLR	4.9	DRB1*01:01
1	262	276	LNVSVTLTREKFEEL	4.9	DPA1*02:01/DPB1*01:01
1	141	155	LNVLRIINEPTAAAL	5	DRB4*01:01
1	177	191	TFDVTIMQLSPMGLR	5	DRB1*12:01
1	135	149	AGRIAGLNVLRIINE	5.1	DPA1*03:01/DPB1*04:02
1	141	155	LNVLRIINEPTAAAL	5.3	DRB1*01:01
1	207	221	DNTIMSYLNEEFKKQ	5.3	DQA1*03:01/DQB1*03:02
1	268	282	LTREKFEELTASLLH	5.3	DRB1*09:01
1	433	447	YVKIVGEGMIDLPEY	5.4	DQA1*05:01/DQB1*02:01
1	8	22	DLGTTYSAIAIVNKY	5.5	DQA1*04:01/DQB1*04:02
1	49	63	IVGSIAKRSAVASPF	5.5	DRB1*08:02
1	433	447	YVKIVGEGMIDLPEY	5.5	DQA1*03:01/DQB1*03:02
1	36	50	ITPSVVLFDGEDPIV	5.6	DRB3*01:01
1	303	317	DRVLMVGGSTRMRMV	5.6	DRB3*02:02
1	198	212	AKNLGGFDWDNTIMS	5.7	DRB3*01:01
1	36	50	ITPSVVLFDGEDPIV	5.8	DQA1*05:01/DQB1*02:01
1	256	270	FLSANGLNVSVTLTR	5.9	DRB1*07:01
1	78	92	WKFRTENAEAYTPEE	6	DQA1*03:01/DQB1*03:02
1	177	191	TFDVTIMQLSPMGLR	6	DPA1*03:01/DPB1*04:02
1	168	182	ILVYDLGGGTFDVTI	6.1	DQA1*05:01/DQB1*03:01
1	268	282	LTREKFEELTASLLH	6.1	DPA1*03:01/DPB1*04:02
1	356	370	KVDMHLSQAFPIVEV	6.2	DQA1*01:01/DQB1*05:01
1	90	104	PEEISAMILRRLKED	6.5	DRB1*09:01
1	198	212	AKNLGGFDWDNTIMS	6.5	DRB1*04:01
1	289	303	EFVLEDANLEWNEID	6.5	DQA1*05:01/DQB1*02:01
1	2	16	GRVVGIDLGTTYSAI	6.6	DRB1*03:01
1	58	72	AVASPFNVIQFVKRQ	6.7	DPA1*02:01/DPB1*01:01
1	289	303	EFVLEDANLEWNEID	6.7	DRB1*04:01
1	456	470	IFEYDSDGIIHVSVI	6.7	DPA1*03:01/DPB1*04:02
1	58	72	AVASPFNVIQFVKRQ	6.8	DPA1*02:01/DPB1*05:01
1	340	354	SMGAAIQGTILHLKE	6.8	DQA1*01:02/DQB1*06:02
1	428	442	DSELEYVKIVGEGMI	6.8	DRB1*01:01
1	372	386	DVNSHSMGVVALNDQ	6.9	DQA1*05:01/DQB1*03:01
1	433	447	YVKIVGEGMIDLPEY	6.9	DPA1*03:01/DPB1*04:02
1	493	507	EVKEKQIRVGKLAIS	6.9	DRB4*01:01
1	111	125	EKIDDAVVTVPAYFD	7	DQA1*03:01/DQB1*03:02
1	135	149	AGRIAGLNVLRIINE	7	DQA1*01:02/DQB1*06:02
1	198	212	AKNLGGFDWDNTIMS	7	DQA1*01:01/DQB1*05:01
1	251	265	ERTNVFLSANGLNVS	7	DPA1*03:01/DPB1*04:02
1	177	191	TFDVTIMQLSPMGLR	7.1	DRB1*15:01
1	229	243	DPMLEQDLRDKSEIA	7.2	DRB1*03:01
1	289	303	EFVLEDANLEWNEID	7.2	DRB3*01:01
1	13	27	YSAIAIVNKYGKPEI	7.3	DRB5*01:01
1	335	349	PDEVVSMGAAIQGTI	7.3	DRB1*08:02
1	335	349	PDEVVSMGAAIQGTI	7.5	DQA1*04:01/DQB1*04:02
1	420	434	HIQVTEGEDSELEYV	7.5	DQA1*03:01/DQB1*03:02
1	177	191	TFDVTIMQLSPMGLR	7.6	DRB1*13:02
1	335	349	PDEVVSMGAAIQGTI	7.6	DRB1*01:01
1	361	375	LSQAFPIVEVQDVNS	7.6	DRB4*01:01
1	361	375	LSQAFPIVEVQDVNS	7.7	DQA1*04:01/DQB1*04:02
1	447	461	YPKGAPLEVIFEYDS	7.7	DPA1*02:01/DPB1*05:01
1	464	478	IIHVSVIDSNTETLL	7.7	DRB1*13:02
1	49	63	IVGSIAKRSAVASPF	7.8	DQA1*05:01/DQB1*03:01
1	163	177	DQEQTILVYDLGGGT	7.8	DRB3*01:01
1	251	265	ERTNVFLSANGLNVS	7.8	DRB5*01:01
1	289	303	EFVLEDANLEWNEID	7.8	DQA1*03:01/DQB1*03:02
1	78	92	WKFRTENAEAYTPEE	7.9	DRB1*04:01
1	111	125	EKIDDAVVTVPAYFD	7.9	DQA1*05:01/DQB1*02:01
1	251	265	ERTNVFLSANGLNVS	7.9	DPA1*01/DPB1*04:01
1	251	265	ERTNVFLSANGLNVS	7.9	DRB1*15:01
1	100	114	RLKEDAETLLGEKID	8.1	DPA1*02:01/DPB1*01:01
1	447	461	YPKGAPLEVIFEYDS	8.1	DQA1*04:01/DQB1*04:02
1	256	270	FLSANGLNVSVTLTR	8.2	DRB1*04:01
1	58	72	AVASPFNVIQFVKRQ	8.3	DRB5*01:01
1	177	191	TFDVTIMQLSPMGLR	8.3	DRB1*07:01
1	356	370	KVDMHLSQAFPIVEV	8.3	DPA1*01:03/DPB1*02:01
1	392	406	SIVLKKDTVIPSKVS	8.3	DRB3*01:01
1	493	507	EVKEKQIRVGKLAIS	8.3	DQA1*05:01/DQB1*03:01
1	356	370	KVDMHLSQAFPIVEV	8.4	DRB3*01:01
1	78	92	WKFRTENAEAYTPEE	8.5	DQA1*04:01/DQB1*04:02
1	367	381	IVEVQDVNSHSMGVV	8.5	DRB1*13:02
1	346	360	QGTILHLKEGKVDMH	8.55	DRB1*12:01
1	13	27	YSAIAIVNKYGKPEI	8.6	DRB1*11:01
1	63	77	FNVIQFVKRQLGDKA	8.7	DPA1*02:01/DPB1*05:01
1	356	370	KVDMHLSQAFPIVEV	8.7	DRB1*15:01
1	294	308	DANLEWNEIDRVLMV	8.8	DQA1*01:01/DQB1*05:01
1	361	375	LSQAFPIVEVQDVNS	8.8	DQA1*05:01/DQB1*02:01
1	464	478	IIHVSVIDSNTETLL	8.8	DRB1*03:01
1	308	322	VGGSTRMRMVPEMIE	8.9	DRB1*09:01
1	273	287	FEELTASLLHQTQKI	9	DRB1*01:01
1	377	391	SMGVVALNDQGEEVN	9	DQA1*04:01/DQB1*04:02
1	63	77	FNVIQFVKRQLGDKA	9.1	DRB1*15:01
1	182	196	IMQLSPMGLRVLSTG	9.1	DRB1*01:01
1	220	234	KQGGIDLLDDPMLEQ	9.1	DQA1*01:01/DQB1*05:01
1	13	27	YSAIAIVNKYGKPEI	9.2	DRB1*15:01
1	256	270	FLSANGLNVSVTLTR	9.2	DRB1*13:02
1	414	428	DQQSKLHIQVTEGED	9.2	DRB4*01:01
1	141	155	LNVLRIINEPTAAAL	9.3	DRB1*15:01
1	356	370	KVDMHLSQAFPIVEV	9.3	DQA1*04:01/DQB1*04:02
1	464	478	IIHVSVIDSNTETLL	9.3	DRB1*04:05
1	58	72	AVASPFNVIQFVKRQ	9.35	DPA1*01/DPB1*04:01
1	392	406	SIVLKKDTVIPSKVS	9.4	DRB3*02:02
1	278	292	ASLLHQTQKIMEFVL	9.45	DRB1*12:01
1	63	77	FNVIQFVKRQLGDKA	9.5	DRB5*01:01
1	268	282	LTREKFEELTASLLH	9.5	DRB1*07:01
1	141	155	LNVLRIINEPTAAAL	9.55	DRB1*12:01
1	320	334	MIERVTGIKPSLDVN	9.6	DRB1*04:05
1	335	349	PDEVVSMGAAIQGTI	9.6	DRB1*04:01
1	340	354	SMGAAIQGTILHLKE	9.7	DPA1*03:01/DPB1*04:02
1	356	370	KVDMHLSQAFPIVEV	9.7	DRB1*12:01
1	44	58	DGEDPIVGSIAKRSA	9.9	DRB1*03:01
1	135	149	AGRIAGLNVLRIINE	9.9	DRB1*04:05
1	294	308	DANLEWNEIDRVLMV	9.9	DRB3*01:01
1	313	327	RMRMVPEMIERVTGI	9.9	DPA1*03:01/DPB1*04:02
			Laceyella sacchari WP_132223112.1
Seq #	Peptide start	Peptide end	Peptide	IEDB consensus percentile rank	Allele
1	251	265	DRTNVFLSANGVNVS	0.05	DRB1*09:01
1	337	351	EVVAQGAAIQGAILQ	0.32	DQA1*01:02/DQB1*06:02
1	452	466	PLEVIFEYDSDGIIH	0.38	DRB3*01:01
1	146	160	IINEPTAAALAYGLD	0.42	DQA1*01:02/DQB1*06:02
1	392	406	SIVLKKDTTIPSRVS	0.44	DRB1*04:01
1	75	89	DKTWKFQTDNHDDFT	0.62	DRB3*01:01
1	251	265	DRTNVFLSANGVNVS	0.69	DRB3*02:02
1	270	284	RTKFDELTAPLLNRT	0.91	DRB1*01:01
1	337	351	EVVAQGAAIQGAILQ	0.94	DQA1*05:01/DQB1*03:01
1	141	155	LNVLRIINEPTAAAL	1.1	DRB1*08:02
1	88	102	FTPEEISAMILRRLK	1.2	DRB4*01:01
1	265	279	SIPLTRTKFDELTAP	1.25	DPA1*01/DPB1*04:01
1	146	160	IINEPTAAALAYGLD	1.4	DQA1*04:01/DQB1*04:02
1	256	270	FLSANGVNVSIPLTR	1.4	DRB3*02:02
1	141	155	LNVLRIINEPTAAAL	1.5	DRB1*04:01
1	36	50	ITPSVVLFDGADVVV	1.7	DRB3*01:01
1	88	102	FTPEEISAMILRRLK	1.8	DQA1*01:02/DQB1*06:02
1	392	406	SIVLKKDTTIPSRVS	1.9	DRB1*03:01
1	8	22	DLGTTYSAIAIVNNY	2	DQA1*01:02/DQB1*06:02
1	275	289	ELTAPLLNRTQKILE	2	DRB1*13:02
1	141	155	LNVLRIINEPTAAAL	2.1	DRB3*02:02
1	251	265	DRTNVFLSANGVNVS	2.2	DRB1*01:01
1	460	474	DSDGIIHISVIDSTA	2.2	DRB4*01:01
1	156	170	AYGLDKMHQTQNLLV	2.3	DRB1*07:01
1	452	466	PLEVIFEYDSDGIIH	2.4	DQA1*05:01/DQB1*02:01
1	285	299	QKILEFVLEDAGLQW	2.6	DQA1*05:01/DQB1*02:01
1	116	130	AVITVPAYFDDAQRK	2.7	DQA1*01:01/DQB1*05:01
1	251	265	DRTNVFLSANGVNVS	2.7	DRB1*13:02
1	353	367	KQGTADMHLTQAFPV	2.9	DRB1*07:01
1	100	114	RLKEDAETLLDEKIE	3	DQA1*03:01/DQB1*03:02
1	270	284	RTKFDELTAPLLNRT	3	DPA1*02:01/DPB1*01:01
1	372	386	DVNSHSMGVVALDES	3.1	DQA1*03:01/DQB1*03:02
1	146	160	IINEPTAAALAYGLD	3.2	DQA1*05:01/DQB1*03:01
1	487	501	SNLTEDEVLAKQRRV	3.2	DRB1*03:01
1	41	55	VLFDGADVVVGSIAK	3.3	DQA1*05:01/DQB1*03:01
1	93	107	ISAMILRRLKEDAET	3.3	DRB1*11:01
1	303	317	DRVLLVGGSTRMKQV	3.3	DRB5*01:01
1	392	406	SIVLKKDTTIPSRVS	3.4	DRB1*08:02
1	70	84	KRQIGDKTWKFQTDN	3.5	DRB3*01:01
1	93	107	ISAMILRRLKEDAET	3.5	DRB4*01:01
1	372	386	DVNSHSMGVVALDES	3.5	DQA1*01:02/DQB1*06:02
1	135	149	AGRIAGLNVLRIINE	3.6	DRB4*01:01
1	318	332	PAMIERVTGIKQSLD	3.6	DRB1*08:02
1	342	356	GAAIQGAILQIKQGT	3.7	DQA1*01:02/DQB1*06:02
1	141	155	LNVLRIINEPTAAAL	3.8	DRB1*04:05
1	13	27	YSAIAIVNNYGKPEM	3.9	DRB5*01:01
1	111	125	EKIEDAVITVPAYFD	3.9	DQA1*04:01/DQB1*04:02
1	251	265	DRTNVFLSANGVNVS	4	DRB1*07:01
1	111	125	EKIEDAVITVPAYFD	4.2	DQA1*03:01/DQB1*03:02
1	188	202	DGLRVLSTGGAKNLG	4.2	DRB1*08:02
1	251	265	DRTNVFLSANGVNVS	4.4	DRB1*04:01
1	60	74	ASPFNVVQFVKRQIG	4.5	DPA1*02:01/DPB1*05:01
1	146	160	IINEPTAAALAYGLD	4.5	DQA1*03:01/DQB1*03:02
1	88	102	FTPEEISAMILRRLK	4.6	DRB1*11:01
1	280	294	LLNRTQKILEFVLED	4.7	DPA1*02:01/DPB1*05:01
1	285	299	QKILEFVLEDAGLQW	4.9	DRB3*01:01
1	65	79	VVQFVKRQIGDKTWK	5	DRB1*08:02
1	141	155	LNVLRIINEPTAAAL	5	DRB4*01:01
1	256	270	FLSANGVNVSIPLTR	5	DRB1*09:01
1	8	22	DLGTTYSAIAIVNNY	5.1	DQA1*04:01/DQB1*04:02
1	135	149	AGRIAGLNVLRIINE	5.1	DPA1*03:01/DPB1*04:02
1	285	299	QKILEFVLEDAGLQW	5.1	DQA1*01:01/DQB1*05:01
1	358	372	DMHLTQAFPVVEVQD	5.1	DQA1*04:01/DQB1*04:02
1	141	155	LNVLRIINEPTAAAL	5.3	DRB1*01:01
1	161	175	KMHQTQNLLVYDLGG	5.3	DRB1*07:01
1	452	466	PLEVIFEYDSDGIIH	5.4	DQA1*01:01/DQB1*05:01
1	372	386	DVNSHSMGVVALDES	5.6	DQA1*04:01/DQB1*04:02
1	207	221	DNTVMNYLNEEFKAQ	5.7	DPA1*01:03/DPB1*02:01
1	469	483	VIDSTAGTLLGELNI	5.7	DQA1*01:02/DQB1*06:02
1	151	165	TAAALAYGLDKMHQT	5.9	DRB3*01:01
1	46	60	ADVVVGSIAKRTAVA	6	DRB1*11:01
1	275	289	ELTAPLLNRTQKILE	6	DRB3*02:02
1	46	60	ADVVVGSIAKRTAVA	6.1	DQA1*05:01/DQB1*03:01
1	168	182	LLVYDLGGGTFDVTI	6.1	DQA1*05:01/DQB1*03:01
1	218	232	FKAQGGIDLLEDPML	6.1	DQA1*05:01/DQB1*02:01
1	46	60	ADVVVGSIAKRTAVA	6.2	DRB1*03:01
1	60	74	ASPFNVVQFVKRQIG	6.3	DPA1*03:01/DPB1*04:02
1	2	16	GRVVGIDLGTTYSAI	6.6	DRB1*03:01
1	88	102	FTPEEISAMILRRLK	6.6	DRB1*09:01
1	207	221	DNTVMNYLNEEFKAQ	6.6	DQA1*05:01/DQB1*02:01
1	492	506	DEVLAKQRRVGKMAI	6.6	DRB1*11:01
1	303	317	DRVLLVGGSTRMKQV	6.7	DRB3*02:02
1	469	483	VIDSTAGTLLGELNI	6.7	DRB1*07:01
1	433	447	YVKIVGEGMIDLPAY	6.8	DPA1*03:01/DPB1*04:02
1	13	27	YSAIAIVNNYGKPEM	6.9	DRB1*13:02
1	36	50	ITPSVVLFDGADVVV	6.9	DRB1*13:02
1	36	50	ITPSVVLFDGADVVV	6.9	DRB1*15:01
1	65	79	VVQFVKRQIGDKTWK	7	DRB4*01:01
1	135	149	AGRIAGLNVLRIINE	7	DQA1*01:02/DQB1*06:02
1	342	356	GAAIQGAILQIKQGT	7	DQA1*05:01/DQB1*03:01
1	358	372	DMHLTQAFPVVEVQD	7	DQA1*03:01/DQB1*03:02
1	481	495	LNIERTSNLTEDEVL	7	DQA1*03:01/DQB1*03:02
1	229	243	DPMLEQDLREKAEIA	7.3	DRB1*03:01
1	13	27	YSAIAIVNNYGKPEM	7.4	DRB1*15:01
1	329	343	QSLDVNPDEVVAQGA	7.5	DRB1*03:01
1	428	442	DSDLDYVKIVGEGMI	7.5	DRB1*01:01
1	270	284	RTKFDELTAPLLNRT	7.7	DPA1*02:01/DPB1*05:01
1	413	427	VDGQSQLFLQVTEGE	7.7	DPA1*02:01/DPB1*01:01
1	447	461	YPKGAPLEVIFEYDS	7.7	DPA1*02:01/DPB1*05:01
1	460	474	DSDGIIHISVIDSTA	7.7	DRB1*04:05
1	60	74	ASPFNVVQFVKRQIG	7.8	DPA1*02:01/DPB1*01:01
1	207	221	DNTVMNYLNEEFKAQ	7.8	DQA1*01:01/DQB1*05:01
1	280	294	LLNRTQKILEFVLED	7.8	DPA1*02:01/DPB1*01:01
1	377	391	SMGVVALDESGEEFN	7.8	DQA1*05:01/DQB1*02:01
1	180	194	VTIMNLSPDGLRVLS	7.9	DRB1*03:01
1	433	447	YVKIVGEGMIDLPAY	7.9	DQA1*01:01/DQB1*05:01
1	358	372	DMHLTQAFPVVEVQD	8	DRB1*07:01
1	460	474	DSDGIIHISVIDSTA	8	DRB1*08:02
1	100	114	RLKEDAETLLDEKIE	8.1	DPA1*02:01/DPB1*01:01
1	175	189	GGTFDVTIMNLSPDG	8.1	DRB1*04:05
1	256	270	FLSANGVNVSIPLTR	8.1	DQA1*05:01/DQB1*03:01
1	447	461	YPKGAPLEVIFEYDS	8.1	DQA1*04:01/DQB1*04:02
1	265	279	SIPLTRTKFDELTAP	8.2	DPA1*02:01/DPB1*05:01
1	198	212	AKNLGGFDWDNTVMN	8.3	DQA1*01:01/DQB1*05:01
1	13	27	YSAIAIVNNYGKPEM	8.4	DRB1*08:02
1	60	74	ASPFNVVQFVKRQIG	8.5	DRB1*08:02
1	377	391	SMGVVALDESGEEFN	8.5	DQA1*03:01/DQB1*03:02
1	392	406	SIVLKKDTTIPSRVS	8.5	DRB3*02:02
1	60	74	ASPFNVVQFVKRQIG	8.55	DPA1*01/DPB1*04:01
1	285	299	QKILEFVLEDAGLQW	8.6	DPA1*02:01/DPB1*01:01
1	367	381	VVEVQDVNSHSMGVV	8.6	DRB1*13:02
1	36	50	ITPSVVLFDGADVVV	8.7	DRB1*03:01
1	180	194	VTIMNLSPDGLRVLS	8.7	DRB3*01:01
1	251	265	DRTNVFLSANGVNVS	8.7	DRB1*15:01
1	392	406	SIVLKKDTTIPSRVS	8.7	DRB3*01:01
1	41	55	VLFDGADVVVGSIAK	8.8	DRB3*01:01
1	151	165	TAAALAYGLDKMHQT	8.8	DQA1*01:01/DQB1*05:01
1	60	74	ASPFNVVQFVKRQIG	8.9	DRB1*11:01
1	285	299	QKILEFVLEDAGLQW	8.9	DPA1*01:03/DPB1*02:01
1	60	74	ASPFNVVQFVKRQIG	9	DRB4*01:01
1	88	102	FTPEEISAMILRRLK	9	DPA1*03:01/DPB1*04:02
1	111	125	EKIEDAVITVPAYFD	9	DQA1*05:01/DQB1*02:01
1	180	194	VTIMNLSPDGLRVLS	9.1	DRB3*02:02
1	36	50	ITPSVVLFDGADVVV	9.2	DQA1*01:01/DQB1*05:01
1	198	212	AKNLGGFDWDNTVMN	9.2	DRB3*01:01
1	256	270	FLSANGVNVSIPLTR	9.2	DRB1*13:02
1	141	155	LNVLRIINEPTAAAL	9.3	DRB1*15:01
1	337	351	EVVAQGAAIQGAILQ	9.4	DRB1*01:01
1	65	79	VVQFVKRQIGDKTWK	9.5	DRB1*11:01
1	256	270	FLSANGVNVSIPLTR	9.5	DRB5*01:01
1	141	155	LNVLRIINEPTAAAL	9.55	DRB1*12:01
1	51	65	GSIAKRTAVASPFNV	9.6	DRB1*08:02
1	285	299	QKILEFVLEDAGLQW	9.6	DRB5*01:01
1	419	433	LFLQVTEGEDSDLDY	9.7	DQA1*05:01/DQB1*02:01
1	442	456	IDLPAYPKGAPLEVI	9.7	DQA1*05:01/DQB1*03:01
1	481	495	LNIERTSNLTEDEVL	9.7	DQA1*05:01/DQB1*02:01
1	135	149	AGRIAGLNVLRIINE	9.9	DRB1*04:05
1	207	221	DNTVMNYLNEEFKAQ	9.9	DPA1*02:01/DPB1*05:01
1	433	447	YVKIVGEGMIDLPAY	9.9	DQA1*05:01/DQB1*02:01
			Lachnoanaerobaculum gingivalis WP_128675204.1
Seq #	Peptide start	Peptide end	Peptide	IEDB consensus percentile rank	Allele
1	186	200	EVFHNLAALLKAEGL	0.38	DRB1*01:01
1	186	200	EVFHNLAALLKAEGL	0.42	DRB5*01:01
1	338	352	SILIKLNQIGSVSET	0.52	DRB1*13:02
1	181	195	LRWCAEVFHNLAALL	0.53	DRB1*13:02
1	111	125	NAILAVSIACARAAA	0.76	DQA1*01:02/DQB1*06:02
1	120	134	CARAAAISLDIPLYR	0.98	DRB1*03:01
1	130	144	IPLYRFLGGVNANRL	1.1	DRB1*01:01
1	299	313	EGWKLLTKELGGKVQ	1.1	DRB1*11:01
1	148	162	MMNILNGGAHASNNV	1.2	DQA1*05:01/DQB1*03:01
1	125	139	AISLDIPLYRFLGGV	1.3	DRB1*03:01
1	186	200	EVFHNLAALLKAEGL	1.3	DRB3*02:02
1	186	200	EVFHNLAALLKAEGL	1.53	DRB1*12:01
1	166	180	EFMIMPVGAPSFKEA	1.8	DRB1*08:02
1	33	47	TIGRGTAPSGASTGE	1.9	DQA1*05:01/DQB1*03:01
1	105	119	KSKLGANAILAVSIA	1.9	DQA1*01:02/DQB1*06:02
1	186	200	EVFHNLAALLKAEGL	1.9	DRB1*11:01
1	237	251	GVDFMIAMDAASSEW	1.9	DRB1*04:01
1	338	352	SILIKLNQIGSVSET	1.9	DRB3*02:02
1	361	375	KAGYTSISSHRSGET	1.9	DRB1*01:01
1	66	80	VSKAVENINTTINDV	2	DRB1*13:02
1	105	119	KSKLGANAILAVSIA	2	DRB3*02:02
1	313	327	QLVGDDLFVTNTERL	2	DPA1*02:01/DPB1*01:01
1	373	387	GETEDTTIADLAVAL	2.3	DQA1*03:01/DQB1*03:02
1	338	352	SILIKLNQIGSVSET	2.5	DRB1*12:01
1	186	200	EVFHNLAALLKAEGL	2.6	DRB1*13:02
1	186	200	EVFHNLAALLKAEGL	2.7	DQA1*01:02/DQB1*06:02
1	237	251	GVDFMIAMDAASSEW	2.7	DQA1*04:01/DQB1*04:02
1	59	73	SRYLGKGVSKAVENI	2.8	DRB1*09:01
1	111	125	NAILAVSIACARAAA	2.9	DRB1*08:02
1	181	195	LRWCAEVFHNLAALL	2.9	DRB3*02:02
1	282	296	EKYPIISIEDGLDEE	3.2	DQA1*05:01/DQB1*02:01
1	307	321	ELGGKVQLVGDDLFV	3.2	DQA1*05:01/DQB1*02:01
1	130	144	IPLYRFLGGVNANRL	3.3	DRB3*02:02
1	402	416	RVAKYNQLLRIEEEL	3.4	DPA1*03:01/DPB1*04:02
1	181	195	LRWCAEVFHNLAALL	3.55	DPA1*01/DPB1*04:01
1	159	173	SNNVDVQEFMIMPVG	3.6	DQA1*01:01/DQB1*05:01
1	237	251	GVDFMIAMDAASSEW	3.6	DQA1*03:01/DQB1*03:02
1	313	327	QLVGDDLFVTNTERL	3.6	DRB1*03:01
1	13	27	EILDSRGNPTVEAEV	3.9	DQA1*03:01/DQB1*03:02
1	338	352	SILIKLNQIGSVSET	3.9	DRB4*01:01
1	350	364	SETLEAIKMAHKAGY	3.9	DRB1*08:02
1	318	332	DLFVTNTERLKKGID	4	DRB3*02:02
1	174	188	APSFKEALRWCAEVF	4.1	DQA1*01:01/DQB1*05:01
1	223	237	EFILKAVEKAGYKPG	4.1	DRB1*08:02
1	262	276	PKAGTEFTSAELVEH	4.1	DQA1*03:01/DQB1*03:02
1	166	180	EFMIMPVGAPSFKEA	4.2	DRB1*09:01
1	237	251	GVDFMIAMDAASSEW	4.4	DRB1*01:01
1	153	167	NGGAHASNNVDVQEF	4.6	DQA1*03:01/DQB1*03:02
1	191	205	LAALLKAEGLATSVG	4.6	DRB1*08:02
1	86	100	ASDIYAVDKAMIEAD	4.7	DRB3*01:01
1	105	119	KSKLGANAILAVSIA	4.7	DQA1*04:01/DQB1*04:02
1	237	251	GVDFMIAMDAASSEW	4.7	DRB3*01:01
1	402	416	RVAKYNQLLRIEEEL	4.7	DQA1*04:01/DQB1*04:02
1	23	37	VEAEVYLVDGTIGRG	4.8	DRB1*03:01
1	361	375	KAGYTSISSHRSGET	4.8	DRB1*04:01
1	373	387	GETEDTTIADLAVAL	4.8	DRB3*01:01
1	402	416	RVAKYNQLLRIEEEL	4.8	DQA1*05:01/DQB1*02:01
1	130	144	IPLYRFLGGVNANRL	4.9	DRB1*11:01
1	1	15	MNYLEIEKVIGREIL	5	DRB1*07:01
1	23	37	VEAEVYLVDGTIGRG	5	DRB3*01:01
1	262	276	PKAGTEFTSAELVEH	5	DQA1*04:01/DQB1*04:02
1	402	416	RVAKYNQLLRIEEEL	5.1	DPA1*02:01/DPB1*01:01
1	105	119	KSKLGANAILAVSIA	5.3	DQA1*05:01/DQB1*03:01
1	111	125	NAILAVSIACARAAA	5.3	DQA1*05:01/DQB1*03:01
1	294	308	DEEDWEGWKLLTKEL	5.3	DQA1*01:01/DQB1*05:01
1	328	342	KKGIDNGCANSILIK	5.3	DRB1*13:02
1	18	32	RGNPTVEAEVYLVDG	5.4	DQA1*04:01/DQB1*04:02
1	181	195	LRWCAEVFHNLAALL	5.5	DPA1*03:01/DPB1*04:02
1	318	332	DLFVTNTERLKKGID	5.5	DPA1*03:01/DPB1*04:02
1	333	347	NGCANSILIKLNQIG	5.5	DRB4*01:01
1	59	73	SRYLGKGVSKAVENI	5.6	DQA1*05:01/DQB1*03:01
1	276	290	HWKKLVEKYPIISIE	5.7	DPA1*02:01/DPB1*05:01
1	28	42	YLVDGTIGRGTAPSG	5.8	DQA1*05:01/DQB1*03:01
1	318	332	DLFVTNTERLKKGID	5.9	DPA1*02:01/DPB1*01:01
1	191	205	LAALLKAEGLATSVG	6	DRB1*01:01
1	402	416	RVAKYNQLLRIEEEL	6	DQA1*03:01/DQB1*03:02
1	39	53	APSGASTGEFEALEL	6.1	DQA1*05:01/DQB1*02:01
1	86	100	ASDIYAVDKAMIEAD	6.1	DQA1*04:01/DQB1*04:02
1	287	301	ISIEDGLDEEDWEGW	6.1	DQA1*05:01/DQB1*02:01
1	350	364	SETLEAIKMAHKAGY	6.1	DRB1*03:01
1	276	290	HWKKLVEKYPIISIE	6.2	DPA1*02:01/DPB1*01:01
1	350	364	SETLEAIKMAHKAGY	6.3	DQA1*01:02/DQB1*06:02
1	130	144	IPLYRFLGGVNANRL	6.4	DRB1*04:01
1	361	375	KAGYTSISSHRSGET	6.5	DRB5*01:01
1	181	195	LRWCAEVFHNLAALL	6.6	DQA1*01:01/DQB1*05:01
1	237	251	GVDFMIAMDAASSEW	6.6	DRB1*03:01
1	18	32	RGNPTVEAEVYLVDG	6.7	DQA1*03:01/DQB1*03:02
1	105	119	KSKLGANAILAVSIA	6.7	DRB1*13:02
1	218	232	DEEAIEFILKAVEKA	7.1	DQA1*04:01/DQB1*04:02
1	338	352	SILIKLNQIGSVSET	7.1	DRB1*04:05
1	373	387	GETEDTTIADLAVAL	7.1	DQA1*04:01/DQB1*04:02
1	338	352	SILIKLNQIGSVSET	7.2	DRB1*11:01
1	166	180	EFMIMPVGAPSFKEA	7.3	DRB1*01:01
1	181	195	LRWCAEVFHNLAALL	7.3	DPA1*02:01/DPB1*05:01
1	191	205	LAALLKAEGLATSVG	7.4	DRB1*04:01
1	237	251	GVDFMIAMDAASSEW	7.4	DRB1*08:02
1	237	251	GVDFMIAMDAASSEW	7.4	DRB3*02:02
1	338	352	SILIKLNQIGSVSET	7.4	DRB1*08:02
1	130	144	IPLYRFLGGVNANRL	7.5	DRB5*01:01
1	181	195	LRWCAEVFHNLAALL	7.5	DPA1*02:01/DPB1*01:01
1	181	195	LRWCAEVFHNLAALL	7.5	DRB1*07:01
1	313	327	QLVGDDLFVTNTERL	7.6	DPA1*01/DPB1*04:01
1	355	369	AIKMAHKAGYTSISS	7.6	DQA1*05:01/DQB1*03:01
1	79	93	DVLEGMDASDIYAVD	7.7	DQA1*01:02/DQB1*06:02
1	120	134	CARAAAISLDIPLYR	7.7	DRB1*07:01
1	318	332	DLFVTNTERLKKGID	7.7	DPA1*02:01/DPB1*05:01
1	350	364	SETLEAIKMAHKAGY	7.8	DRB5*01:01
1	181	195	LRWCAEVFHNLAALL	7.88	DRB1*12:01
1	402	416	RVAKYNQLLRIEEEL	7.9	DRB1*04:05
1	418	432	ESACYPGMAAFNVKR	7.9	DRB1*01:01
1	166	180	EFMIMPVGAPSFKEA	7.95	DRB1*12:01
1	130	144	IPLYRFLGGVNANRL	8.1	DRB1*15:01
1	361	375	KAGYTSISSHRSGET	8.1	DRB1*11:01
1	218	232	DEEAIEFILKAVEKA	8.2	DPA1*02:01/DPB1*05:01
1	120	134	CARAAAISLDIPLYR	8.3	DQA1*05:01/DQB1*02:01
1	186	200	EVFHNLAALLKAEGL	8.3	DPA1*02:01/DPB1*01:01
1	228	242	AVEKAGYKPGVDFMI	8.3	DRB1*09:01
1	276	290	HWKKLVEKYPIISIE	8.3	DPA1*01:03/DPB1*02:01
1	388	402	NTCQIKTGAPSRSER	8.4	DQA1*05:01/DQB1*03:01
1	39	53	APSGASTGEFEALEL	8.6	DQA1*03:01/DQB1*03:02
1	120	134	CARAAAISLDIPLYR	8.7	DQA1*01:01/DQB1*05:01
1	148	162	MMNILNGGAHASNNV	8.7	DRB3*02:02
1	313	327	QLVGDDLFVTNTERL	8.7	DPA1*01:03/DPB1*02:01
1	130	144	IPLYRFLGGVNANRL	8.8	DRB1*04:05
1	186	200	EVFHNLAALLKAEGL	8.8	DPA1*02:01/DPB1*05:01
1	186	200	EVFHNLAALLKAEGL	8.8	DRB1*04:01
1	402	416	RVAKYNQLLRIEEEL	8.8	DRB1*13:02
1	276	290	HWKKLVEKYPIISIE	8.9	DRB1*08:02
1	313	327	QLVGDDLFVTNTERL	8.9	DPA1*03:01/DPB1*04:02
1	418	432	ESACYPGMAAFNVKR	9	DRB1*09:01
1	181	195	LRWCAEVFHNLAALL	9.1	DRB1*01:01
1	262	276	PKAGTEFTSAELVEH	9.1	DQA1*05:01/DQB1*02:01
1	125	139	AISLDIPLYRFLGGV	9.2	DRB1*12:01
1	120	134	CARAAAISLDIPLYR	9.4	DRB3*01:01
1	276	290	HWKKLVEKYPIISIE	9.4	DRB1*15:01
1	313	327	QLVGDDLFVTNTERL	9.4	DPA1*02:01/DPB1*05:01
1	318	332	DLFVTNTERLKKGID	9.4	DRB5*01:01
1	218	232	DEEAIEFILKAVEKA	9.5	DPA1*02:01/DPB1*01:01
1	71	85	ENINTTINDVLEGMD	9.7	DQA1*05:01/DQB1*02:01
1	125	139	AISLDIPLYRFLGGV	9.9	DPA1*01:03/DPB1*02:01
			Lachnoanaerobaculum sabureum WP_008750951.1
Seq #	Peptide start	Peptide end	Peptide	IEDB consensus percentile rank	Allele
1	186	200	EVFHNLAALLKAEGL	0.38	DRB1*01:01
1	186	200	EVFHNLAALLKAEGL	0.42	DRB5*01:01
1	338	352	SILIKLNQIGSVSET	0.52	DRB1*13:02
1	181	195	LRWCAEVFHNLAALL	0.53	DRB1*13:02
1	111	125	NAILAVSIACARAAA	0.76	DQA1*01:02/DQB1*06:02
1	120	134	CARAAAIALDIPLYR	0.84	DRB1*03:01
1	329	343	KGIKNGCANSILIKL	0.88	DRB1*13:02
1	125	139	AIALDIPLYRFLGGV	1.1	DRB1*03:01
1	130	144	IPLYRFLGGVNANRL	1.1	DRB1*01:01
1	148	162	MMNILNGGAHASNNV	1.2	DQA1*05:01/DQB1*03:01
1	186	200	EVFHNLAALLKAEGL	1.3	DRB3*02:02
1	361	375	KAGYTAISSHRSGET	1.4	DRB1*01:01
1	186	200	EVFHNLAALLKAEGL	1.53	DRB1*12:01
1	166	180	EFMIMPVGAPSFKEA	1.8	DRB1*08:02
1	33	47	TIGRGTAPSGASTGE	1.9	DQA1*05:01/DQB1*03:01
1	105	119	KSKLGANAILAVSIA	1.9	DQA1*01:02/DQB1*06:02
1	186	200	EVFHNLAALLKAEGL	1.9	DRB1*11:01
1	237	251	GVDFMIAMDAASSEW	1.9	DRB1*04:01
1	338	352	SILIKLNQIGSVSET	1.9	DRB3*02:02
1	66	80	VSKAVENINTTINDV	2	DRB1*13:02
1	105	119	KSKLGANAILAVSIA	2	DRB3*02:02
1	313	327	QLVGDDLFVTNTERL	2	DPA1*02:01/DPB1*01:01
1	373	387	GETEDTTIADLAVAL	2.3	DQA1*03:01/DQB1*03:02
1	307	321	ELGGRVQLVGDDLFV	2.5	DQA1*05:01/DQB1*02:01
1	338	352	SILIKLNQIGSVSET	2.5	DRB1*12:01
1	186	200	EVFHNLAALLKAEGL	2.6	DRB1*13:02
1	186	200	EVFHNLAALLKAEGL	2.7	DQA1*01:02/DQB1*06:02
1	237	251	GVDFMIAMDAASSEW	2.7	DQA1*04:01/DQB1*04:02
1	59	73	SRYLGKGVSKAVENI	2.8	DRB1*09:01
1	111	125	NAILAVSIACARAAA	2.9	DRB1*08:02
1	181	195	LRWCAEVFHNLAALL	2.9	DRB3*02:02
1	130	144	IPLYRFLGGVNANRL	3.3	DRB3*02:02
1	120	134	CARAAAIALDIPLYR	3.4	DQA1*04:01/DQB1*04:02
1	402	416	RVAKYNQLLRIEEEL	3.4	DPA1*03:01/DPB1*04:02
1	181	195	LRWCAEVFHNLAALL	3.55	DPA1*01/DPB1*04:01
1	159	173	SNNVDVQEFMIMPVG	3.6	DQA1*01:01/DQB1*05:01
1	237	251	GVDFMIAMDAASSEW	3.6	DQA1*03:01/DQB1*03:02
1	313	327	QLVGDDLFVTNTERL	3.6	DRB1*03:01
1	355	369	AIKMAHKAGYTAISS	3.6	DQA1*05:01/DQB1*03:01
1	284	298	YPIISLEDGLDEEDW	3.7	DQA1*05:01/DQB1*02:01
1	223	237	EFILKAIEKAGYKPG	3.8	DRB1*12:01
1	13	27	EILDSRGNPTVEAEV	3.9	DQA1*03:01/DQB1*03:02
1	223	237	EFILKAIEKAGYKPG	3.9	DRB1*08:02
1	338	352	SILIKLNQIGSVSET	3.9	DRB4*01:01
1	350	364	SETLEAIKMAHKAGY	3.9	DRB1*08:02
1	23	37	VEAEVYLADGTIGRG	4	DRB3*01:01
1	174	188	APSFKEALRWCAEVF	4.1	DQA1*01:01/DQB1*05:01
1	262	276	PKAGTEFTSAELVEH	4.1	DQA1*03:01/DQB1*03:02
1	166	180	EFMIMPVGAPSFKEA	4.2	DRB1*09:01
1	23	37	VEAEVYLADGTIGRG	4.3	DRB1*04:01
1	120	134	CARAAAIALDIPLYR	4.4	DQA1*05:01/DQB1*02:01
1	237	251	GVDFMIAMDAASSEW	4.4	DRB1*01:01
1	153	167	NGGAHASNNVDVQEF	4.6	DQA1*03:01/DQB1*03:02
1	191	205	LAALLKAEGLATSVG	4.6	DRB1*08:02
1	105	119	KSKLGANAILAVSIA	4.7	DQA1*04:01/DQB1*04:02
1	237	251	GVDFMIAMDAASSEW	4.7	DRB3*01:01
1	402	416	RVAKYNQLLRIEEEL	4.7	DQA1*04:01/DQB1*04:02
1	86	100	ASDTYAVDKAMIEAD	4.8	DRB3*01:01
1	373	387	GETEDTTIADLAVAL	4.8	DRB3*01:01
1	402	416	RVAKYNQLLRIEEEL	4.8	DQA1*05:01/DQB1*02:01
1	130	144	IPLYRFLGGVNANRL	4.9	DRB1*11:01
1	1	15	MNYLEIEKVIGREIL	5	DRB1*07:01
1	262	276	PKAGTEFTSAELVEH	5	DQA1*04:01/DQB1*04:02
1	295	309	EEDWEGWKIFTKELG	5	DQA1*01:01/DQB1*05:01
1	318	332	DLFVTNTERLEKGIK	5	DPA1*03:01/DPB1*04:02
1	361	375	KAGYTAISSHRSGET	5	DRB1*04:01
1	28	42	YLADGTIGRGTAPSG	5.1	DQA1*05:01/DQB1*03:01
1	402	416	RVAKYNQLLRIEEEL	5.1	DPA1*02:01/DPB1*01:01
1	18	32	RGNPTVEAEVYLADG	5.2	DQA1*03:01/DQB1*03:02
1	105	119	KSKLGANAILAVSIA	5.3	DQA1*05:01/DQB1*03:01
1	111	125	NAILAVSIACARAAA	5.3	DQA1*05:01/DQB1*03:01
1	181	195	LRWCAEVFHNLAALL	5.5	DPA1*03:01/DPB1*04:02
1	59	73	SRYLGKGVSKAVENI	5.6	DQA1*05:01/DQB1*03:01
1	277	291	WKKLIDKYPIISLED	5.7	DQA1*04:01/DQB1*04:02
1	318	332	DLFVTNTERLEKGIK	5.7	DPA1*02:01/DPB1*01:01
1	318	332	DLFVTNTERLEKGIK	5.9	DRB3*02:02
1	191	205	LAALLKAEGLATSVG	6	DRB1*01:01
1	218	232	DEEAIEFILKAIEKA	6	DPA1*02:01/DPB1*05:01
1	402	416	RVAKYNQLLRIEEEL	6	DQA1*03:01/DQB1*03:02
1	39	53	APSGASTGEFEALEL	6.1	DQA1*05:01/DQB1*02:01
1	350	364	SETLEAIKMAHKAGY	6.1	DRB1*03:01
1	120	134	CARAAAIALDIPLYR	6.3	DQA1*01:02/DQB1*06:02
1	350	364	SETLEAIKMAHKAGY	6.3	DQA1*01:02/DQB1*06:02
1	130	144	IPLYRFLGGVNANRL	6.4	DRB1*04:01
1	181	195	LRWCAEVFHNLAALL	6.6	DQA1*01:01/DQB1*05:01
1	237	251	GVDFMIAMDAASSEW	6.6	DRB1*03:01
1	105	119	KSKLGANAILAVSIA	6.7	DRB1*13:02
1	23	37	VEAEVYLADGTIGRG	6.9	DRB1*03:01
1	338	352	SILIKLNQIGSVSET	7.1	DRB1*04:05
1	373	387	GETEDTTIADLAVAL	7.1	DQA1*04:01/DQB1*04:02
1	338	352	SILIKLNQIGSVSET	7.2	DRB1*11:01
1	86	100	ASDTYAVDKAMIEAD	7.3	DQA1*04:01/DQB1*04:02
1	166	180	EFMIMPVGAPSFKEA	7.3	DRB1*01:01
1	181	195	LRWCAEVFHNLAALL	7.3	DPA1*02:01/DPB1*05:01
1	191	205	LAALLKAEGLATSVG	7.4	DRB1*04:01
1	237	251	GVDFMIAMDAASSEW	7.4	DRB1*08:02
1	237	251	GVDFMIAMDAASSEW	7.4	DRB3*02:02
1	329	343	KGIKNGCANSILIKL	7.4	DRB3*02:02
1	338	352	SILIKLNQIGSVSET	7.4	DRB1*08:02
1	130	144	IPLYRFLGGVNANRL	7.5	DRB5*01:01
1	181	195	LRWCAEVFHNLAALL	7.5	DPA1*02:01/DPB1*01:01
1	181	195	LRWCAEVFHNLAALL	7.5	DRB1*07:01
1	313	327	QLVGDDLFVTNTERL	7.6	DPA1*01/DPB1*04:01
1	78	92	NDVLVGMDASDTYAV	7.7	DRB1*03:01
1	350	364	SETLEAIKMAHKAGY	7.8	DRB5*01:01
1	181	195	LRWCAEVFHNLAALL	7.88	DRB1*12:01
1	125	139	AIALDIPLYRFLGGV	7.9	DRB1*12:01
1	218	232	DEEAIEFILKAIEKA	7.9	DPA1*02:01/DPB1*01:01
1	301	315	WKIFTKELGGRVQLV	7.9	DRB5*01:01
1	402	416	RVAKYNQLLRIEEEL	7.9	DRB1*04:05
1	166	180	EFMIMPVGAPSFKEA	7.95	DRB1*12:01
1	78	92	NDVLVGMDASDTYAV	8	DRB3*01:01
1	130	144	IPLYRFLGGVNANRL	8.1	DRB1*15:01
1	277	291	WKKLIDKYPIISLED	8.1	DPA1*02:01/DPB1*01:01
1	295	309	EEDWEGWKIFTKELG	8.2	DRB1*11:01
1	361	375	KAGYTAISSHRSGET	8.2	DRB1*11:01
1	186	200	EVFHNLAALLKAEGL	8.3	DPA1*02:01/DPB1*01:01
1	228	242	AIEKAGYKPGVDFMI	8.3	DRB1*09:01
1	388	402	NTCQIKTGAPSRSER	8.4	DQA1*05:01/DQB1*03:01
1	39	53	APSGASTGEFEALEL	8.6	DQA1*03:01/DQB1*03:02
1	277	291	WKKLIDKYPIISLED	8.7	DPA1*01:03/DPB1*02:01
1	277	291	WKKLIDKYPIISLED	8.7	DPA1*02:01/DPB1*05:01
1	313	327	QLVGDDLFVTNTERL	8.7	DPA1*01:03/DPB1*02:01
1	130	144	IPLYRFLGGVNANRL	8.8	DRB1*04:05
1	186	200	EVFHNLAALLKAEGL	8.8	DPA1*02:01/DPB1*05:01
1	186	200	EVFHNLAALLKAEGL	8.8	DRB1*04:01
1	402	416	RVAKYNQLLRIEEEL	8.8	DRB1*13:02
1	78	92	NDVLVGMDASDTYAV	8.9	DRB1*01:01
1	120	134	CARAAAIALDIPLYR	8.9	DQA1*01:01/DQB1*05:01
1	313	327	QLVGDDLFVTNTERL	8.9	DPA1*03:01/DPB1*04:02
1	181	195	LRWCAEVFHNLAALL	9.1	DRB1*01:01
1	262	276	PKAGTEFTSAELVEH	9.1	DQA1*05:01/DQB1*02:01
1	313	327	QLVGDDLFVTNTERL	9.4	DPA1*02:01/DPB1*05:01
1	277	291	WKKLIDKYPIISLED	9.5	DRB3*01:01
1	361	375	KAGYTAISSHRSGET	9.5	DRB5*01:01
1	125	139	AIALDIPLYRFLGGV	9.9	DPA1*01:03/DPB1*02:01
1	237	251	GVDFMIAMDAASSEW	9.9	DQA1*05:01/DQB1*02:01
1	329	343	KGIKNGCANSILIKL	9.9	DRB1*07:01
			Lachnoanaerobaculum sp ICM7 WP_009662719.1
Seq #	Peptide start	Peptide end	Peptide	IEDB consensus percentile rank	Allele
1	186	200	EVFHNLAALLKAEGL	0.38	DRB1*01:01
1	186	200	EVFHNLAALLKAEGL	0.42	DRB5*01:01
1	338	352	SILIKLNQIGSVSET	0.52	DRB1*13:02
1	181	195	LRWCAEVFHNLAALL	0.53	DRB1*13:02
1	111	125	NAILAVSIACARAAA	0.76	DQA1*01:02/DQB1*06:02
1	120	134	CARAAAISLDIPLYR	0.98	DRB1*03:01
1	130	144	IPLYRFLGGVNANRL	1.1	DRB1*01:01
1	299	313	EGWKLLTKELGGKVQ	1.1	DRB1*11:01
1	148	162	MMNILNGGAHASNNV	1.2	DQA1*05:01/DQB1*03:01
1	125	139	AISLDIPLYRFLGGV	1.3	DRB1*03:01
1	186	200	EVFHNLAALLKAEGL	1.3	DRB3*02:02
1	186	200	EVFHNLAALLKAEGL	1.53	DRB1*12:01
1	33	47	TIGRGTAPSGASTGE	1.9	DQA1*05:01/DQB1*03:01
1	105	119	KSKLGANAILAVSIA	1.9	DQA1*01:02/DQB1*06:02
1	186	200	EVFHNLAALLKAEGL	1.9	DRB1*11:01
1	237	251	GVDFMIAMDAASSEW	1.9	DRB1*04:01
1	338	352	SILIKLNQIGSVSET	1.9	DRB3*02:02
1	361	375	KAGYTSISSHRSGET	1.9	DRB1*01:01
1	66	80	VSKAVENINTTINDV	2	DRB1*13:02
1	105	119	KSKLGANAILAVSIA	2	DRB3*02:02
1	313	327	QLVGDDLFVTNTERL	2	DPA1*02:01/DPB1*01:01
1	373	387	GETEDTTIADLAVAL	2.3	DQA1*03:01/DQB1*03:02
1	338	352	SILIKLNQIGSVSET	2.5	DRB1*12:01
1	186	200	EVFHNLAALLKAEGL	2.6	DRB1*13:02
1	186	200	EVFHNLAALLKAEGL	2.7	DQA1*01:02/DQB1*06:02
1	237	251	GVDFMIAMDAASSEW	2.7	DQA1*04:01/DQB1*04:02
1	59	73	SRYLGKGVSKAVENI	2.8	DRB1*09:01
1	111	125	NAILAVSIACARAAA	2.9	DRB1*08:02
1	181	195	LRWCAEVFHNLAALL	2.9	DRB3*02:02
1	282	296	EKYPIISIEDGLDEE	3.2	DQA1*05:01/DQB1*02:01
1	307	321	ELGGKVQLVGDDLFV	3.2	DQA1*05:01/DQB1*02:01
1	130	144	IPLYRFLGGVNANRL	3.3	DRB3*02:02
1	402	416	RVAKYNQLLRIEEEL	3.4	DPA1*03:01/DPB1*04:02
1	181	195	LRWCAEVFHNLAALL	3.55	DPA1*01/DPB1*04:01
1	237	251	GVDFMIAMDAASSEW	3.6	DQA1*03:01/DQB1*03:02
1	313	327	QLVGDDLFVTNTERL	3.6	DRB1*03:01
1	13	27	EILDSRGNPTVEAEV	3.9	DQA1*03:01/DQB1*03:02
1	338	352	SILIKLNQIGSVSET	3.9	DRB4*01:01
1	350	364	SETLEAIKMAHKAGY	3.9	DRB1*08:02
1	318	332	DLFVTNTERLKKGID	4	DRB3*02:02
1	174	188	APSFKEALRWCAEVF	4.1	DQA1*01:01/DQB1*05:01
1	223	237	EFILKAVEKAGYKPG	4.1	DRB1*08:02
1	262	276	PKAGTEFTSAELVEH	4.1	DQA1*03:01/DQB1*03:02
1	237	251	GVDFMIAMDAASSEW	4.4	DRB1*01:01
1	153	167	NGGAHASNNVDVQEF	4.6	DQA1*03:01/DQB1*03:02
1	191	205	LAALLKAEGLATSVG	4.6	DRB1*08:02
1	86	100	ASDIYAVDKAMIEAD	4.7	DRB3*01:01
1	105	119	KSKLGANAILAVSIA	4.7	DQA1*04:01/DQB1*04:02
1	237	251	GVDFMIAMDAASSEW	4.7	DRB3*01:01
1	402	416	RVAKYNQLLRIEEEL	4.7	DQA1*04:01/DQB1*04:02
1	23	37	VEAEVYLVDGTIGRG	4.8	DRB1*03:01
1	361	375	KAGYTSISSHRSGET	4.8	DRB1*04:01
1	373	387	GETEDTTIADLAVAL	4.8	DRB3*01:01
1	402	416	RVAKYNQLLRIEEEL	4.8	DQA1*05:01/DQB1*02:01
1	130	144	IPLYRFLGGVNANRL	4.9	DRB1*11:01
1	1	15	MNYLEIEKVIGREIL	5	DRB1*07:01
1	23	37	VEAEVYLVDGTIGRG	5	DRB3*01:01
1	262	276	PKAGTEFTSAELVEH	5	DQA1*04:01/DQB1*04:02
1	402	416	RVAKYNQLLRIEEEL	5.1	DPA1*02:01/DPB1*01:01
1	105	119	KSKLGANAILAVSIA	5.3	DQA1*05:01/DQB1*03:01
1	111	125	NAILAVSIACARAAA	5.3	DQA1*05:01/DQB1*03:01
1	294	308	DEEDWEGWKLLTKEL	5.3	DQA1*01:01/DQB1*05:01
1	328	342	KKGIDNGCANSILIK	5.3	DRB1*13:02
1	18	32	RGNPTVEAEVYLVDG	5.4	DQA1*04:01/DQB1*04:02
1	181	195	LRWCAEVFHNLAALL	5.5	DPA1*03:01/DPB1*04:02
1	318	332	DLFVTNTERLKKGID	5.5	DPA1*03:01/DPB1*04:02
1	333	347	NGCANSILIKLNQIG	5.5	DRB4*01:01
1	59	73	SRYLGKGVSKAVENI	5.6	DQA1*05:01/DQB1*03:01
1	163	177	DVQEFMVMPVGAPSF	5.7	DRB1*08:02
1	276	290	HWKKLVEKYPIISIE	5.7	DPA1*02:01/DPB1*05:01
1	28	42	YLVDGTIGRGTAPSG	5.8	DQA1*05:01/DQB1*03:01
1	318	332	DLFVTNTERLKKGID	5.9	DPA1*02:01/DPB1*01:01
1	191	205	LAALLKAEGLATSVG	6	DRB1*01:01
1	402	416	RVAKYNQLLRIEEEL	6	DQA1*03:01/DQB1*03:02
1	39	53	APSGASTGEFEALEL	6.1	DQA1*05:01/DQB1*02:01
1	86	100	ASDIYAVDKAMIEAD	6.1	DQA1*04:01/DQB1*04:02
1	287	301	ISIEDGLDEEDWEGW	6.1	DQA1*05:01/DQB1*02:01
1	350	364	SETLEAIKMAHKAGY	6.1	DRB1*03:01
1	276	290	HWKKLVEKYPIISIE	6.2	DPA1*02:01/DPB1*01:01
1	350	364	SETLEAIKMAHKAGY	6.3	DQA1*01:02/DQB1*06:02
1	130	144	IPLYRFLGGVNANRL	6.4	DRB1*04:01
1	361	375	KAGYTSISSHRSGET	6.5	DRB5*01:01
1	181	195	LRWCAEVFHNLAALL	6.6	DQA1*01:01/DQB1*05:01
1	237	251	GVDFMIAMDAASSEW	6.6	DRB1*03:01
1	18	32	RGNPTVEAEVYLVDG	6.7	DQA1*03:01/DQB1*03:02
1	105	119	KSKLGANAILAVSIA	6.7	DRB1*13:02
1	218	232	DEEAIEFILKAVEKA	7.1	DQA1*04:01/DQB1*04:02
1	338	352	SILIKLNQIGSVSET	7.1	DRB1*04:05
1	373	387	GETEDTTIADLAVAL	7.1	DQA1*04:01/DQB1*04:02
1	338	352	SILIKLNQIGSVSET	7.2	DRB1*11:01
1	181	195	LRWCAEVFHNLAALL	7.3	DPA1*02:01/DPB1*05:01
1	191	205	LAALLKAEGLATSVG	7.4	DRB1*04:01
1	237	251	GVDFMIAMDAASSEW	7.4	DRB1*08:02
1	237	251	GVDFMIAMDAASSEW	7.4	DRB3*02:02
1	338	352	SILIKLNQIGSVSET	7.4	DRB1*08:02
1	130	144	IPLYRFLGGVNANRL	7.5	DRB5*01:01
1	181	195	LRWCAEVFHNLAALL	7.5	DPA1*02:01/DPB1*01:01
1	181	195	LRWCAEVFHNLAALL	7.5	DRB1*07:01
1	313	327	QLVGDDLFVTNTERL	7.6	DPA1*01/DPB1*04:01
1	355	369	AIKMAHKAGYTSISS	7.6	DQA1*05:01/DQB1*03:01
1	79	93	DVLEGMDASDIYAVD	7.7	DQA1*01:02/DQB1*06:02
1	120	134	CARAAAISLDIPLYR	7.7	DRB1*07:01
1	318	332	DLFVTNTERLKKGID	7.7	DPA1*02:01/DPB1*05:01
1	350	364	SETLEAIKMAHKAGY	7.8	DRB5*01:01
1	181	195	LRWCAEVFHNLAALL	7.88	DRB1*12:01
1	402	416	RVAKYNQLLRIEEEL	7.9	DRB1*04:05
1	418	432	ESACYPGMAAFNVKR	7.9	DRB1*01:01
1	130	144	IPLYRFLGGVNANRL	8.1	DRB1*15:01
1	361	375	KAGYTSISSHRSGET	8.1	DRB1*11:01
1	218	232	DEEAIEFILKAVEKA	8.2	DPA1*02:01/DPB1*05:01
1	120	134	CARAAAISLDIPLYR	8.3	DQA1*05:01/DQB1*02:01
1	186	200	EVFHNLAALLKAEGL	8.3	DPA1*02:01/DPB1*01:01
1	228	242	AVEKAGYKPGVDFMI	8.3	DRB1*09:01
1	276	290	HWKKLVEKYPIISIE	8.3	DPA1*01:03/DPB1*02:01
1	388	402	NTCQIKTGAPSRSER	8.4	DQA1*05:01/DQB1*03:01
1	39	53	APSGASTGEFEALEL	8.6	DQA1*03:01/DQB1*03:02
1	120	134	CARAAAISLDIPLYR	8.7	DQA1*01:01/DQB1*05:01
1	148	162	MMNILNGGAHASNNV	8.7	DRB3*02:02
1	313	327	QLVGDDLFVTNTERL	8.7	DPA1*01:03/DPB1*02:01
1	130	144	IPLYRFLGGVNANRL	8.8	DRB1*04:05
1	186	200	EVFHNLAALLKAEGL	8.8	DPA1*02:01/DPB1*05:01
1	186	200	EVFHNLAALLKAEGL	8.8	DRB1*04:01
1	402	416	RVAKYNQLLRIEEEL	8.8	DRB1*13:02
1	158	172	ASNNVDVQEFMVMPV	8.9	DQA1*01:01/DQB1*05:01
1	276	290	HWKKLVEKYPIISIE	8.9	DRB1*08:02
1	313	327	QLVGDDLFVTNTERL	8.9	DPA1*03:01/DPB1*04:02
1	418	432	ESACYPGMAAFNVKR	9	DRB1*09:01
1	181	195	LRWCAEVFHNLAALL	9.1	DRB1*01:01
1	262	276	PKAGTEFTSAELVEH	9.1	DQA1*05:01/DQB1*02:01
1	125	139	AISLDIPLYRFLGGV	9.2	DRB1*12:01
1	120	134	CARAAAISLDIPLYR	9.4	DRB3*01:01
1	276	290	HWKKLVEKYPIISIE	9.4	DRB1*15:01
1	313	327	QLVGDDLFVTNTERL	9.4	DPA1*02:01/DPB1*05:01
1	318	332	DLFVTNTERLKKGID	9.4	DRB5*01:01
1	218	232	DEEAIEFILKAVEKA	9.5	DPA1*02:01/DPB1*01:01
1	163	177	DVQEFMVMPVGAPSF	9.6	DRB1*11:01
1	71	85	ENINTTINDVLEGMD	9.7	DQA1*05:01/DQB1*02:01
1	125	139	AISLDIPLYRFLGGV	9.9	DPA1*01:03/DPB1*02:01
			Lachnoanaerobaculum umeaense WP_111525909.1
Seq #	Peptide start	Peptide end	Peptide	IEDB consensus percentile rank	Allele
1	186	200	EVFHNLAALLKAEGL	0.38	DRB1*01:01
1	186	200	EVFHNLAALLKAEGL	0.42	DRB5*01:01
1	165	179	QEFMVMPVGAQSFKE	0.5	DRB1*08:02
1	338	352	SILIKLNQIGSVSET	0.52	DRB1*13:02
1	181	195	LRWCAEVFHNLAALL	0.53	DRB1*13:02
1	104	118	DKSNLGANAILAVSI	0.73	DQA1*01:02/DQB1*06:02
1	111	125	NAILAVSIACARAAA	0.76	DQA1*01:02/DQB1*06:02
1	120	134	CARAAAISLDIPLYR	0.98	DRB1*03:01
1	130	144	IPLYRFLGGVNANRL	1.1	DRB1*01:01
1	148	162	MMNILNGGAHASNNV	1.2	DQA1*05:01/DQB1*03:01
1	125	139	AISLDIPLYRFLGGV	1.3	DRB1*03:01
1	186	200	EVFHNLAALLKAEGL	1.3	DRB3*02:02
1	186	200	EVFHNLAALLKAEGL	1.53	DRB1*12:01
1	33	47	TIGRGTAPSGASTGE	1.9	DQA1*05:01/DQB1*03:01
1	186	200	EVFHNLAALLKAEGL	1.9	DRB1*11:01
1	338	352	SILIKLNQIGSVSET	1.9	DRB3*02:02
1	361	375	KAGYTSISSHRSGET	1.9	DRB1*01:01
1	66	80	VSKAVENINTTINDV	2	DRB1*13:02
1	235	249	KPGVDFMIAMDAAAS	2	DRB1*01:01
1	313	327	QLVGDDLFVTNTERL	2	DPA1*02:01/DPB1*01:01
1	328	342	KKGIDSDCANSILIK	2	DRB3*01:01
1	235	249	KPGVDFMIAMDAAAS	2.3	DRB1*04:01
1	373	387	GETEDTTIADLAVAL	2.3	DQA1*03:01/DQB1*03:02
1	240	254	FMIAMDAAASEWKTG	2.4	DQA1*04:01/DQB1*04:02
1	338	352	SILIKLNQIGSVSET	2.5	DRB1*12:01
1	186	200	EVFHNLAALLKAEGL	2.6	DRB1*13:02
1	299	313	EGWKLLTNELGGKVQ	2.6	DRB1*04:01
1	186	200	EVFHNLAALLKAEGL	2.7	DQA1*01:02/DQB1*06:02
1	59	73	SRYLGKGVSKAVENI	2.8	DRB1*09:01
1	111	125	NAILAVSIACARAAA	2.9	DRB1*08:02
1	181	195	LRWCAEVFHNLAALL	2.9	DRB3*02:02
1	104	118	DKSNLGANAILAVSI	3.2	DRB3*02:02
1	282	296	EKYPIISIEDGLDEE	3.2	DQA1*05:01/DQB1*02:01
1	307	321	ELGGKVQLVGDDLFV	3.2	DQA1*05:01/DQB1*02:01
1	130	144	IPLYRFLGGVNANRL	3.3	DRB3*02:02
1	328	342	KKGIDSDCANSILIK	3.4	DRB1*13:02
1	402	416	RVAKYNQLLRIEEEL	3.4	DPA1*03:01/DPB1*04:02
1	181	195	LRWCAEVFHNLAALL	3.55	DPA1*01/DPB1*04:01
1	165	179	QEFMVMPVGAQSFKE	3.6	DRB1*11:01
1	313	327	QLVGDDLFVTNTERL	3.6	DRB1*03:01
1	294	308	DEEDWEGWKLLTNEL	3.7	DQA1*01:01/DQB1*05:01
1	13	27	EILDSRGNPTVEAEV	3.9	DQA1*03:01/DQB1*03:02
1	338	352	SILIKLNQIGSVSET	3.9	DRB4*01:01
1	350	364	SETLEAIKMAHKAGY	3.9	DRB1*08:02
1	318	332	DLFVTNTERLKKGID	4	DRB3*02:02
1	174	188	AQSFKEALRWCAEVF	4.1	DQA1*01:01/DQB1*05:01
1	223	237	EFILKAVEKAGYKPG	4.1	DRB1*08:02
1	262	276	PKAGTEFTSAELVEH	4.1	DQA1*03:01/DQB1*03:02
1	240	254	FMIAMDAAASEWKTG	4.2	DRB3*01:01
1	153	167	NGGAHASNNVDVQEF	4.6	DQA1*03:01/DQB1*03:02
1	191	205	LAALLKAEGLATSVG	4.6	DRB1*08:02
1	86	100	ASDIYAVDKAMIEAD	4.7	DRB3*01:01
1	402	416	RVAKYNQLLRIEEEL	4.7	DQA1*04:01/DQB1*04:02
1	23	37	VEAEVYLVDGTIGRG	4.8	DRB1*03:01
1	361	375	KAGYTSISSHRSGET	4.8	DRB1*04:01
1	373	387	GETEDTTIADLAVAL	4.8	DRB3*01:01
1	402	416	RVAKYNQLLRIEEEL	4.8	DQA1*05:01/DQB1*02:01
1	130	144	IPLYRFLGGVNANRL	4.9	DRB1*11:01
1	1	15	MNYLEIEKVIGREIL	5	DRB1*07:01
1	23	37	VEAEVYLVDGTIGRG	5	DRB3*01:01
1	262	276	PKAGTEFTSAELVEH	5	DQA1*04:01/DQB1*04:02
1	104	118	DKSNLGANAILAVSI	5.1	DQA1*05:01/DQB1*03:01
1	402	416	RVAKYNQLLRIEEEL	5.1	DPA1*02:01/DPB1*01:01
1	111	125	NAILAVSIACARAAA	5.3	DQA1*05:01/DQB1*03:01
1	18	32	RGNPTVEAEVYLVDG	5.4	DQA1*04:01/DQB1*04:02
1	181	195	LRWCAEVFHNLAALL	5.5	DPA1*03:01/DPB1*04:02
1	318	332	DLFVTNTERLKKGID	5.5	DPA1*03:01/DPB1*04:02
1	333	347	SDCANSILIKLNQIG	5.5	DRB4*01:01
1	59	73	SRYLGKGVSKAVENI	5.6	DQA1*05:01/DQB1*03:01
1	276	290	HWKKLVEKYPIISIE	5.7	DPA1*02:01/DPB1*05:01
1	28	42	YLVDGTIGRGTAPSG	5.8	DQA1*05:01/DQB1*03:01
1	318	332	DLFVTNTERLKKGID	5.9	DPA1*02:01/DPB1*01:01
1	191	205	LAALLKAEGLATSVG	6	DRB1*01:01
1	402	416	RVAKYNQLLRIEEEL	6	DQA1*03:01/DQB1*03:02
1	39	53	APSGASTGEFEALEL	6.1	DQA1*05:01/DQB1*02:01
1	86	100	ASDIYAVDKAMIEAD	6.1	DQA1*04:01/DQB1*04:02
1	287	301	ISIEDGLDEEDWEGW	6.1	DQA1*05:01/DQB1*02:01
1	350	364	SETLEAIKMAHKAGY	6.1	DRB1*03:01
1	165	179	QEFMVMPVGAQSFKE	6.2	DQA1*04:01/DQB1*04:02
1	276	290	HWKKLVEKYPIISIE	6.2	DPA1*02:01/DPB1*01:01
1	104	118	DKSNLGANAILAVSI	6.3	DRB1*13:02
1	350	364	SETLEAIKMAHKAGY	6.3	DQA1*01:02/DQB1*06:02
1	130	144	IPLYRFLGGVNANRL	6.4	DRB1*04:01
1	235	249	KPGVDFMIAMDAAAS	6.5	DQA1*03:01/DQB1*03:02
1	361	375	KAGYTSISSHRSGET	6.5	DRB5*01:01
1	181	195	LRWCAEVFHNLAALL	6.6	DQA1*01:01/DQB1*05:01
1	18	32	RGNPTVEAEVYLVDG	6.7	DQA1*03:01/DQB1*03:02
1	235	249	KPGVDFMIAMDAAAS	6.7	DQA1*05:01/DQB1*02:01
1	299	313	EGWKLLTNELGGKVQ	7	DRB1*04:05
1	218	232	DEEAIEFILKAVEKA	7.1	DQA1*04:01/DQB1*04:02
1	240	254	FMIAMDAAASEWKTG	7.1	DRB1*03:01
1	338	352	SILIKLNQIGSVSET	7.1	DRB1*04:05
1	373	387	GETEDTTIADLAVAL	7.1	DQA1*04:01/DQB1*04:02
1	338	352	SILIKLNQIGSVSET	7.2	DRB1*11:01
1	181	195	LRWCAEVFHNLAALL	7.3	DPA1*02:01/DPB1*05:01
1	240	254	FMIAMDAAASEWKTG	7.3	DRB3*02:02
1	191	205	LAALLKAEGLATSVG	7.4	DRB1*04:01
1	235	249	KPGVDFMIAMDAAAS	7.4	DRB1*08:02
1	240	254	FMIAMDAAASEWKTG	7.4	DRB1*08:02
1	338	352	SILIKLNQIGSVSET	7.4	DRB1*08:02
1	130	144	IPLYRFLGGVNANRL	7.5	DRB5*01:01
1	181	195	LRWCAEVFHNLAALL	7.5	DPA1*02:01/DPB1*01:01
1	181	195	LRWCAEVFHNLAALL	7.5	DRB1*07:01
1	235	249	KPGVDFMIAMDAAAS	7.5	DQA1*01:02/DQB1*06:02
1	313	327	QLVGDDLFVTNTERL	7.6	DPA1*01/DPB1*04:01
1	355	369	AIKMAHKAGYTSISS	7.6	DQA1*05:01/DQB1*03:01
1	79	93	DVLEGMDASDIYAVD	7.7	DQA1*01:02/DQB1*06:02
1	120	134	CARAAAISLDIPLYR	7.7	DRB1*07:01
1	318	332	DLFVTNTERLKKGID	7.7	DPA1*02:01/DPB1*05:01
1	350	364	SETLEAIKMAHKAGY	7.8	DRB5*01:01
1	181	195	LRWCAEVFHNLAALL	7.88	DRB1*12:01
1	402	416	RVAKYNQLLRIEEEL	7.9	DRB1*04:05
1	418	432	ESACYPGMAAFNVKR	7.9	DRB1*01:01
1	165	179	QEFMVMPVGAQSFKE	8	DRB1*04:01
1	240	254	FMIAMDAAASEWKTG	8	DRB1*01:01
1	130	144	IPLYRFLGGVNANRL	8.1	DRB1*15:01
1	361	375	KAGYTSISSHRSGET	8.1	DRB1*11:01
1	218	232	DEEAIEFILKAVEKA	8.2	DPA1*02:01/DPB1*05:01
1	120	134	CARAAAISLDIPLYR	8.3	DQA1*05:01/DQB1*02:01
1	186	200	EVFHNLAALLKAEGL	8.3	DPA1*02:01/DPB1*01:01
1	228	242	AVEKAGYKPGVDFMI	8.3	DRB1*09:01
1	276	290	HWKKLVEKYPIISIE	8.3	DPA1*01:03/DPB1*02:01
1	388	402	NTCQIKTGAPSRSER	8.4	DQA1*05:01/DQB1*03:01
1	39	53	APSGASTGEFEALEL	8.6	DQA1*03:01/DQB1*03:02
1	120	134	CARAAAISLDIPLYR	8.7	DQA1*01:01/DQB1*05:01
1	148	162	MMNILNGGAHASNNV	8.7	DRB3*02:02
1	165	179	QEFMVMPVGAQSFKE	8.7	DRB1*01:01
1	299	313	EGWKLLTNELGGKVQ	8.7	DRB1*11:01
1	313	327	QLVGDDLFVTNTERL	8.7	DPA1*01:03/DPB1*02:01
1	130	144	IPLYRFLGGVNANRL	8.8	DRB1*04:05
1	186	200	EVFHNLAALLKAEGL	8.8	DPA1*02:01/DPB1*05:01
1	186	200	EVFHNLAALLKAEGL	8.8	DRB1*04:01
1	402	416	RVAKYNQLLRIEEEL	8.8	DRB1*13:02
1	158	172	ASNNVDVQEFMVMPV	8.9	DQA1*01:01/DQB1*05:01
1	313	327	QLVGDDLFVTNTERL	8.9	DPA1*03:01/DPB1*04:02
1	418	432	ESACYPGMAAFNVKR	9	DRB1*09:01
1	262	276	PKAGTEFTSAELVEH	9.1	DQA1*05:01/DQB1*02:01
1	125	139	AISLDIPLYRFLGGV	9.2	DRB1*12:01
1	120	134	CARAAAISLDIPLYR	9.4	DRB3*01:01
1	276	290	HWKKLVEKYPIISIE	9.4	DRB1*15:01
1	313	327	QLVGDDLFVTNTERL	9.4	DPA1*02:01/DPB1*05:01
1	318	332	DLFVTNTERLKKGID	9.4	DRB5*01:01
1	218	232	DEEAIEFILKAVEKA	9.5	DPA1*02:01/DPB1*01:01
1	235	249	KPGVDFMIAMDAAAS	9.6	DRB1*09:01
1	125	139	AISLDIPLYRFLGGV	9.9	DPA1*01:03/DPB1*02:01
			Lactiplantibacillus plantarum WP_131068520.1
Seq #	Peptide start	Peptide end	Peptide	IEDB consensus percentile rank	Allele
1	33	47	HFFKNIVSPRTPPPM	0.24	DRB1*04:01
1	28	42	DNPVVHFFKNIVSPR	0.72	DRB1*15:01
1	33	47	HFFKNIVSPRTPPPM	0.73	DRB1*04:05
1	33	47	HFFKNIVSPRTPPPM	0.74	DRB3*02:02
1	28	42	DNPVVHFFKNIVSPR	0.91	DRB3*02:02
1	73	87	SGKFYEHKSAHKGHK	1.2	DRB5*01:01
1	33	47	HFFKNIVSPRTPPPM	2.2	DRB1*01:01
1	3	17	KDIHAARASHVGSIP	3.2	DRB1*13:02
1	3	17	KDIHAARASHVGSIP	3.3	DQA1*05:01/DQB1*03:01
1	28	42	DNPVVHFFKNIVSPR	3.4	DRB1*04:05
1	3	17	KDIHAARASHVGSIP	3.6	DRB1*07:01
1	33	47	HFFKNIVSPRTPPPM	3.6	DRB1*15:01
1	33	47	HFFKNIVSPRTPPPM	4.2	DRB5*01:01
1	3	17	KDIHAARASHVGSIP	4.7	DRB1*01:01
1	28	42	DNPVVHFFKNIVSPR	5.21	DRB1*12:01
1	33	47	HFFKNIVSPRTPPPM	5.4	DRB1*08:02
1	3	17	KDIHAARASHVGSIP	6.3	DRB1*09:01
1	28	42	DNPVVHFFKNIVSPR	6.5	DRB1*11:01
1	28	42	DNPVVHFFKNIVSPR	6.7	DQA1*01:01/DQB1*05:01
1	28	42	DNPVVHFFKNIVSPR	8	DPA1*01/DPB1*04:01
1	48	62	QAKGRGLSLTRFSWG	8.8	DPA1*01/DPB1*04:01
1	28	42	DNPVVHFFKNIVSPR	9.1	DRB1*08:02
1	33	47	HFFKNIVSPRTPPPM	9.1	DRB1*11:01
1	8	22	ARASHVGSIPQRSQH	9.8	DQA1*05:01/DQB1*03:01
			Lactonifactor longoviformis WP_084067596.1
Seq #	Peptide start	Peptide end	Peptide	IEDB consensus percentile rank	Allele
1	230	244	LNFISPNLNINIFDN	0.54	DRB1*13:02
1	368	382	AFLSTDAARFNLSQL	0.83	DRB3*01:01
1	236	250	NLNINIFDNPATVEI	1	DRB1*13:02
1	363	377	GQVDLAFLSTDAARF	1.1	DRB3*01:01
1	230	244	LNFISPNLNINIFDN	1.1	DRB3*02:02
1	310	324	NYMIRIAPVDVPDQT	1.5	DRB1*08:02
1	269	283	TFAFTAIDQIEQVQL	1.6	DQA1*05:01/DQB1*02:01
1	305	319	GEYEINYMIRIAPVD	1.6	DRB3*02:02
1	374	388	AARFNLSQLTNAALT	1.8	DRB1*01:01
1	257	271	TAFGGIYSNMMQTFA	1.9	DRB1*04:05
1	381	395	QLTNAALTVKRISPF	2	DQA1*01:02/DQB1*06:02
1	264	278	SNMMQTFAFTAIDQI	2.2	DPA1*03:01/DPB1*04:02
1	350	364	DTILQGSIIEYLSGQ	2.3	DPA1*02:01/DPB1*01:01
1	246	260	ATVEIDGKARETAFG	2.3	DRB1*03:01
1	212	226	LFYINGNGGPIPIRF	2.3	DRB3*02:02
1	350	364	DTILQGSIIEYLSGQ	2.6	DPA1*03:01/DPB1*04:02
1	356	370	SIIEYLSGQVDLAFL	2.6	DQA1*05:01/DQB1*02:01
1	363	377	GQVDLAFLSTDAARF	2.6	DRB1*04:01
1	363	377	GQVDLAFLSTDAARF	2.8	DRB1*07:01
1	374	388	AARFNLSQLTNAALT	2.8	DRB1*09:01
1	236	250	NLNINIFDNPATVEI	2.8	DRB1*15:01
1	305	319	GEYEINYMIRIAPVD	3	DQA1*01:02/DQB1*06:02
1	279	293	EQVQLNNFMPSFDVG	3.3	DRB3*02:02
1	368	382	AFLSTDAARFNLSQL	3.3	DRB3*02:02
1	269	283	TFAFTAIDQIEQVQL	3.5	DPA1*03:01/DPB1*04:02
1	310	324	NYMIRIAPVDVPDQT	3.5	DRB4*01:01
1	241	255	IFDNPATVEIDGKAR	3.6	DQA1*03:01/DQB1*03:02
1	269	283	TFAFTAIDQIEQVQL	3.6	DQA1*04:01/DQB1*04:02
1	264	278	SNMMQTFAFTAIDQI	3.8	DPA1*01:03/DPB1*02:01
1	330	344	RQNDTFIDSTMQYST	4.3	DRB3*01:01
1	257	271	TAFGGIYSNMMQTFA	4.3	DRB3*02:02
1	374	388	AARFNLSQLTNAALT	4.4	DRB3*02:02
1	305	319	GEYEINYMIRIAPVD	4.6	DRB3*01:01
1	257	271	TAFGGIYSNMMQTFA	4.7	DRB1*04:01
1	274	288	AIDQIEQVQLNNFMP	4.7	DRB4*01:01
1	350	364	DTILQGSIIEYLSGQ	4.9	DQA1*01:02/DQB1*06:02
1	264	278	SNMMQTFAFTAIDQI	5	DQA1*05:01/DQB1*02:01
1	305	319	GEYEINYMIRIAPVD	5	DRB1*11:01
1	340	354	MQYSTLSTTEDTILQ	5.2	DRB1*04:05
1	212	226	LFYINGNGGPIPIRF	5.2	DRB1*13:02
1	305	319	GEYEINYMIRIAPVD	5.5	DRB4*01:01
1	220	234	GPIPIRFGEELNFIS	5.6	DPA1*02:01/DPB1*01:01
1	374	388	AARFNLSQLTNAALT	5.6	DRB1*04:05
1	363	377	GQVDLAFLSTDAARF	5.6	DRB3*02:02
1	264	278	SNMMQTFAFTAIDQI	6.1	DPA1*02:01/DPB1*01:01
1	220	234	GPIPIRFGEELNFIS	6.1	DPA1*02:01/DPB1*05:01
1	363	377	GQVDLAFLSTDAARF	6.3	DRB1*01:01
1	225	239	RFGEELNFISPNLNI	6.3	DRB1*13:02
1	264	278	SNMMQTFAFTAIDQI	6.4	DQA1*04:01/DQB1*04:02
1	356	370	SIIEYLSGQVDLAFL	6.4	DRB1*15:01
1	257	271	TAFGGIYSNMMQTFA	6.5	DRB1*09:01
1	297	311	NGLQIYFPGEYEINY	6.9	DQA1*01:01/DQB1*05:01
1	212	226	LFYINGNGGPIPIRF	7.1	DQA1*05:01/DQB1*03:01
1	225	239	RFGEELNFISPNLNI	7.1	DRB1*04:01
1	368	382	AFLSTDAARFNLSQL	7.1	DRB1*04:01
1	345	359	LSTTEDTILQGSIIE	7.2	DQA1*01:02/DQB1*06:02
1	236	250	NLNINIFDNPATVEI	7.2	DRB3*01:01
1	363	377	GQVDLAFLSTDAARF	7.4	DRB1*04:05
1	264	278	SNMMQTFAFTAIDQI	7.5	DQA1*03:01/DQB1*03:02
1	350	364	DTILQGSIIEYLSGQ	7.6	DQA1*01:01/DQB1*05:01
1	269	283	TFAFTAIDQIEQVQL	7.6	DQA1*03:01/DQB1*03:02
1	363	377	GQVDLAFLSTDAARF	7.6	DQA1*04:01/DQB1*04:02
1	310	324	NYMIRIAPVDVPDQT	7.6	DQA1*05:01/DQB1*02:01
1	368	382	AFLSTDAARFNLSQL	7.9	DRB5*01:01
1	236	250	NLNINIFDNPATVEI	8	DQA1*01:01/DQB1*05:01
1	374	388	AARFNLSQLTNAALT	8	DRB1*04:01
1	374	388	AARFNLSQLTNAALT	8	DRB1*07:01
1	1	15	MHVVSCMHKKRKDMY	8	DRB1*11:01
1	335	349	FIDSTMQYSTLSTTE	8.1	DPA1*03:01/DPB1*04:02
1	368	382	AFLSTDAARFNLSQL	8.1	DRB1*07:01
1	206	220	FHPGDVLFYINGNGG	8.1	DRB1*15:01
1	363	377	GQVDLAFLSTDAARF	8.2	DRB5*01:01
1	374	388	AARFNLSQLTNAALT	8.4	DPA1*03:01/DPB1*04:02
1	269	283	TFAFTAIDQIEQVQL	8.5	DPA1*01:03/DPB1*02:01
1	305	319	GEYEINYMIRIAPVD	8.5	DQA1*01:01/DQB1*05:01
1	1	15	MHVVSCMHKKRKDMY	8.5	DRB5*01:01
1	201	215	GPEGTFHPGDVLFYI	8.7	DRB3*01:01
1	269	283	TFAFTAIDQIEQVQL	8.8	DRB3*01:01
1	206	220	FHPGDVLFYINGNGG	8.9	DQA1*01:01/DQB1*05:01
1	225	239	RFGEELNFISPNLNI	8.9	DQA1*01:01/DQB1*05:01
1	279	293	EQVQLNNFMPSFDVG	8.9	DQA1*01:01/DQB1*05:01
1	356	370	SIIEYLSGQVDLAFL	8.9	DQA1*01:01/DQB1*05:01
1	279	293	EQVQLNNFMPSFDVG	9	DRB1*04:05
1	363	377	GQVDLAFLSTDAARF	9.3	DRB1*09:01
1	305	319	GEYEINYMIRIAPVD	9.3	DRB1*12:01
1	225	239	RFGEELNFISPNLNI	9.3	DRB4*01:01
1	381	395	QLTNAALTVKRISPF	9.5	DRB1*11:01
1	269	283	TFAFTAIDQIEQVQL	9.8	DPA1*02:01/DPB1*01:01
			Limosilactobacillus fermentum WP_193817318.1
Seq #	Peptide start	Peptide end	Peptide	IEDB consensus percentile rank	Allele
1	10	24	CDLGPDGRLLRGHDQ	2.7	DRB1*03:01
1	28	42	DGKDYIALNEDLSSW	3.1	DQA1*05:01/DQB1*02:01
1	39	53	LSSWTAADTAAQITQ	4.6	DQA1*03:01/DQB1*03:02
1	28	42	DGKDYIALNEDLSSW	5	DRB3*02:02
1	39	53	LSSWTAADTAAQITQ	5.3	DQA1*04:01/DQB1*04:02
1	39	53	LSSWTAADTAAQITQ	5.9	DRB1*04:05
1	53	67	QRKWEAARVAEQLRA	6.7	DQA1*01:02/DQB1*06:02
1	65	79	LRAYLEGLCVESLRR	7	DPA1*03:01/DPB1*04:02
1	39	53	LSSWTAADTAAQITQ	8.7	DRB3*01:01
1	65	79	LRAYLEGLCVESLRR	9.6	DPA1*02:01/DPB1*01:01
1	59	73	ARVAEQLRAYLEGLC	9.9	DRB1*15:01
			Mageeibacillus indolicus WP_012993518.1
Seq #	Peptide start	Peptide end	Peptide	IEDB consensus percentile rank	Allele
1	339	353	DECVAIGAAIQAAVL	0.09	DQA1*05:01/DQB1*03:01
1	339	353	DECVAIGAAIQAAVL	0.19	DQA1*01:02/DQB1*06:02
1	441	455	PQIEVTFDIDANGIV	0.28	DRB3*01:01
1	355	369	GDVKGLLLLDVTPLS	0.36	DRB1*03:01
1	139	153	LEVMRIINEPTAASL	0.41	DRB1*04:01
1	87	101	SPQEISAMILQKLKA	0.53	DRB4*01:01
1	422	436	NKTLGNFILDGIAPA	0.53	DQA1*01:01/DQB1*05:01
1	466	480	REQNITITASSNLNE	0.73	DRB1*07:01
1	144	158	IINEPTAASLAYGLD	0.86	DQA1*01:02/DQB1*06:02
1	350	364	AAVLTGDVKGLLLLD	0.88	DRB1*03:01
1	355	369	GDVKGLLLLDVTPLS	0.89	DRB1*04:01
1	360	374	LLLLDVTPLSLGIET	0.89	DRB1*04:01
1	87	101	SPQEISAMILQKLKA	0.91	DQA1*01:02/DQB1*06:02
1	422	436	NKTLGNFILDGIAPA	1	DRB3*01:01
1	184	198	DGVFEVLATNGNNML	1.1	DRB3*02:02
1	563	577	QKALFAISEKLYKNA	1.2	DPA1*02:01/DPB1*05:01
1	585	599	GNAGGPAGGTAQGGS	1.2	DQA1*05:01/DQB1*03:01
1	446	460	TFDIDANGIVHVSAK	1.5	DRB3*01:01
1	360	374	LLLLDVTPLSLGIET	1.6	DRB1*03:01
1	139	153	LEVMRIINEPTAASL	1.7	DRB1*08:02
1	427	441	NFILDGIAPAPRGVP	1.7	DRB3*02:02
1	276	290	FDELTADLVEATMGP	1.8	DQA1*04:01/DQB1*04:02
1	344	358	IGAAIQAAVLTGDVK	1.9	DQA1*05:01/DQB1*03:01
1	184	198	DGVFEVLATNGNNML	2	DRB1*13:02
1	381	395	KLIERNTTIPTKKSQ	2	DRB3*02:02
1	422	436	NKTLGNFILDGIAPA	2	DRB3*02:02
1	222	236	DLSGDKMAMQRLRDA	2.1	DRB4*01:01
1	569	583	ISEKLYKNAAPQQNA	2.1	DRB3*02:02
1	355	369	GDVKGLLLLDVTPLS	2.4	DRB3*01:01
1	446	460	TFDIDANGIVHVSAK	2.4	DRB1*13:02
1	189	203	VLATNGNNMLGGDDF	2.5	DRB3*02:02
1	240	254	AKIELSGVSSTNINL	2.5	DRB1*07:01
1	64	78	RTIQSIKRHMGTSYK	2.6	DRB1*11:01
1	563	577	QKALFAISEKLYKNA	2.6	DRB1*11:01
1	144	158	IINEPTAASLAYGLD	2.7	DQA1*04:01/DQB1*04:02
1	103	117	AEAYLGEKVTQAVIT	2.9	DRB1*04:01
1	184	198	DGVFEVLATNGNNML	2.9	DRB1*04:05
1	8	22	DLGTTNSCVAVMEGG	3	DQA1*01:02/DQB1*06:02
1	64	78	RTIQSIKRHMGTSYK	3.1	DRB1*08:02
1	133	147	AGKIAGLEVMRIINE	3.1	DQA1*01:02/DQB1*06:02
1	139	153	LEVMRIINEPTAASL	3.1	DRB3*02:02
1	93	107	AMILQKLKADAEAYL	3.24	DRB1*12:01
1	422	436	NKTLGNFILDGIAPA	3.3	DRB1*04:01
1	505	519	DTKNSAETMIYTVEK	3.4	DQA1*01:02/DQB1*06:02
1	471	485	TITASSNLNEEEINK	3.5	DQA1*03:01/DQB1*03:02
1	537	551	ESAVEKLKKSVAANN	3.5	DRB1*08:02
1	339	353	DECVAIGAAIQAAVL	3.6	DQA1*04:01/DQB1*04:02
1	355	369	GDVKGLLLLDVTPLS	3.6	DRB1*04:05
1	563	577	QKALFAISEKLYKNA	4.05	DRB1*12:01
1	563	577	QKALFAISEKLYKNA	4.2	DPA1*02:01/DPB1*01:01
1	490	504	AEQFAAEDKKRKEEV	4.5	DRB5*01:01
1	139	153	LEVMRIINEPTAASL	4.6	DRB1*04:05
1	355	369	GDVKGLLLLDVTPLS	4.7	DRB4*01:01
1	427	441	NFILDGIAPAPRGVP	4.7	DRB3*01:01
1	14	28	SCVAVMEGGEPVVIP	4.8	DQA1*05:01/DQB1*03:01
1	580	594	QQNAGGNAGGPAGGT	4.8	DQA1*05:01/DQB1*03:01
1	72	86	HMGTSYKRDIDGKSY	4.9	DRB3*01:01
1	133	147	AGKIAGLEVMRIINE	4.9	DRB4*01:01
1	360	374	LLLLDVTPLSLGIET	4.9	DPA1*03:01/DPB1*04:02
1	427	441	NFILDGIAPAPRGVP	4.9	DRB1*04:01
1	446	460	TFDIDANGIVHVSAK	4.9	DRB3*02:02
1	590	604	PAGGTAQGGSGSSDG	4.9	DQA1*05:01/DQB1*03:01
1	93	107	AMILQKLKADAEAYL	5	DRB1*08:02
1	144	158	IINEPTAASLAYGLD	5	DQA1*05:01/DQB1*03:01
1	271	285	LTRAKFDELTADLVE	5	DQA1*04:01/DQB1*04:02
1	563	577	QKALFAISEKLYKNA	5	DRB5*01:01
1	204	218	DKKIIDWMVAEFKRQ	5.2	DRB5*01:01
1	266	280	HLDMTLTRAKFDELT	5.35	DPA1*01/DPB1*04:01
1	529	543	DPADKTAVESAVEKL	5.4	DQA1*03:01/DQB1*03:02
1	184	198	DGVFEVLATNGNNML	5.5	DRB1*04:01
1	118	132	VPAYFTDSQRQATKD	5.7	DRB3*01:01
1	276	290	FDELTADLVEATMGP	5.7	DQA1*05:01/DQB1*02:01
1	360	374	LLLLDVTPLSLGIET	5.7	DRB3*02:02
1	276	290	FDELTADLVEATMGP	5.8	DQA1*03:01/DQB1*03:02
1	339	353	DECVAIGAAIQAAVL	6	DRB1*09:01
1	360	374	LLLLDVTPLSLGIET	6	DRB3*01:01
1	355	369	GDVKGLLLLDVTPLS	6.1	DRB3*02:02
1	422	436	NKTLGNFILDGIAPA	6.1	DRB1*03:01
1	427	441	NFILDGIAPAPRGVP	6.1	DRB1*08:02
1	36	50	TPSVVAFTKSGERLV	6.2	DRB1*07:01
1	87	101	SPQEISAMILQKLKA	6.2	DPA1*03:01/DPB1*04:02
1	305	319	IDKILLVGGSTRVPA	6.2	DQA1*05:01/DQB1*03:01
1	283	297	LVEATMGPVQAAMKD	6.5	DQA1*01:02/DQB1*06:02
1	415	429	EREFAKDNKTLGNFI	6.6	DRB1*03:01
1	446	460	TFDIDANGIVHVSAK	6.8	DQA1*05:01/DQB1*03:01
1	139	153	LEVMRIINEPTAASL	6.9	DRB4*01:01
1	109	123	EKVTQAVITVPAYFT	7.1	DRB1*01:01
1	204	218	DKKIIDWMVAEFKRQ	7.1	DQA1*01:01/DQB1*05:01
1	542	556	KLKKSVAANNLEEMK	7.1	DPA1*02:01/DPB1*01:01
1	176	190	DVSILEIGDGVFEVL	7.2	DQA1*05:01/DQB1*02:01
1	48	62	RLVGQIAKRQAVTNP	7.3	DRB1*11:01
1	355	369	GDVKGLLLLDVTPLS	7.3	DRB1*01:01
1	471	485	TITASSNLNEEEINK	7.3	DQA1*04:01/DQB1*04:02
1	164	178	KILVFDLGGGTFDVS	7.4	DQA1*05:01/DQB1*03:01
1	427	441	NFILDGIAPAPRGVP	7.4	DQA1*05:01/DQB1*03:01
1	466	480	REQNITITASSNLNE	7.4	DRB1*08:02
1	189	203	VLATNGNNMLGGDDF	7.5	DRB1*13:02
1	283	297	LVEATMGPVQAAMKD	7.5	DQA1*05:01/DQB1*03:01
1	441	455	PQIEVTFDIDANGIV	7.6	DQA1*01:01/DQB1*05:01
1	164	178	KILVFDLGGGTFDVS	7.8	DRB3*01:01
1	441	455	PQIEVTFDIDANGIV	7.8	DRB1*13:02
1	43	57	TKSGERLVGQIAKRQ	8	DRB5*01:01
1	305	319	IDKILLVGGSTRVPA	8	DRB5*01:01
1	466	480	REQNITITASSNLNE	8	DRB1*13:02
1	154	168	AYGLDKDHDQKILVF	8.2	DRB3*01:01
1	204	218	DKKIIDWMVAEFKRQ	8.2	DPA1*02:01/DPB1*05:01
1	322	336	DAVKKFFGKDPFKGI	8.2	DRB3*01:01
1	557	571	ADTEATQKALFAISE	8.2	DQA1*03:01/DQB1*03:02
1	227	241	KMAMQRLRDAAEKAK	8.3	DRB4*01:01
1	510	524	AETMIYTVEKTLKDL	8.3	DPA1*02:01/DPB1*05:01
1	360	374	LLLLDVTPLSLGIET	8.4	DRB1*13:02
1	381	395	KLIERNTTIPTKKSQ	8.4	DRB1*08:02
1	169	183	DLGGGTFDVSILEIG	8.6	DPA1*03:01/DPB1*04:02
1	372	386	IETYGGVFTKLIERN	8.6	DPA1*02:01/DPB1*01:01
1	48	62	RLVGQIAKRQAVTNP	8.7	DRB1*08:02
1	305	319	IDKILLVGGSTRVPA	8.8	DRB3*02:02
1	461	475	DMGTGREQNITITAS	8.8	DQA1*01:02/DQB1*06:02
1	466	480	REQNITITASSNLNE	8.8	DQA1*01:02/DQB1*06:02
1	297	311	DSGLSTNDIDKILLV	8.9	DRB3*01:01
1	339	353	DECVAIGAAIQAAVL	8.9	DQA1*03:01/DQB1*03:02
1	427	441	NFILDGIAPAPRGVP	8.9	DRB1*03:01
1	481	495	EEINKAVKEAEQFAA	9	DPA1*02:01/DPB1*05:01
1	176	190	DVSILEIGDGVFEVL	9.2	DPA1*01:03/DPB1*02:01
1	322	336	DAVKKFFGKDPFKGI	9.2	DPA1*02:01/DPB1*05:01
1	355	369	GDVKGLLLLDVTPLS	9.2	DPA1*01/DPB1*04:01
1	372	386	IETYGGVFTKLIERN	9.2	DPA1*01/DPB1*04:01
1	109	123	EKVTQAVITVPAYFT	9.3	DRB1*12:01
1	154	168	AYGLDKDHDQKILVF	9.3	DRB1*03:01
1	271	285	LTRAKFDELTADLVE	9.5	DQA1*05:01/DQB1*02:01
1	542	556	KLKKSVAANNLEEMK	9.5	DRB3*02:02
1	310	324	LVGGSTRVPAVQDAV	9.6	DQA1*03:01/DQB1*03:02
[truncated: 2,943 more rows]

## Sheet: Lalign_Autoreactivity_Crosschek
	Excluded alels:		DRB5*01:01
			DQA1*01:01/DQB1*05:01
			DQA1*04:01/DQB1*04:02
			Acetobacter indonesiensis WP_048844353.1
Seq #	Peptide start	Peptide end	Peptide	IEDB consensus percentile rank	Allele		Antigen(s)	Lalign_E_Value	Score_From_Matlab_Alignment
1	228	242	DNRIIGYLADEFKRE	0.05	DQA1*05:01/DQB1*02:01		11, 14	0.23, 0.04	11
1	64	78	NTFYAVKRLIGRRYD	0.23	DRB1*11:01		1	5.3e-05	18
1	363	377	DEVVAIGAAIQGAVL	0.27	DQA1*05:01/DQB1*03:01		1	2.6e-06	20.67
1	465	479	PQIEVTFDIDANGIV	0.28	DRB3*01:01		1	8.4e-09	27.33
1	380	394	DVKDVLLLDVTPLSL	0.34	DRB1*03:01		1	9.1e-06	20
1	168	182	IINEPTAAALAYGME	0.42	DQA1*01:02/DQB1*06:02		1	7.8e-09	27
			Acidopropionibacterium timonense WP_130864686.1
Seq #	Peptide start	Peptide end	Peptide	IEDB consensus percentile rank	Allele
1	340	354	DEVVALGASLQAGVL	0.21	DQA1*01:02/DQB1*06:02		1	2.7e-07	22.67
1	442	456	PQIEVTFDIDANGIV	0.28	DRB3*01:01		1	8.4e-09	27.33
1	357	371	EVKDVLLLDVTPLSL	0.34	DRB1*03:01		1	6.4e-05	18
1	263	277	AGPLHLDEKLTRAEF	0.38	DRB1*03:01		25	0.016	14.67
1	144	158	IVNEPTAAALAYGLD	0.42	DQA1*01:02/DQB1*06:02		1	1.1e-09	29.33
			Bdellovibrio bacteriovorus WP_061836789.1
Seq #	Peptide start	Peptide end	Peptide	IEDB consensus percentile rank	Allele
1	377	391	DVKDVLLLDVTPLSL	0.34	DRB1*03:01		1	9.1e-06	20
1	165	179	IINEPTAAALAYGMD	0.41	DQA1*01:02/DQB1*06:02		1	9.7e-10	29
			Butyrivibrio crossotus WP_005602514.1
Seq #	Peptide start	Peptide end	Peptide	IEDB consensus percentile rank	Allele
1	122	136	RAASISLDIPLYRFL	0.12	DRB1*03:01		5	0.0023	14.33
1	132	146	LYRFLGGASGNRLPV	0.19	DRB1*01:01		10, 19	0.17, 0.024	13.67
1	215	229	LKSDEEAIETILEAV	0.41	DQA1*03:01/DQB1*03:02		24	0.055	11.33
			Cellulomonas hominis WP_179687920.1
Seq #	Peptide start	Peptide end	Peptide	IEDB consensus percentile rank	Allele
1	362	376	DEVVALGAAVQAAII	0.05	DQA1*05:01/DQB1*03:01		1	4.6e-07	21.33
1	379	393	DVKDVLLLDVTPLSL	0.34	DRB1*03:01		1	9.1e-06	20
1	166	180	IINEPTAAALAYGMD	0.41	DQA1*01:02/DQB1*06:02		1	9.7e-10	29
			Gemmata obscuriglobus WP_010044127.1
Seq #	Peptide start	Peptide end	Peptide	IEDB consensus percentile rank	Allele
1	377	391	GRRDLLLLDVVPLSL	0.19	DRB1*03:01		1	1.5e-05	19.33
1	484	498	RSGAQAHVTVQAAHG	0.2	DQA1*01:02/DQB1*06:02		25	0.17	12
1	402	416	KLIHRNSTVPATATT	0.27	DRB3*02:02		1	0.00097	15
1	553	567	QRAAIAAAGTALQSA	0.31	DQA1*05:01/DQB1*03:01		4, 6	0.065, 0.049	11.67
1	163	177	LDVLRIVNEPTAAAL	0.34	DRB1*04:01		1	5.7e-08	25.33
1	577	591	QRAIDAFGTATNPLA	0.38	DRB1*04:01		22	0.43	11
1	208	222	DGVFKVLATNGDTYL	0.41	DRB1*04:05		1	1.2e-07	25
1	168	182	IVNEPTAAALAYGLD	0.42	DQA1*01:02/DQB1*06:02		1	1.1e-09	29.33
			Hazenella coriacea WP_131924810.1
Seq #	Peptide start	Peptide end	Peptide	IEDB consensus percentile rank	Allele
1	251	265	ERTNVFLSANGLNVS	0.05	DRB1*09:01		24	0.087	10.67
1	146	160	IINEPTAAALAYGLD	0.42	DQA1*01:02/DQB1*06:02		1	1e-09	29.67
1	262	276	LNVSVTLTREKFEEL	0.47	DPA1*01/DPB1*04:01		1	2.5e-05	18.33
			Laceyella sacchari WP_132223112.1
Seq #	Peptide start	Peptide end	Peptide	IEDB consensus percentile rank	Allele
1	251	265	DRTNVFLSANGVNVS	0.05	DRB1*09:01		25	0.065	11.67
1	337	351	EVVAQGAAIQGAILQ	0.32	DQA1*01:02/DQB1*06:02		1	5.6e-05	17.67
1	452	466	PLEVIFEYDSDGIIH	0.38	DRB3*01:01		1	0.00076	16.67
1	146	160	IINEPTAAALAYGLD	0.42	DQA1*01:02/DQB1*06:02		1	1e-09	29.67
1	392	406	SIVLKKDTTIPSRVS	0.44	DRB1*04:01		3	0.25	11.67
			Lachnoanaerobaculum gingivalis WP_128675204.1
Seq #	Peptide start	Peptide end	Peptide	IEDB consensus percentile rank	Allele
1	186	200	EVFHNLAALLKAEGL	0.38	DRB1*01:01		5	0.002	14.67
			Lachnoanaerobaculum sabureum WP_008750951.1
Seq #	Peptide start	Peptide end	Peptide	IEDB consensus percentile rank	Allele
1	186	200	EVFHNLAALLKAEGL	0.38	DRB1*01:01		5	0.002	14.67
			Lachnoanaerobaculum sp ICM7 WP_009662719.1
Seq #	Peptide start	Peptide end	Peptide	IEDB consensus percentile rank	Allele
1	186	200	EVFHNLAALLKAEGL	0.38	DRB1*01:01		5	0.002	14.67
			Lachnoanaerobaculum umeaense WP_111525909.1
Seq #	Peptide start	Peptide end	Peptide	IEDB consensus percentile rank	Allele
1	186	200	EVFHNLAALLKAEGL	0.38	DRB1*01:01		5	0.002	14.67
			Lactiplantibacillus plantarum WP_131068520.1
Seq #	Peptide start	Peptide end	Peptide	IEDB consensus percentile rank	Allele
1	33	47	HFFKNIVSPRTPPPM	0.24	DRB1*04:01		19	9.6e-10	34.33
			Mageeibacillus indolicus WP_012993518.1
Seq #	Peptide start	Peptide end	Peptide	IEDB consensus percentile rank	Allele
1	339	353	DECVAIGAAIQAAVL	0.09	DQA1*05:01/DQB1*03:01		1	2.5e-06	22
1	339	353	DECVAIGAAIQAAVL	0.19	DQA1*01:02/DQB1*06:02		1	2.5e-06	22
1	441	455	PQIEVTFDIDANGIV	0.28	DRB3*01:01		1	8.4e-09	27.33
1	355	369	GDVKGLLLLDVTPLS	0.36	DRB1*03:01		1	0.00031	16.67
1	139	153	LEVMRIINEPTAASL	0.41	DRB1*04:01		1	1.1e-07	25
			Methylorubrum zatmanii WP_192285183.1
Seq #	Peptide start	Peptide end	Peptide	IEDB consensus percentile rank	Allele
1	19	33	GFALAAPASAQQPAQ	0.13	DRB1*01:01		10, 16	0.67, 0.077	12
1	19	33	GFALAAPASAQQPAQ	0.47	DRB1*09:01		10, 16	0.67, 0.077	12
			Microbacterium arborescens WP_114598916.1
Seq #	Peptide start	Peptide end	Peptide	IEDB consensus percentile rank	Allele
1	261	275	VMEHFIKLYKKKKGK	0.01	DRB1*11:01		1	2.1e-10	30.33
1	256	270	DFDQRVMEHFIKLYK	0.05	DPA1*02:01/DPB1*05:01		1	1.3e-11	34.67
1	390	404	DEAVAYGAAVQAGVL	0.15	DQA1*05:01/DQB1*03:01		1	1.3e-10	30
1	197	211	IINEPTAAAIAYGLD	0.16	DQA1*01:02/DQB1*06:02		1	2.1e-10	30.67
1	623	637	EDVVQPIIAKLYQGQ	0.29	DRB1*12:01		1	3.4e-06	21.33
1	494	508	PQIEVTFEIDANGIL	0.36	DRB3*01:01		1	5e-10	30
1	411	425	DAIVLLDVNPLTMGI	0.43	DRB1*03:01		1	6e-06	21.33
			Microcystis aeruginosa LG 1312 NCR72816.1
Seq #	Peptide start	Peptide end	Peptide	IEDB consensus percentile rank	Allele
1	109	123	PQEISAMIVQKLKAD	0.06	DRB4*01:01		1	1.8e-05	19.67
1	380	394	VEDVLLLDVTPLSLG	0.38	DRB1*03:01		1	5.7e-06	20.67
1	165	179	IINEPTAAALAYGLD	0.42	DQA1*01:02/DQB1*06:02		1	1e-09	29.67
1	373	387	AGVLGGEVEDVLLLD	0.48	DQA1*05:01/DQB1*02:01		1	0.0041	14.67
			Microcystis aeruginosa LG 1313 NCQ92557.1
Seq #	Peptide start	Peptide end	Peptide	IEDB consensus percentile rank	Allele
1	109	123	PQEISAMIVQKLKAD	0.06	DRB4*01:01		1	1.8e-05	19.67
1	380	394	VEDVLLLDVTPLSLG	0.38	DRB1*03:01		1	5.7e-06	20.67
1	165	179	IINEPTAAALAYGLD	0.42	DQA1*01:02/DQB1*06:02		1	1e-09	29.67
1	373	387	AGVLGGEVEDVLLLD	0.48	DQA1*05:01/DQB1*02:01		1	0.0041	14.67
			Moorea producens WP_009149231.1
Seq #	Peptide start	Peptide end	Peptide	IEDB consensus percentile rank	Allele
1	636	650	PDALGEFVVDFEDET	0.09	DQA1*05:01/DQB1*02:01		16	0.0014	15.67
1	381	395	VEDVLLLDVTPLSLG	0.38	DRB1*03:01		1	5.7e-06	20.67
1	166	180	IINEPTAAALAYGLD	0.42	DQA1*01:02/DQB1*06:02		1	1e-09	29.67
1	374	388	AGVLGGEVEDVLLLD	0.48	DQA1*05:01/DQB1*02:01		1	0.0041	14.67
			Negativicoccus succinicivorans DORA 17 25 ETI85887.1
Seq #	Peptide start	Peptide end	Peptide	IEDB consensus percentile rank	Allele
1	340	354	DESVAIGAAVQAGVL	0.21	DQA1*05:01/DQB1*03:01		1	1.9e-08	25.67
1	446	460	VTFDIDANGIVHVSA	0.28	DRB3*01:01		1	1.2e-06	22
1	357	371	EVKDVLLLDVTPLSL	0.34	DRB1*03:01		1	6.4e-05	18
1	88	102	PQEISAMVLQKLKQD	0.38	DRB4*01:01		1	1.5e-06	22
1	340	354	DESVAIGAAVQAGVL	0.39	DQA1*01:02/DQB1*06:02		1	1.9e-08	25.67
1	144	158	IINEPTAAALAYGLD	0.42	DQA1*01:02/DQB1*06:02		1	1e-09	29.67
			Negativicoccus succinicivorans WP_159821878.1
Seq #	Peptide start	Peptide end	Peptide	IEDB consensus percentile rank	Allele
1	340	354	DESVAIGAAVQAGVL	0.21	DQA1*05:01/DQB1*03:01		1	1.9e-08	25.67
1	446	460	VTFDIDANGIVHVSA	0.28	DRB3*01:01		1	1.2e-06	22
1	357	371	EVKDVLLLDVTPLSL	0.34	DRB1*03:01		1	6.4e-05	18
1	88	102	PQEISAMVLQKLKQD	0.38	DRB4*01:01		1	1.5e-06	22
1	340	354	DESVAIGAAVQAGVL	0.39	DQA1*01:02/DQB1*06:02		1	1.9e-08	25.67
1	144	158	IINEPTAAALAYGLD	0.42	DQA1*01:02/DQB1*06:02		1	1e-09	29.67
			Nodularia spumigena WP_063874440.1
Seq #	Peptide start	Peptide end	Peptide	IEDB consensus percentile rank	Allele
1	508	522	ERMQQEAEVFAEEDR	0.01	DQA1*03:01/DQB1*03:02		1	7.8e-06	21
1	383	397	NLLLLDITPLSLGIE	0.27	DRB1*03:01		1	3.5e-07	23.33
1	110	124	PQEISAMVLQKLKQD	0.38	DRB4*01:01		1	1.5e-06	22
1	363	377	DEAVGLGAAIQAGVL	0.39	DQA1*05:01/DQB1*03:01		1	6.2e-08	25
1	603	617	ANDEEDSAEVAEVSE	0.45	DQA1*03:01/DQB1*03:02		1	0.063	11.67
			Nosocomiicoccus massiliensis WP_040928391.1
Seq #	Peptide start	Peptide end	Peptide	IEDB consensus percentile rank	Allele
1	356	370	VKDVVLLDVTPLSLG	0.15	DRB1*03:01		1	1.5e-06	22
1	142	156	IINEPTAAALAYGLD	0.42	DQA1*01:02/DQB1*06:02		1	1e-09	29.67
			Paraclostridium dentum WP_170075967.1
Seq #	Peptide start	Peptide end	Peptide	IEDB consensus percentile rank	Allele
1	284	298	GATELFGVNRTMTIH	0.2	DRB3*02:02		2	6.3e-08	24.33
1	371	385	SWYSLKTISLKIRPY	0.28	DRB1*07:01		2	2.8e-08	26.67
			Parascardovia denticolens WP_006289442.1
Seq #	Peptide start	Peptide end	Peptide	IEDB consensus percentile rank	Allele
1	449	463	PQIEVTFDIDANGIV	0.28	DRB3*01:01		1	8.4e-09	27.33
1	610	624	SDDDVVDAEVVDDDD	0.35	DQA1*03:01/DQB1*03:02		18	0.0048	14.67
1	367	381	DVLLIDVTPLSLGIE	0.37	DRB1*04:01		1	3.2e-07	23.33
1	144	158	IINEPTAAALAYGLE	0.42	DQA1*01:02/DQB1*06:02		1	3.1e-09	27.66
			Pelomonas puraquae WP_088483386.1
Seq #	Peptide start	Peptide end	Peptide	IEDB consensus percentile rank	Allele
1	608	622	QAAQAAAGAAAGAGA	0.01	DQA1*05:01/DQB1*03:01		10	0.37	13
1	204	218	SIIEIADVDGEMQFE	0.31	DQA1*03:01/DQB1*03:02		9	0.017	13
1	388	402	KDVLLLDVTPLSLGI	0.34	DRB1*03:01		1	1.2e-06	22.33
1	214	228	EMQFEVLSTNGDTFL	0.38	DRB1*04:05		1	2.4e-05	19.33
			Pelomonas saccharophila WP_132575539.1
Seq #	Peptide start	Peptide end	Peptide	IEDB consensus percentile rank	Allele
1	204	218	SIIEIADVDGEMQFE	0.31	DQA1*03:01/DQB1*03:02		9	0.017	13
1	388	402	KDVLLLDVTPLSLGI	0.34	DRB1*03:01		1	1.2e-06	22.33
1	214	228	EMQFEVLSTNGDTFL	0.38	DRB1*04:05		1	2.4e-05	19.33
			Peptidiphaga gingivicola WP_064230829.1
Seq #	Peptide start	Peptide end	Peptide	IEDB consensus percentile rank	Allele
1	606	620	GDEEVVDAEIVDDEE	0.2	DQA1*03:01/DQB1*03:02		18	0.005	14
1	452	466	PQIEVTFDIDANGIV	0.28	DRB3*01:01		1	8.4e-09	27.33
1	139	153	LNVQRIVNEPTAAAL	0.33	DRB1*04:01		1	2.5e-08	26
1	365	379	KDVLLIDVTPLSLGI	0.37	DRB1*04:01		1	2.7e-06	21.33
1	144	158	IVNEPTAAALAYGLE	0.42	DQA1*01:02/DQB1*06:02		1	4e-09	27.33
1	559	573	KGEDLDAVSSALSEL	0.49	DQA1*03:01/DQB1*03:02		12, 16	0.087, 0.023	12
			Planktothrix agardhii WP_027254455.1
Seq #	Peptide start	Peptide end	Peptide	IEDB consensus percentile rank	Allele
1	228	242	DKKIVDYLAEEFQRN	0.16	DQA1*05:01/DQB1*02:01		12	0.079	12.67
1	363	377	DEVVALGAAIQAGVL	0.31	DQA1*05:01/DQB1*03:01		1	2.5e-08	25
1	380	394	EVKDILLLDVTPLSL	0.32	DRB1*03:01		1	3.5e-05	18.33
1	446	460	NKSLGTFRLDGIPPA	0.36	DRB3*01:01		1	1.3e-06	23.33
1	163	177	IEVKRIINEPTAASL	0.44	DRB1*04:01		1	5e-06	21
			Prevotella shahii MBF1591215.1
Seq #	Peptide start	Peptide end	Peptide	IEDB consensus percentile rank	Allele
1	583	597	INNLNSVMQAASAQM	0.02	DQA1*01:02/DQB1*06:02		4, 6	0.0093, 0.0058	11.67
1	588	602	SVMQAASAQMYQGAG	0.03	DQA1*01:02/DQB1*06:02		4, 6	0.1, 0.1	12.67
1	361	375	DEVVAVGAAIQGAIL	0.32	DQA1*05:01/DQB1*03:01		1	3.1e-06	20.33
1	160	174	LNVQRIVNEPTAAAL	0.33	DRB1*04:01		1	2.5e-08	26
1	109	123	PQEISAMILQKMKKT	0.34	DRB4*01:01		1	1.3e-07	24.33
1	533	547	QADSMIFTTENFLKD	0.36	DPA1*02:01/DPB1*05:01		18	0.0074	13
1	165	179	IVNEPTAAALAYGVD	0.42	DQA1*01:02/DQB1*06:02		1	1.2e-09	28
			Risungbinella massilensis WP_044641845.1
Seq #	Peptide start	Peptide end	Peptide	IEDB consensus percentile rank	Allele
1	456	470	IFSYDSDGIIHVTVI	0.15	DRB3*01:01		1	0.0096	13
1	252	266	RTSVFLSANGVNTSI	0.21	DRB1*09:01		2	0.28	10.33
1	451	465	APLEVIFSYDSDGII	0.36	DRB3*01:01		1	0.0049	14.33
1	146	160	IINEPTAAALAYGID	0.41	DQA1*01:02/DQB1*06:02		1	9.6e-10	28.67
			Scardovia inopinata WP_006293406.1
Seq #	Peptide start	Peptide end	Peptide	IEDB consensus percentile rank	Allele
1	593	607	AAAASGAGAGSSAGA	0.02	DQA1*05:01/DQB1*03:01		33	0.037	13.67
1	449	463	PKIEVTFDIDANGIV	0.28	DRB3*01:01		1	8.8e-08	25.67
1	367	381	DVLLIDVTPLSLGIE	0.37	DRB1*04:01		1	3.2e-07	23.33
1	610	624	NDDDVVDAEVVDDDD	0.37	DQA1*03:01/DQB1*03:02		18	0.0052	14.67
1	144	158	IINEPTAAALAYGLE	0.42	DQA1*01:02/DQB1*06:02		1	3.1e-09	27.67
			Scardovia wiggsiae WP_007148200.1
Seq #	Peptide start	Peptide end	Peptide	IEDB consensus percentile rank	Allele
1	449	463	PQIEVTFDIDANGIV	0.28	DRB3*01:01		1	8.4e-09	27.33
1	367	381	DVLLIDVTPLSLGIE	0.37	DRB1*04:01		1	3.2e-07	23.33
1	614	628	GSDDDVVDAEVVDDD	0.39	DQA1*03:01/DQB1*03:02		18	0.0039	14.67
1	144	158	IINEPTAAALAYGLE	0.42	DQA1*01:02/DQB1*06:02		1	3.1e-09	27.67
			Sphingobium yanoikuyae WP_125999951.1
Seq #	Peptide start	Peptide end	Peptide	IEDB consensus percentile rank	Allele
1	36	50	TPSMVAFRADGEVLV	0.07	DRB3*01:01		1	3e-05	19.33
1	605	619	PAVDDGIVDAEFEEA	0.29	DQA1*03:01/DQB1*03:02		13	0.0075	15.67
1	363	377	DEVVALGAAIQAGVL	0.31	DQA1*05:01/DQB1*03:01		1	2.5e-08	25
1	380	394	QVEDVLLLDVAPLSL	0.41	DRB1*03:01		1	7.9e-05	18
1	168	182	IINEPTAAALAYGLE	0.42	DQA1*01:02/DQB1*06:02		1	3.1e-09	27.67
1	228	242	DKRIIDFLADEFKKQ	0.43	DQA1*05:01/DQB1*02:01		9	0.012	13
			Thermoacttinomyces vulgaris KPC77548.1
Seq #	Peptide start	Peptide end	Peptide	IEDB consensus percentile rank	Allele
1	252	266	RTNVFLSANGLNVSI	0.02	DRB1*09:01		23, 24	0.31, 0.067	10.67
1	252	266	RTNVFLSANGLNVSI	0.22	DRB3*02:02		23, 24	0.31, 0.067	10.67
1	336	350	DEVVAQGAAIQGAIM	0.34	DQA1*01:02/DQB1*06:02		1	9.6e-06	19.67
1	452	466	PLEVIFEYDSDGIIH	0.38	DRB3*01:01		1	0.00076	16.67
1	146	160	IINEPTAAALAYGLD	0.42	DQA1*01:02/DQB1*06:02		1	1e-09	29.67
1	392	406	SIVLKKDTTIPSRVS	0.44	DRB1*04:01		3	0.25	11.67

## Sheet: Autoreactive_Putative_T_Cell_Ep
			Acetobacter indonesiensis WP_048844353.1
Seq #	Peptide start	Peptide end	Peptide	IEDB consensus percentile rank	Allele		Antigen(s)	Lalign_E_Value	Score_From_Matlab_Alignment
1	64	78	NTFYAVKRLIGRRYD	0.23	DRB1*11:01		1	5.3e-05	18
1	363	377	DEVVAIGAAIQGAVL	0.27	DQA1*05:01/DQB1*03:01		1	2.6e-06	20.67
1	465	479	PQIEVTFDIDANGIV	0.28	DRB3*01:01		1	8.4e-09	27.33
1	380	394	DVKDVLLLDVTPLSL	0.34	DRB1*03:01		1	9.1e-06	20
1	168	182	IINEPTAAALAYGME	0.42	DQA1*01:02/DQB1*06:02		1	7.8e-09	27
			Acidopropionibacterium timonense WP_130864686.1
Seq #	Peptide start	Peptide end	Peptide	IEDB consensus percentile rank	Allele
1	340	354	DEVVALGASLQAGVL	0.21	DQA1*01:02/DQB1*06:02		1	2.7e-07	22.67
1	442	456	PQIEVTFDIDANGIV	0.28	DRB3*01:01		1	8.4e-09	27.33
1	357	371	EVKDVLLLDVTPLSL	0.34	DRB1*03:01		1	6.4e-05	18
1	144	158	IVNEPTAAALAYGLD	0.42	DQA1*01:02/DQB1*06:02		1	1.1e-09	29.33
			Bdellovibrio bacteriovorus WP_061836789.1
Seq #	Peptide start	Peptide end	Peptide	IEDB consensus percentile rank	Allele
1	377	391	DVKDVLLLDVTPLSL	0.34	DRB1*03:01		1	9.1e-06	20
1	165	179	IINEPTAAALAYGMD	0.41	DQA1*01:02/DQB1*06:02		1	9.7e-10	29
			Cellulomonas hominis WP_179687920.1
Seq #	Peptide start	Peptide end	Peptide	IEDB consensus percentile rank	Allele
1	362	376	DEVVALGAAVQAAII	0.05	DQA1*05:01/DQB1*03:01		1	4.6e-07	21.33
1	379	393	DVKDVLLLDVTPLSL	0.34	DRB1*03:01		1	9.1e-06	20
1	166	180	IINEPTAAALAYGMD	0.41	DQA1*01:02/DQB1*06:02		1	9.7e-10	29
			Gemmata obscuriglobus WP_010044127.1
Seq #	Peptide start	Peptide end	Peptide	IEDB consensus percentile rank	Allele
1	377	391	GRRDLLLLDVVPLSL	0.19	DRB1*03:01		1	1.5e-05	19.33
1	402	416	KLIHRNSTVPATATT	0.27	DRB3*02:02		1	0.00097	15
1	163	177	LDVLRIVNEPTAAAL	0.34	DRB1*04:01		1	5.7e-08	25.33
1	208	222	DGVFKVLATNGDTYL	0.41	DRB1*04:05		1	1.2e-07	25
1	168	182	IVNEPTAAALAYGLD	0.42	DQA1*01:02/DQB1*06:02		1	1.1e-09	29.33
			Hazenella coriacea WP_131924810.1
Seq #	Peptide start	Peptide end	Peptide	IEDB consensus percentile rank	Allele
1	146	160	IINEPTAAALAYGLD	0.42	DQA1*01:02/DQB1*06:02		1	1e-09	29.67
1	262	276	LNVSVTLTREKFEEL	0.47	DPA1*01/DPB1*04:01		1	2.5e-05	18.33
			Laceyella sacchari WP_132223112.1
Seq #	Peptide start	Peptide end	Peptide	IEDB consensus percentile rank	Allele
1	337	351	EVVAQGAAIQGAILQ	0.32	DQA1*01:02/DQB1*06:02		1	5.6e-05	17.67
1	452	466	PLEVIFEYDSDGIIH	0.38	DRB3*01:01		1	0.00076	16.67
1	146	160	IINEPTAAALAYGLD	0.42	DQA1*01:02/DQB1*06:02		1	1e-09	29.67
			Lactiplantibacillus plantarum WP_131068520.1
Seq #	Peptide start	Peptide end	Peptide	IEDB consensus percentile rank	Allele
1	33	47	HFFKNIVSPRTPPPM	0.24	DRB1*04:01		19	9.6e-10	34.33
			Mageeibacillus indolicus WP_012993518.1
Seq #	Peptide start	Peptide end	Peptide	IEDB consensus percentile rank	Allele
1	339	353	DECVAIGAAIQAAVL	0.09	DQA1*05:01/DQB1*03:01		1	2.5e-06	22
1	339	353	DECVAIGAAIQAAVL	0.19	DQA1*01:02/DQB1*06:02		1	2.5e-06	22
1	441	455	PQIEVTFDIDANGIV	0.28	DRB3*01:01		1	8.4e-09	27.33
1	355	369	GDVKGLLLLDVTPLS	0.36	DRB1*03:01		1	0.00031	16.67
1	139	153	LEVMRIINEPTAASL	0.41	DRB1*04:01		1	1.1e-07	25
			Microbacterium arborescens WP_114598916.1
Seq #	Peptide start	Peptide end	Peptide	IEDB consensus percentile rank	Allele
1	261	275	VMEHFIKLYKKKKGK	0.01	DRB1*11:01		1	2.1e-10	30.33
1	256	270	DFDQRVMEHFIKLYK	0.05	DPA1*02:01/DPB1*05:01		1	1.3e-11	34.67
1	390	404	DEAVAYGAAVQAGVL	0.15	DQA1*05:01/DQB1*03:01		1	1.3e-10	30
1	197	211	IINEPTAAAIAYGLD	0.16	DQA1*01:02/DQB1*06:02		1	2.1e-10	30.67
1	623	637	EDVVQPIIAKLYQGQ	0.29	DRB1*12:01		1	3.4e-06	21.33
1	494	508	PQIEVTFEIDANGIL	0.36	DRB3*01:01		1	5e-10	30
1	411	425	DAIVLLDVNPLTMGI	0.43	DRB1*03:01		1	6e-06	21.33
			Microcystis aeruginosa LG 1312 NCR72816.1
Seq #	Peptide start	Peptide end	Peptide	IEDB consensus percentile rank	Allele
1	109	123	PQEISAMIVQKLKAD	0.06	DRB4*01:01		1	1.8e-05	19.67
1	380	394	VEDVLLLDVTPLSLG	0.38	DRB1*03:01		1	5.7e-06	20.67
1	165	179	IINEPTAAALAYGLD	0.42	DQA1*01:02/DQB1*06:02		1	1e-09	29.67
			Microcystis aeruginosa LG 1313 NCQ92557.1
Seq #	Peptide start	Peptide end	Peptide	IEDB consensus percentile rank	Allele
1	109	123	PQEISAMIVQKLKAD	0.06	DRB4*01:01		1	1.8e-05	19.67
1	380	394	VEDVLLLDVTPLSLG	0.38	DRB1*03:01		1	5.7e-06	20.67
1	165	179	IINEPTAAALAYGLD	0.42	DQA1*01:02/DQB1*06:02		1	1e-09	29.67
			Moorea producens WP_009149231.1
Seq #	Peptide start	Peptide end	Peptide	IEDB consensus percentile rank	Allele
1	381	395	VEDVLLLDVTPLSLG	0.38	DRB1*03:01		1	5.7e-06	20.67
1	166	180	IINEPTAAALAYGLD	0.42	DQA1*01:02/DQB1*06:02		1	1e-09	29.67
			Negativicoccus succinicivorans DORA 17 25 ETI85887.1
Seq #	Peptide start	Peptide end	Peptide	IEDB consensus percentile rank	Allele
1	340	354	DESVAIGAAVQAGVL	0.21	DQA1*05:01/DQB1*03:01		1	1.9e-08	25.67
1	446	460	VTFDIDANGIVHVSA	0.28	DRB3*01:01		1	1.2e-06	22
1	357	371	EVKDVLLLDVTPLSL	0.34	DRB1*03:01		1	6.4e-05	18
1	88	102	PQEISAMVLQKLKQD	0.38	DRB4*01:01		1	1.5e-06	22
1	340	354	DESVAIGAAVQAGVL	0.39	DQA1*01:02/DQB1*06:02		1	1.9e-08	25.67
1	144	158	IINEPTAAALAYGLD	0.42	DQA1*01:02/DQB1*06:02		1	1e-09	29.67
			Negativicoccus succinicivorans WP_159821878.1
Seq #	Peptide start	Peptide end	Peptide	IEDB consensus percentile rank	Allele
1	340	354	DESVAIGAAVQAGVL	0.21	DQA1*05:01/DQB1*03:01		1	1.9e-08	25.67
1	446	460	VTFDIDANGIVHVSA	0.28	DRB3*01:01		1	1.2e-06	22
1	357	371	EVKDVLLLDVTPLSL	0.34	DRB1*03:01		1	6.4e-05	18
1	88	102	PQEISAMVLQKLKQD	0.38	DRB4*01:01		1	1.5e-06	22
1	340	354	DESVAIGAAVQAGVL	0.39	DQA1*01:02/DQB1*06:02		1	1.9e-08	25.67
1	144	158	IINEPTAAALAYGLD	0.42	DQA1*01:02/DQB1*06:02		1	1e-09	29.67
			Nodularia spumigena WP_063874440.1
Seq #	Peptide start	Peptide end	Peptide	IEDB consensus percentile rank	Allele
1	508	522	ERMQQEAEVFAEEDR	0.01	DQA1*03:01/DQB1*03:02		1	7.8e-06	21
1	383	397	NLLLLDITPLSLGIE	0.27	DRB1*03:01		1	3.5e-07	23.33
1	110	124	PQEISAMVLQKLKQD	0.38	DRB4*01:01		1	1.5e-06	22
1	363	377	DEAVGLGAAIQAGVL	0.39	DQA1*05:01/DQB1*03:01		1	6.2e-08	25
			Nosocomiicoccus massiliensis WP_040928391.1
Seq #	Peptide start	Peptide end	Peptide	IEDB consensus percentile rank	Allele
1	356	370	VKDVVLLDVTPLSLG	0.15	DRB1*03:01		1	1.5e-06	22
1	142	156	IINEPTAAALAYGLD	0.42	DQA1*01:02/DQB1*06:02		1	1e-09	29.67
			Paraclostridium dentum WP_170075967.1
Seq #	Peptide start	Peptide end	Peptide	IEDB consensus percentile rank	Allele
1	284	298	GATELFGVNRTMTIH	0.2	DRB3*02:02		2	6.3e-08	24.33
1	371	385	SWYSLKTISLKIRPY	0.28	DRB1*07:01		2	2.8e-08	26.67
			Parascardovia denticolens WP_006289442.1
Seq #	Peptide start	Peptide end	Peptide	IEDB consensus percentile rank	Allele
1	449	463	PQIEVTFDIDANGIV	0.28	DRB3*01:01		1	8.4e-09	27.33
1	367	381	DVLLIDVTPLSLGIE	0.37	DRB1*04:01		1	3.2e-07	23.33
1	144	158	IINEPTAAALAYGLE	0.42	DQA1*01:02/DQB1*06:02		1	3.1e-09	27.66
			Pelomonas puraquae WP_088483386.1
Seq #	Peptide start	Peptide end	Peptide	IEDB consensus percentile rank	Allele
1	388	402	KDVLLLDVTPLSLGI	0.34	DRB1*03:01		1	1.2e-06	22.33
1	214	228	EMQFEVLSTNGDTFL	0.38	DRB1*04:05		1	2.4e-05	19.33
			Pelomonas saccharophila WP_132575539.1
Seq #	Peptide start	Peptide end	Peptide	IEDB consensus percentile rank	Allele
1	388	402	KDVLLLDVTPLSLGI	0.34	DRB1*03:01		1	1.2e-06	22.33
1	214	228	EMQFEVLSTNGDTFL	0.38	DRB1*04:05		1	2.4e-05	19.33
			Peptidiphaga gingivicola WP_064230829.1
Seq #	Peptide start	Peptide end	Peptide	IEDB consensus percentile rank	Allele
1	452	466	PQIEVTFDIDANGIV	0.28	DRB3*01:01		1	8.4e-09	27.33
1	139	153	LNVQRIVNEPTAAAL	0.33	DRB1*04:01		1	2.5e-08	26
1	365	379	KDVLLIDVTPLSLGI	0.37	DRB1*04:01		1	2.7e-06	21.33
1	144	158	IVNEPTAAALAYGLE	0.42	DQA1*01:02/DQB1*06:02		1	4e-09	27.33
			Planktothrix agardhii WP_027254455.1
Seq #	Peptide start	Peptide end	Peptide	IEDB consensus percentile rank	Allele
1	363	377	DEVVALGAAIQAGVL	0.31	DQA1*05:01/DQB1*03:01		1	2.5e-08	25
1	380	394	EVKDILLLDVTPLSL	0.32	DRB1*03:01		1	3.5e-05	18.33
1	446	460	NKSLGTFRLDGIPPA	0.36	DRB3*01:01		1	1.3e-06	23.33
1	163	177	IEVKRIINEPTAASL	0.44	DRB1*04:01		1	5e-06	21
			Prevotella shahii MBF1591215.1
Seq #	Peptide start	Peptide end	Peptide	IEDB consensus percentile rank	Allele
1	361	375	DEVVAVGAAIQGAIL	0.32	DQA1*05:01/DQB1*03:01		1	3.1e-06	20.33
1	160	174	LNVQRIVNEPTAAAL	0.33	DRB1*04:01		1	2.5e-08	26
1	109	123	PQEISAMILQKMKKT	0.34	DRB4*01:01		1	1.3e-07	24.33
1	165	179	IVNEPTAAALAYGVD	0.42	DQA1*01:02/DQB1*06:02		1	1.2e-09	28
			Risungbinella massilensis WP_044641845.1
Seq #	Peptide start	Peptide end	Peptide	IEDB consensus percentile rank	Allele
1	146	160	IINEPTAAALAYGID	0.41	DQA1*01:02/DQB1*06:02		1	9.6e-10	28.67
			Scardovia inopinata WP_006293406.1
Seq #	Peptide start	Peptide end	Peptide	IEDB consensus percentile rank	Allele
1	449	463	PKIEVTFDIDANGIV	0.28	DRB3*01:01		1	8.8e-08	25.67
1	367	381	DVLLIDVTPLSLGIE	0.37	DRB1*04:01		1	3.2e-07	23.33
1	144	158	IINEPTAAALAYGLE	0.42	DQA1*01:02/DQB1*06:02		1	3.1e-09	27.67
			Scardovia wiggsiae WP_007148200.1
Seq #	Peptide start	Peptide end	Peptide	IEDB consensus percentile rank	Allele
1	449	463	PQIEVTFDIDANGIV	0.28	DRB3*01:01		1	8.4e-09	27.33
1	367	381	DVLLIDVTPLSLGIE	0.37	DRB1*04:01		1	3.2e-07	23.33
1	144	158	IINEPTAAALAYGLE	0.42	DQA1*01:02/DQB1*06:02		1	3.1e-09	27.67
			Sphingobium yanoikuyae WP_125999951.1
Seq #	Peptide start	Peptide end	Peptide	IEDB consensus percentile rank	Allele
1	36	50	TPSMVAFRADGEVLV	0.07	DRB3*01:01		1	3e-05	19.33
1	363	377	DEVVALGAAIQAGVL	0.31	DQA1*05:01/DQB1*03:01		1	2.5e-08	25
1	380	394	QVEDVLLLDVAPLSL	0.41	DRB1*03:01		1	7.9e-05	18
1	168	182	IINEPTAAALAYGLE	0.42	DQA1*01:02/DQB1*06:02		1	3.1e-09	27.67
			Thermoacttinomyces vulgaris KPC77548.1
Seq #	Peptide start	Peptide end	Peptide	IEDB consensus percentile rank	Allele
1	336	350	DEVVAQGAAIQGAIM	0.34	DQA1*01:02/DQB1*06:02		1	9.6e-06	19.67
1	452	466	PLEVIFEYDSDGIIH	0.38	DRB3*01:01		1	0.00076	16.67
1	146	160	IINEPTAAALAYGLD	0.42	DQA1*01:02/DQB1*06:02		1	1e-09	29.67
