# Supplementary material for: Mining the capacity of human-associated microorganisms to trigger rheumatoid arthritis—A systematic immunoinformatics analysis of T cell epitopes
Source: PLoS One. 2021 Jun 29;16(6):e0253918. doi: 10.1371/journal.pone.0253918 (PMC8241107; doi:10.1371/journal.pone.0253918)
Supplement: S2 File — (XLSX) [file pone.0253918.s012.xlsx]

## Sheet: Predicted_T_Cell_Epitopes
			Bacillus subtilis WP_195850973.1
Seq #	Peptide start	Peptide end	Peptide	IEDB consensus percentile rank	Allele
1	121	135	SITYEMLAEKSVRSK	1.9	DRB1*09:01
1	115	129	AVIEESSITYEMLAE	2.3	DQA1*03:01/DQB1*03:02
1	115	129	AVIEESSITYEMLAE	2.6	DQA1*04:01/DQB1*04:02
1	2	16	AEDYLYESNGVKTSS	2.8	DRB5*01:01
1	121	135	SITYEMLAEKSVRSK	3.8	DRB1*04:01
1	121	135	SITYEMLAEKSVRSK	3.9	DRB1*01:01
1	164	178	NLESDLAALKGTEEE	4.6	DQA1*03:01/DQB1*03:02
1	2	16	AEDYLYESNGVKTSS	5.4	DRB1*04:01
1	164	178	NLESDLAALKGTEEE	6.2	DQA1*04:01/DQB1*04:02
1	108	122	KGDKGDPAVIEESSI	6.5	DQA1*03:01/DQB1*03:02
1	115	129	AVIEESSITYEMLAE	7	DPA1*01:03/DPB1*02:01
1	2	16	AEDYLYESNGVKTSS	8.9	DRB3*02:02
1	133	147	RSKNIGTGSVMPEHL	9.1	DQA1*04:01/DQB1*04:02
1	144	158	PEHLNSEITKVLDEL	9.2	DQA1*04:01/DQB1*04:02
1	2	16	AEDYLYESNGVKTSS	9.4	DRB1*13:02
			Bacteroides fragilis WP_148661995.1
Seq #	Peptide start	Peptide end	Peptide	IEDB consensus percentile rank	Allele
1	135	149	EAVAYGAAVQAAILS	0.15	DQA1*05:01/DQB1*03:01
1	135	149	EAVAYGAAVQAAILS	0.45	DQA1*01:02/DQB1*06:02
1	60	74	DYSVTVSRARFEELC	0.49	DPA1*01/DPB1*04:01
1	25	39	SRALRRLRTQCERAK	0.72	DRB1*04:05
1	135	149	EAVAYGAAVQAAILS	0.93	DRB1*09:01
1	71	85	EELCIDYFRDTLIPV	1.2	DQA1*01:01/DQB1*05:01
1	135	149	EAVAYGAAVQAAILS	1.4	DQA1*04:01/DQB1*04:02
1	65	79	VSRARFEELCIDYFR	1.5	DPA1*01/DPB1*04:01
1	71	85	EELCIDYFRDTLIPV	1.5	DRB3*01:01
1	1	15	DNRLVSFCFENFKRK	1.7	DQA1*01:01/DQB1*05:01
1	109	123	TRIPKIQTLIKEFFN	1.8	DRB4*01:01
1	1	15	DNRLVSFCFENFKRK	1.9	DPA1*02:01/DPB1*05:01
1	46	60	TQATVEIDSLFEGID	2.4	DQA1*03:01/DQB1*03:02
1	46	60	TQATVEIDSLFEGID	2.6	DQA1*05:01/DQB1*02:01
1	1	15	DNRLVSFCFENFKRK	2.85	DPA1*01/DPB1*04:01
1	76	90	DYFRDTLIPVEKVLK	3	DPA1*03:01/DPB1*04:02
1	109	123	TRIPKIQTLIKEFFN	3	DPA1*02:01/DPB1*05:01
1	1	15	DNRLVSFCFENFKRK	3.4	DPA1*01:03/DPB1*02:01
1	65	79	VSRARFEELCIDYFR	3.6	DPA1*01:03/DPB1*02:01
1	71	85	EELCIDYFRDTLIPV	3.6	DPA1*03:01/DPB1*04:02
1	135	149	EAVAYGAAVQAAILS	3.6	DQA1*03:01/DQB1*03:02
1	65	79	VSRARFEELCIDYFR	3.9	DPA1*02:01/DPB1*01:01
1	71	85	EELCIDYFRDTLIPV	4	DPA1*01:03/DPB1*02:01
1	40	54	RTLSSSTQATVEIDS	4.2	DQA1*03:01/DQB1*03:02
1	18	32	GKDLSKNSRALRRLR	4.3	DRB1*03:01
1	76	90	DYFRDTLIPVEKVLK	4.4	DRB3*01:01
1	109	123	TRIPKIQTLIKEFFN	4.65	DRB1*12:01
1	125	139	KEACRSINPDEAVAY	4.7	DRB3*01:01
1	6	20	SFCFENFKRKNRGKD	4.8	DRB1*11:01
1	76	90	DYFRDTLIPVEKVLK	5.4	DQA1*01:01/DQB1*05:01
1	1	15	DNRLVSFCFENFKRK	5.5	DPA1*03:01/DPB1*04:02
1	76	90	DYFRDTLIPVEKVLK	5.5	DPA1*02:01/DPB1*01:01
1	135	149	EAVAYGAAVQAAILS	5.5	DQA1*05:01/DQB1*02:01
1	1	15	DNRLVSFCFENFKRK	6.1	DPA1*02:01/DPB1*01:01
1	60	74	DYSVTVSRARFEELC	6.3	DRB5*01:01
1	18	32	GKDLSKNSRALRRLR	6.5	DRB3*02:02
1	76	90	DYFRDTLIPVEKVLK	6.5	DRB3*02:02
1	40	54	RTLSSSTQATVEIDS	6.8	DQA1*01:02/DQB1*06:02
1	25	39	SRALRRLRTQCERAK	6.9	DRB1*04:01
1	150	164	GDQSNAVQDLLLLDV	7.4	DQA1*05:01/DQB1*02:01
1	65	79	VSRARFEELCIDYFR	7.7	DPA1*02:01/DPB1*05:01
1	125	139	KEACRSINPDEAVAY	7.7	DRB1*03:01
1	25	39	SRALRRLRTQCERAK	8	DRB4*01:01
1	135	149	EAVAYGAAVQAAILS	8.1	DRB1*01:01
1	140	154	GAAVQAAILSGDQSN	8.5	DQA1*05:01/DQB1*03:01
1	18	32	GKDLSKNSRALRRLR	8.6	DRB5*01:01
1	99	113	VHEVVLVGGSTRIPK	8.7	DRB5*01:01
1	99	113	VHEVVLVGGSTRIPK	8.9	DQA1*05:01/DQB1*03:01
1	71	85	EELCIDYFRDTLIPV	9	DRB1*07:01
1	145	159	AAILSGDQSNAVQDL	9.5	DRB1*13:02
1	76	90	DYFRDTLIPVEKVLK	9.7	DQA1*04:01/DQB1*04:02
			Campylobacter jejuni TKH92554.1
Seq #	Peptide start	Peptide end	Peptide	IEDB consensus percentile rank	Allele
1	21	35	APRTLLLLLSGALAL	0.01	DRB1*01:01
1	41	55	GSHSMRYFYTSVSRP	0.44	DRB1*04:05
1	89	103	APWVEQEGPEYWDRE	0.45	DQA1*05:01/DQB1*02:01
1	26	40	LLLLSGALALTETWA	0.56	DRB1*01:01
1	59	73	EPRFIAVGYVDDTQF	1.5	DQA1*05:01/DQB1*02:01
1	35	49	LTETWAGSHSMRYFY	1.8	DRB1*09:01
1	194	208	EQLRAYLEGLCVEWL	2	DQA1*05:01/DQB1*02:01
1	16	30	EMRGMAPRTLLLLLS	2.2	DPA1*03:01/DPB1*04:02
1	46	60	RYFYTSVSRPGRGEP	2.4	DRB1*11:01
1	41	55	GSHSMRYFYTSVSRP	2.7	DRB1*15:01
1	140	154	GCDVGPDGRLLRGYD	2.7	DRB1*03:01
1	46	60	RYFYTSVSRPGRGEP	2.8	DRB1*04:01
1	21	35	APRTLLLLLSGALAL	3	DPA1*03:01/DPB1*04:02
1	21	35	APRTLLLLLSGALAL	3.1	DRB1*07:01
1	59	73	EPRFIAVGYVDDTQF	3.1	DQA1*01:01/DQB1*05:01
1	159	173	DGKDYIALNEDLSSW	3.1	DQA1*05:01/DQB1*02:01
1	69	83	DDTQFVRFDSDAASP	3.3	DRB1*04:01
1	46	60	RYFYTSVSRPGRGEP	3.5	DRB3*02:02
1	115	129	RVNLRNLRGYYNQSE	3.5	DRB1*15:01
1	21	35	APRTLLLLLSGALAL	3.6	DRB1*13:02
1	115	129	RVNLRNLRGYYNQSE	3.6	DRB1*04:05
1	64	78	AVGYVDDTQFVRFDS	3.8	DRB3*01:01
1	69	83	DDTQFVRFDSDAASP	3.9	DRB1*04:05
1	16	30	EMRGMAPRTLLLLLS	4.1	DPA1*01/DPB1*04:01
1	26	40	LLLLSGALALTETWA	4.2	DQA1*01:02/DQB1*06:02
1	21	35	APRTLLLLLSGALAL	4.5	DRB1*15:01
1	170	184	LSSWTAADTAAQITQ	4.6	DQA1*03:01/DQB1*03:02
1	159	173	DGKDYIALNEDLSSW	5	DRB3*02:02
1	64	78	AVGYVDDTQFVRFDS	5.1	DRB1*03:01
1	26	40	LLLLSGALALTETWA	5.3	DQA1*05:01/DQB1*03:01
1	170	184	LSSWTAADTAAQITQ	5.3	DQA1*04:01/DQB1*04:02
1	184	198	QRKWEAARVAEQLRA	5.7	DQA1*04:01/DQB1*04:02
1	74	88	VRFDSDAASPRGEPR	5.9	DRB1*04:01
1	170	184	LSSWTAADTAAQITQ	5.9	DRB1*04:05
1	69	83	DDTQFVRFDSDAASP	6.1	DRB3*01:01
1	145	159	PDGRLLRGYDQSAYD	6.1	DQA1*01:01/DQB1*05:01
1	26	40	LLLLSGALALTETWA	6.5	DQA1*04:01/DQB1*04:02
1	21	35	APRTLLLLLSGALAL	6.6	DRB1*09:01
1	184	198	QRKWEAARVAEQLRA	6.7	DQA1*01:02/DQB1*06:02
1	46	60	RYFYTSVSRPGRGEP	6.8	DRB1*09:01
1	74	88	VRFDSDAASPRGEPR	6.8	DRB1*03:01
1	26	40	LLLLSGALALTETWA	7.1	DRB1*15:01
1	170	184	LSSWTAADTAAQITQ	7.2	DQA1*01:02/DQB1*06:02
1	16	30	EMRGMAPRTLLLLLS	7.3	DPA1*02:01/DPB1*05:01
1	108	122	KRQAQADRVNLRNLR	7.3	DRB1*03:01
1	26	40	LLLLSGALALTETWA	7.4	DRB1*07:01
1	41	55	GSHSMRYFYTSVSRP	7.4	DPA1*01:03/DPB1*02:01
1	11	25	FSPDAEMRGMAPRTL	7.5	DRB1*09:01
1	41	55	GSHSMRYFYTSVSRP	7.6	DRB1*04:01
1	165	179	ALNEDLSSWTAADTA	7.6	DQA1*03:01/DQB1*03:02
1	21	35	APRTLLLLLSGALAL	7.9	DPA1*02:01/DPB1*05:01
1	26	40	LLLLSGALALTETWA	7.9	DPA1*03:01/DPB1*04:02
1	41	55	GSHSMRYFYTSVSRP	7.9	DPA1*01/DPB1*04:01
1	46	60	RYFYTSVSRPGRGEP	8.1	DRB1*07:01
1	16	30	EMRGMAPRTLLLLLS	8.2	DRB1*01:01
1	41	55	GSHSMRYFYTSVSRP	8.5	DRB1*11:01
1	194	208	EQLRAYLEGLCVEWL	8.5	DQA1*01:01/DQB1*05:01
1	170	184	LSSWTAADTAAQITQ	8.7	DRB3*01:01
1	41	55	GSHSMRYFYTSVSRP	8.8	DRB1*07:01
1	64	78	AVGYVDDTQFVRFDS	9.1	DPA1*02:01/DPB1*01:01
1	46	60	RYFYTSVSRPGRGEP	9.2	DRB5*01:01
1	21	35	APRTLLLLLSGALAL	9.25	DPA1*01/DPB1*04:01
1	26	40	LLLLSGALALTETWA	9.9	DQA1*03:01/DQB1*03:02
			Capnocytophaga gingivalis ATA86219.1
Seq #	Peptide start	Peptide end	Peptide	IEDB consensus percentile rank	Allele
1	409	423	LKIIIMKSQNPPSLD	0.06	DRB4*01:01
1	11	25	MKRYIILTILLISSF	0.08	DRB4*01:01
1	60	74	SIGDYYLDLSTSNLY	0.26	DRB1*04:01
1	307	321	KWFLKTIRKLDMNSV	0.66	DRB4*01:01
1	274	288	NWGDNFISLIPPEIR	0.7	DRB1*09:01
1	274	288	NWGDNFISLIPPEIR	0.86	DRB1*04:05
1	318	332	MNSVEELRNVKGIRI	0.88	DRB1*07:01
1	16	30	ILTILLISSFTITNC	0.89	DRB1*15:01
1	1	15	MESFQLKTNAMKRYI	1.02	DRB1*12:01
1	302	316	EQSLTKWFLKTIRKL	1.1	DPA1*03:01/DPB1*04:02
1	11	25	MKRYIILTILLISSF	1.1	DRB1*01:01
1	1	15	MESFQLKTNAMKRYI	1.1	DRB5*01:01
1	409	423	LKIIIMKSQNPPSLD	1.3	DRB1*04:01
1	323	337	ELRNVKGIRIEVFKE	1.3	DRB1*07:01
1	307	321	KWFLKTIRKLDMNSV	1.3	DRB1*11:01
1	435	449	IIIYVPDNSVDTYIN	1.4	DRB3*01:01
1	11	25	MKRYIILTILLISSF	1.5	DPA1*02:01/DPB1*01:01
1	339	353	KNLESIIIGENVRII	1.5	DRB1*13:02
1	323	337	ELRNVKGIRIEVFKE	1.5	DRB4*01:01
1	424	438	KDSFKNISITKIIIY	1.5	DRB4*01:01
1	55	69	DASLGSIGDYYLDLS	1.6	DQA1*01:01/DQB1*05:01
1	274	288	NWGDNFISLIPPEIR	1.7	DQA1*05:01/DQB1*02:01
1	424	438	KDSFKNISITKIIIY	1.7	DRB1*07:01
1	248	262	KKEIGQDGDFYIDIL	1.8	DQA1*01:01/DQB1*05:01
1	11	25	MKRYIILTILLISSF	1.8	DRB1*08:02
1	11	25	MKRYIILTILLISSF	1.9	DPA1*03:01/DPB1*04:02
1	11	25	MKRYIILTILLISSF	1.95	DPA1*01/DPB1*04:01
1	11	25	MKRYIILTILLISSF	2	DPA1*01:03/DPB1*02:01
1	409	423	LKIIIMKSQNPPSLD	2	DRB1*08:02
1	11	25	MKRYIILTILLISSF	2.2	DPA1*02:01/DPB1*05:01
1	60	74	SIGDYYLDLSTSNLY	2.2	DQA1*01:01/DQB1*05:01
1	16	30	ILTILLISSFTITNC	2.2	DRB1*04:01
1	67	81	DLSTSNLYGAKTAQG	2.4	DQA1*01:02/DQB1*06:02
1	274	288	NWGDNFISLIPPEIR	2.4	DRB1*01:01
1	248	262	KKEIGQDGDFYIDIL	2.6	DQA1*05:01/DQB1*02:01
1	430	444	ISITKIIIYVPDNSV	2.7	DRB1*08:02
1	404	418	DNCQNLKIIIMKSQN	2.7	DRB4*01:01
1	318	332	MNSVEELRNVKGIRI	2.9	DRB1*13:02
1	1	15	MESFQLKTNAMKRYI	2.9	DRB3*02:02
1	16	30	ILTILLISSFTITNC	3	DRB1*07:01
1	409	423	LKIIIMKSQNPPSLD	3	DRB3*02:02
1	424	438	KDSFKNISITKIIIY	3	DRB3*02:02
1	367	381	ITLNNQLEKINGYAF	3.08	DRB1*12:01
1	6	20	LKTNAMKRYIILTIL	3.15	DRB1*12:01
1	11	25	MKRYIILTILLISSF	3.2	DQA1*05:01/DQB1*02:01
1	44	58	GNLIHSGTGAPDASL	3.3	DQA1*05:01/DQB1*03:01
1	11	25	MKRYIILTILLISSF	3.3	DRB1*04:01
1	307	321	KWFLKTIRKLDMNSV	3.3	DRB1*08:02
1	424	438	KDSFKNISITKIIIY	3.3	DRB1*08:02
1	253	267	QDGDFYIDILHKRLY	3.35	DRB1*12:01
1	11	25	MKRYIILTILLISSF	3.4	DRB1*04:05
1	258	272	YIDILHKRLYGPKEG	3.45	DRB1*12:01
1	307	321	KWFLKTIRKLDMNSV	3.5	DPA1*03:01/DPB1*04:02
1	424	438	KDSFKNISITKIIIY	3.5	DPA1*03:01/DPB1*04:02
1	377	391	NGYAFASTGITSITI	3.5	DRB1*07:01
1	11	25	MKRYIILTILLISSF	3.5	DRB1*11:01
1	307	321	KWFLKTIRKLDMNSV	3.56	DRB1*12:01
1	60	74	SIGDYYLDLSTSNLY	3.6	DRB1*04:05
1	442	456	NSVDTYINDSQWSKY	3.6	DRB3*01:01
1	60	74	SIGDYYLDLSTSNLY	3.6	DRB3*02:02
1	253	267	QDGDFYIDILHKRLY	3.7	DQA1*01:01/DQB1*05:01
1	409	423	LKIIIMKSQNPPSLD	3.7	DRB1*15:01
1	253	267	QDGDFYIDILHKRLY	3.7	DRB3*01:01
1	236	250	GVGRLFSGTGAPKKE	3.7	DRB5*01:01
1	16	30	ILTILLISSFTITNC	3.8	DPA1*03:01/DPB1*04:02
1	348	362	ENVRIIGYAAFSGLD	3.8	DRB1*15:01
1	16	30	ILTILLISSFTITNC	3.9	DPA1*01:03/DPB1*02:01
1	1	15	MESFQLKTNAMKRYI	3.9	DRB1*04:01
1	11	25	MKRYIILTILLISSF	4	DRB1*15:01
1	377	391	NGYAFASTGITSITI	4.2	DQA1*05:01/DQB1*03:01
1	318	332	MNSVEELRNVKGIRI	4.3	DRB1*15:01
1	435	449	IIIYVPDNSVDTYIN	4.4	DRB1*08:02
1	424	438	KDSFKNISITKIIIY	4.4	DRB1*09:01
1	248	262	KKEIGQDGDFYIDIL	4.5	DRB3*01:01
1	60	74	SIGDYYLDLSTSNLY	4.5	DRB3*01:01
1	435	449	IIIYVPDNSVDTYIN	4.5	DRB3*02:02
1	253	267	QDGDFYIDILHKRLY	4.6	DRB1*11:01
1	339	353	KNLESIIIGENVRII	4.6	DRB3*02:02
1	307	321	KWFLKTIRKLDMNSV	4.8	DRB1*03:01
1	353	367	IGYAAFSGLDNLSKI	4.8	DRB1*04:01
1	435	449	IIIYVPDNSVDTYIN	4.8	DRB1*04:01
1	409	423	LKIIIMKSQNPPSLD	4.8	DRB1*13:02
1	424	438	KDSFKNISITKIIIY	4.9	DRB1*12:01
1	430	444	ISITKIIIYVPDNSV	4.9	DRB4*01:01
1	409	423	LKIIIMKSQNPPSLD	5	DRB1*04:05
1	430	444	ISITKIIIYVPDNSV	5	DRB1*12:01
1	302	316	EQSLTKWFLKTIRKL	5.1	DPA1*01:03/DPB1*02:01
1	353	367	IGYAAFSGLDNLSKI	5.2	DRB5*01:01
1	307	321	KWFLKTIRKLDMNSV	5.3	DRB1*07:01
1	279	293	FISLIPPEIRSSDYE	5.3	DRB1*09:01
1	430	444	ISITKIIIYVPDNSV	5.6	DRB1*13:02
1	16	30	ILTILLISSFTITNC	5.65	DPA1*01/DPB1*04:01
1	6	20	LKTNAMKRYIILTIL	5.8	DPA1*02:01/DPB1*05:01
1	353	367	IGYAAFSGLDNLSKI	5.8	DRB1*04:05
1	339	353	KNLESIIIGENVRII	5.8	DRB1*15:01
1	16	30	ILTILLISSFTITNC	5.8	DRB4*01:01
1	302	316	EQSLTKWFLKTIRKL	5.9	DPA1*02:01/DPB1*01:01
1	377	391	NGYAFASTGITSITI	5.9	DPA1*03:01/DPB1*04:02
1	424	438	KDSFKNISITKIIIY	5.9	DRB1*04:01
1	6	20	LKTNAMKRYIILTIL	5.9	DRB1*08:02
1	323	337	ELRNVKGIRIEVFKE	6	DQA1*01:02/DQB1*06:02
1	454	468	SKYERYIKPISEKPK	6	DRB1*08:02
1	312	326	TIRKLDMNSVEELRN	6.1	DQA1*05:01/DQB1*02:01
1	430	444	ISITKIIIYVPDNSV	6.1	DQA1*05:01/DQB1*02:01
1	11	25	MKRYIILTILLISSF	6.1	DRB1*07:01
1	302	316	EQSLTKWFLKTIRKL	6.2	DPA1*02:01/DPB1*05:01
1	60	74	SIGDYYLDLSTSNLY	6.2	DRB1*07:01
1	430	444	ISITKIIIYVPDNSV	6.3	DRB1*07:01
1	372	386	QLEKINGYAFASTGI	6.5	DQA1*05:01/DQB1*03:01
1	274	288	NWGDNFISLIPPEIR	6.5	DRB3*02:02
1	404	418	DNCQNLKIIIMKSQN	6.8	DQA1*01:02/DQB1*06:02
1	404	418	DNCQNLKIIIMKSQN	6.8	DRB1*11:01
1	274	288	NWGDNFISLIPPEIR	6.9	DRB1*04:01
1	328	342	KGIRIEVFKECKNLE	7	DPA1*02:01/DPB1*05:01
1	6	20	LKTNAMKRYIILTIL	7	DRB1*15:01
1	253	267	QDGDFYIDILHKRLY	7.1	DPA1*02:01/DPB1*05:01
1	258	272	YIDILHKRLYGPKEG	7.3	DRB1*11:01
1	424	438	KDSFKNISITKIIIY	7.5	DPA1*02:01/DPB1*01:01
1	16	30	ILTILLISSFTITNC	7.5	DRB1*04:05
1	454	468	SKYERYIKPISEKPK	7.7	DRB1*11:01
1	307	321	KWFLKTIRKLDMNSV	7.8	DPA1*02:01/DPB1*05:01
1	16	30	ILTILLISSFTITNC	7.8	DRB1*01:01
1	377	391	NGYAFASTGITSITI	7.8	DRB3*02:02
1	348	362	ENVRIIGYAAFSGLD	8	DPA1*01:03/DPB1*02:01
1	1	15	MESFQLKTNAMKRYI	8	DRB1*08:02
1	312	326	TIRKLDMNSVEELRN	8	DRB4*01:01
1	16	30	ILTILLISSFTITNC	8.1	DRB5*01:01
1	274	288	NWGDNFISLIPPEIR	8.2	DQA1*04:01/DQB1*04:02
1	274	288	NWGDNFISLIPPEIR	8.4	DPA1*03:01/DPB1*04:02
1	404	418	DNCQNLKIIIMKSQN	8.4	DRB1*12:01
1	269	283	PKEGGNWGDNFISLI	8.5	DQA1*01:01/DQB1*05:01
1	430	444	ISITKIIIYVPDNSV	8.5	DRB1*15:01
1	424	438	KDSFKNISITKIIIY	8.6	DRB1*13:02
1	454	468	SKYERYIKPISEKPK	8.6	DRB5*01:01
1	286	300	EIRSSDYEIGNDEET	8.7	DQA1*05:01/DQB1*02:01
1	323	337	ELRNVKGIRIEVFKE	8.7	DRB1*13:02
1	60	74	SIGDYYLDLSTSNLY	8.7	DRB1*13:02
1	424	438	KDSFKNISITKIIIY	8.7	DRB3*01:01
1	448	462	INDSQWSKYERYIKP	8.8	DPA1*01:03/DPB1*02:01
1	339	353	KNLESIIIGENVRII	8.8	DRB3*01:01
1	253	267	QDGDFYIDILHKRLY	8.8	DRB5*01:01
1	253	267	QDGDFYIDILHKRLY	8.9	DPA1*03:01/DPB1*04:02
1	399	413	AHNIFDNCQNLKIII	8.9	DRB1*13:02
1	55	69	DASLGSIGDYYLDLS	9	DPA1*01:03/DPB1*02:01
1	236	250	GVGRLFSGTGAPKKE	9.1	DQA1*05:01/DQB1*03:01
1	424	438	KDSFKNISITKIIIY	9.1	DRB1*04:05
1	409	423	LKIIIMKSQNPPSLD	9.1	DRB1*11:01
1	328	342	KGIRIEVFKECKNLE	9.2	DPA1*01/DPB1*04:01
1	286	300	EIRSSDYEIGNDEET	9.5	DQA1*03:01/DQB1*03:02
1	307	321	KWFLKTIRKLDMNSV	9.6	DRB1*13:02
1	435	449	IIIYVPDNSVDTYIN	9.6	DRB1*15:01
1	323	337	ELRNVKGIRIEVFKE	9.7	DQA1*03:01/DQB1*03:02
1	348	362	ENVRIIGYAAFSGLD	9.7	DQA1*05:01/DQB1*03:01
1	302	316	EQSLTKWFLKTIRKL	9.8	DQA1*01:01/DQB1*05:01
1	279	293	FISLIPPEIRSSDYE	9.8	DRB1*01:01
1	253	267	QDGDFYIDILHKRLY	9.9	DPA1*02:01/DPB1*01:01
			Collinsella aerofaciens WP_099431990.1
Seq #	Peptide start	Peptide end	Peptide	IEDB consensus percentile rank	Allele
1	75	89	FVKRIIGDNPVAITV	0.21	DRB1*13:02
1	75	89	FVKRIIGDNPVAITV	0.28	DRB3*01:01
1	217	231	DAAIVAYLKDEFCDK	0.49	DQA1*05:01/DQB1*02:01
1	212	226	GGGDWDAAIVAYLKD	0.58	DQA1*04:01/DQB1*04:02
1	411	425	ASAIKISVVTSKSYG	0.59	DRB1*08:02
1	212	226	GGGDWDAAIVAYLKD	0.96	DQA1*03:01/DQB1*03:02
1	75	89	FVKRIIGDNPVAITV	1.1	DRB1*03:01
1	75	89	FVKRIIGDNPVAITV	1.1	DRB3*02:02
1	139	153	LAAAKIAGLNVYGTV	1.1	DQA1*01:02/DQB1*06:02
1	217	231	DAAIVAYLKDEFCDK	1.3	DQA1*01:01/DQB1*05:01
1	433	447	GTPCIFNLILKNQKI	1.4	DRB5*01:01
1	438	452	FNLILKNQKIDPEKG	1.4	DRB5*01:01
1	438	452	FNLILKNQKIDPEKG	1.5	DRB4*01:01
1	134	148	ETQATLAAAKIAGLN	1.7	DQA1*05:01/DQB1*03:01
1	66	80	LIDPDYTASFVKRII	2.2	DRB1*09:01
1	134	148	ETQATLAAAKIAGLN	2.2	DQA1*01:02/DQB1*06:02
1	485	499	EKDREALASASIDLS	2.4	DQA1*04:01/DQB1*04:02
1	549	563	IREARSKATAMQMVL	2.4	DQA1*01:02/DQB1*06:02
1	43	57	SVVHFDPDDPSKYDV	2.5	DRB3*01:01
1	398	412	NNLAMTFVNPEDAAS	2.6	DQA1*03:01/DQB1*03:02
1	512	526	TFILSEQGILDVRAV	2.6	DRB4*01:01
1	356	370	RYAAQLASMLYHKAE	2.78	DRB1*12:01
1	98	112	QISAYVLKKLTFDAS	2.8	DRB4*01:01
1	345	359	DPDEAVAKGAARYAA	2.8	DQA1*05:01/DQB1*03:01
1	398	412	NNLAMTFVNPEDAAS	2.8	DQA1*04:01/DQB1*04:02
1	105	119	KKLTFDASQNMPMGY	2.9	DRB3*02:02
1	129	143	YFGDAETQATLAAAK	3.2	DQA1*01:02/DQB1*06:02
1	433	447	GTPCIFNLILKNQKI	3.2	DRB1*11:01
1	276	290	KISLTIDDFNDMTSD	3.3	DQA1*01:01/DQB1*05:01
1	356	370	RYAAQLASMLYHKAE	3.4	DRB1*09:01
1	233	247	GADEDVFDEYADQQL	3.5	DQA1*01:01/DQB1*05:01
1	356	370	RYAAQLASMLYHKAE	3.5	DRB1*01:01
1	406	420	NPEDAASAIKISVVT	3.5	DQA1*01:02/DQB1*06:02
1	433	447	GTPCIFNLILKNQKI	3.5	DPA1*03:01/DPB1*04:02
1	433	447	GTPCIFNLILKNQKI	3.8	DPA1*02:01/DPB1*05:01
1	129	143	YFGDAETQATLAAAK	3.9	DQA1*03:01/DQB1*03:02
1	66	80	LIDPDYTASFVKRII	4	DRB3*01:01
1	316	330	ILLVGGSTRMRQVAD	4	DRB5*01:01
1	418	432	VVTSKSYGVEALDDS	4	DQA1*03:01/DQB1*03:02
1	98	112	QISAYVLKKLTFDAS	4.1	DPA1*02:01/DPB1*05:01
1	188	202	AVSFSHNDGSKNIEV	4.2	DRB3*02:02
1	6	20	TTVIGIDLGTTYSCL	4.3	DRB1*03:01
1	105	119	KKLTFDASQNMPMGY	4.3	DRB1*04:01
1	169	183	DKDEDVIVYDLGGGT	4.3	DRB3*01:01
1	485	499	EKDREALASASIDLS	4.3	DQA1*03:01/DQB1*03:02
1	507	521	SPIDVTFILSEQGIL	4.5	DQA1*04:01/DQB1*04:02
1	66	80	LIDPDYTASFVKRII	4.6	DRB1*07:01
1	174	188	VIVYDLGGGTFDVSA	4.6	DQA1*05:01/DQB1*03:01
1	507	521	SPIDVTFILSEQGIL	4.7	DPA1*03:01/DPB1*04:02
1	350	364	VAKGAARYAAQLASM	4.8	DQA1*05:01/DQB1*03:01
1	356	370	RYAAQLASMLYHKAE	4.8	DQA1*01:02/DQB1*06:02
1	139	153	LAAAKIAGLNVYGTV	4.9	DQA1*05:01/DQB1*03:01
1	146	160	GLNVYGTVQEPVAAA	4.9	DQA1*05:01/DQB1*02:01
1	61	75	AKDNALIDPDYTASF	5	DRB3*01:01
1	105	119	KKLTFDASQNMPMGY	5	DRB1*07:01
1	512	526	TFILSEQGILDVRAV	5	DPA1*03:01/DPB1*04:02
1	98	112	QISAYVLKKLTFDAS	5.1	DRB1*11:01
1	233	247	GADEDVFDEYADQQL	5.1	DQA1*05:01/DQB1*02:01
1	13	27	LGTTYSCLSYIDETG	5.2	DQA1*01:01/DQB1*05:01
1	438	452	FNLILKNQKIDPEKG	5.3	DRB1*11:01
1	411	425	ASAIKISVVTSKSYG	5.4	DRB1*03:01
1	253	267	KLKFALTSKDSANAV	5.5	DRB1*04:05
1	372	386	EGTSEETVEVVDQQT	5.7	DQA1*03:01/DQB1*03:02
1	485	499	EKDREALASASIDLS	5.7	DQA1*05:01/DQB1*03:01
1	281	295	IDDFNDMTSDLLSRT	5.8	DRB1*04:01
1	271	285	TGRPQKISLTIDDFN	5.9	DQA1*05:01/DQB1*02:01
1	124	138	ITVPAYFGDAETQAT	6	DQA1*03:01/DQB1*03:02
1	345	359	DPDEAVAKGAARYAA	6	DRB1*09:01
1	372	386	EGTSEETVEVVDQQT	6	DQA1*04:01/DQB1*04:02
1	124	138	ITVPAYFGDAETQAT	6.1	DQA1*05:01/DQB1*02:01
1	80	94	IGDNPVAITVDGETY	6.2	DQA1*03:01/DQB1*03:02
1	464	478	EAGQTSVLVQVYEND	6.2	DQA1*01:02/DQB1*06:02
1	507	521	SPIDVTFILSEQGIL	6.2	DRB3*01:01
1	507	521	SPIDVTFILSEQGIL	6.3	DQA1*03:01/DQB1*03:02
1	470	484	VLVQVYENDAEQEKV	6.5	DQA1*05:01/DQB1*02:01
1	129	143	YFGDAETQATLAAAK	6.7	DQA1*05:01/DQB1*03:01
1	507	521	SPIDVTFILSEQGIL	6.7	DPA1*01:03/DPB1*02:01
1	393	407	QNVGANNLAMTFVNP	6.8	DRB3*02:02
1	233	247	GADEDVFDEYADQQL	6.9	DQA1*03:01/DQB1*03:02
1	129	143	YFGDAETQATLAAAK	7	DQA1*04:01/DQB1*04:02
1	470	484	VLVQVYENDAEQEKV	7	DQA1*03:01/DQB1*03:02
1	105	119	KKLTFDASQNMPMGY	7.1	DRB1*13:02
1	80	94	IGDNPVAITVDGETY	7.2	DQA1*05:01/DQB1*02:01
1	134	148	ETQATLAAAKIAGLN	7.2	DRB1*09:01
1	248	262	QGEAEKLKFALTSKD	7.2	DRB1*04:05
1	316	330	ILLVGGSTRMRQVAD	7.2	DQA1*01:02/DQB1*06:02
1	433	447	GTPCIFNLILKNQKI	7.2	DRB1*12:01
1	152	166	TVQEPVAAAINYGCD	7.5	DQA1*05:01/DQB1*03:01
1	398	412	NNLAMTFVNPEDAAS	7.5	DRB1*04:05
1	152	166	TVQEPVAAAINYGCD	7.7	DQA1*04:01/DQB1*04:02
1	212	226	GGGDWDAAIVAYLKD	7.7	DRB1*09:01
1	311	325	HNPTKILLVGGSTRM	7.7	DRB5*01:01
1	93	107	TYSPEQISAYVLKKL	7.9	DPA1*02:01/DPB1*05:01
1	398	412	NNLAMTFVNPEDAAS	7.9	DQA1*01:01/DQB1*05:01
1	512	526	TFILSEQGILDVRAV	8	DRB1*03:01
1	406	420	NPEDAASAIKISVVT	8.1	DQA1*05:01/DQB1*03:01
1	212	226	GGGDWDAAIVAYLKD	8.2	DQA1*05:01/DQB1*03:01
1	433	447	GTPCIFNLILKNQKI	8.2	DRB1*04:05
1	507	521	SPIDVTFILSEQGIL	8.2	DRB1*09:01
1	105	119	KKLTFDASQNMPMGY	8.3	DRB3*01:01
1	411	425	ASAIKISVVTSKSYG	8.37	DRB1*12:01
1	485	499	EKDREALASASIDLS	8.5	DRB1*07:01
1	248	262	QGEAEKLKFALTSKD	8.6	DPA1*02:01/DPB1*05:01
1	276	290	KISLTIDDFNDMTSD	8.6	DRB1*03:01
1	93	107	TYSPEQISAYVLKKL	8.8	DRB1*15:01
1	418	432	VVTSKSYGVEALDDS	8.8	DQA1*05:01/DQB1*02:01
1	393	407	QNVGANNLAMTFVNP	8.9	DQA1*01:02/DQB1*06:02
1	217	231	DAAIVAYLKDEFCDK	9	DPA1*01:03/DPB1*02:01
1	238	252	VFDEYADQQLQGEAE	9	DQA1*04:01/DQB1*04:02
1	356	370	RYAAQLASMLYHKAE	9	DRB3*02:02
1	433	447	GTPCIFNLILKNQKI	9	DRB3*02:02
1	253	267	KLKFALTSKDSANAV	9.1	DRB1*11:01
1	66	80	LIDPDYTASFVKRII	9.2	DPA1*01:03/DPB1*02:01
1	75	89	FVKRIIGDNPVAITV	9.2	DRB1*08:02
1	350	364	VAKGAARYAAQLASM	9.4	DQA1*01:02/DQB1*06:02
1	146	160	GLNVYGTVQEPVAAA	9.5	DQA1*04:01/DQB1*04:02
1	80	94	IGDNPVAITVDGETY	9.6	DQA1*04:01/DQB1*04:02
1	507	521	SPIDVTFILSEQGIL	9.7	DPA1*02:01/DPB1*01:01
1	507	521	SPIDVTFILSEQGIL	9.7	DRB4*01:01
1	124	138	ITVPAYFGDAETQAT	9.8	DRB3*01:01
1	169	183	DKDEDVIVYDLGGGT	9.9	DRB1*03:01
1	228	242	FCDKTGADEDVFDEY	9.9	DQA1*05:01/DQB1*02:01
			Collinsella sp An271 WP_087201695.1
Seq #	Peptide start	Peptide end	Peptide	IEDB consensus percentile rank	Allele
1	110	124	AILGVSLAVARAAAQ	0.25	DQA1*01:02/DQB1*06:02
1	15	29	SRGNPTVEVEVVLED	0.41	DQA1*03:01/DQB1*03:02
1	183	197	AEVYHTLKNVLKESG	0.75	DRB5*01:01
1	87	101	QRALDAALIEADGTS	0.93	DQA1*03:01/DQB1*03:02
1	110	124	AILGVSLAVARAAAQ	1.2	DQA1*05:01/DQB1*03:01
1	327	341	GIEMGAANAILVKVN	1.8	DQA1*05:01/DQB1*03:01
1	161	175	DFQEFMIMPVGAPTF	1.8	DRB1*08:02
1	310	324	QLVGDDLFVTNTERL	2	DPA1*02:01/DPB1*01:01
1	105	119	NLGANAILGVSLAVA	2	DQA1*01:02/DQB1*06:02
1	296	310	DGWVKLTQRIGDKVQ	2	DRB1*11:01
1	156	170	ADNNVDFQEFMIMPV	2.2	DQA1*01:01/DQB1*05:01
1	32	46	FGRAMVPSGASTGAF	2.2	DQA1*05:01/DQB1*03:01
1	183	197	AEVYHTLKNVLKESG	2.2	DRB1*01:01
1	72	86	NKELADAAIGMDAFD	2.3	DQA1*04:01/DQB1*04:02
1	332	346	AANAILVKVNQIGSL	2.4	DRB1*13:02
1	265	279	LTTDEMIDYWAQLVE	2.5	DQA1*01:01/DQB1*05:01
1	304	318	RIGDKVQLVGDDLFV	2.5	DQA1*05:01/DQB1*02:01
1	20	34	TVEVEVVLEDGSFGR	2.6	DQA1*03:01/DQB1*03:02
1	322	336	ERLKKGIEMGAANAI	2.6	DRB1*13:02
1	282	296	PIISIEDGLAEEDWD	2.7	DQA1*05:01/DQB1*02:01
1	370	384	GETEDSTIADLAVAT	2.8	DQA1*03:01/DQB1*03:02
1	110	124	AILGVSLAVARAAAQ	2.9	DRB1*08:02
1	72	86	NKELADAAIGMDAFD	3.1	DQA1*03:01/DQB1*03:02
1	183	197	AEVYHTLKNVLKESG	3.1	DRB1*11:01
1	161	175	DFQEFMIMPVGAPTF	3.3	DRB1*09:01
1	105	119	NLGANAILGVSLAVA	3.6	DQA1*05:01/DQB1*03:01
1	310	324	QLVGDDLFVTNTERL	3.6	DRB1*03:01
1	220	234	QYIVKAIEAAGYKPG	3.63	DRB1*12:01
1	115	129	SLAVARAAAQSTGLE	3.7	DQA1*05:01/DQB1*03:01
1	110	124	AILGVSLAVARAAAQ	4	DQA1*04:01/DQB1*04:02
1	183	197	AEVYHTLKNVLKESG	4	DRB1*04:05
1	327	341	GIEMGAANAILVKVN	4	DRB1*13:02
1	315	329	DLFVTNTERLKKGIE	4	DRB3*02:02
1	87	101	QRALDAALIEADGTS	4.1	DQA1*04:01/DQB1*04:02
1	392	406	GAPCRSDRIAKYNQL	4.3	DRB1*03:01
1	235	249	DDFMIAMDPATTECY	4.3	DRB1*04:01
1	404	418	NQLIRIEDELYTSAQ	4.4	DPA1*02:01/DPB1*05:01
1	128	142	LELYQYLGGVNGHLL	4.4	DRB1*01:01
1	40	54	GASTGAFEAVELRDG	4.5	DQA1*04:01/DQB1*04:02
1	151	165	NGGVHADNNVDFQEF	4.5	DRB3*01:01
1	110	124	AILGVSLAVARAAAQ	4.7	DRB1*01:01
1	282	296	PIISIEDGLAEEDWD	4.8	DQA1*03:01/DQB1*03:02
1	175	189	FTEGLRWCAEVYHTL	4.9	DQA1*01:01/DQB1*05:01
1	110	124	AILGVSLAVARAAAQ	4.9	DRB1*09:01
1	332	346	AANAILVKVNQIGSL	5.1	DRB4*01:01
1	151	165	NGGVHADNNVDFQEF	5.2	DQA1*03:01/DQB1*03:02
1	277	291	LVEKYPIISIEDGLA	5.3	DRB1*08:02
1	315	329	DLFVTNTERLKKGIE	5.4	DPA1*03:01/DPB1*04:02
1	183	197	AEVYHTLKNVLKESG	5.4	DRB1*04:01
1	322	336	ERLKKGIEMGAANAI	5.4	DRB1*09:01
1	392	406	GAPCRSDRIAKYNQL	5.4	DRB3*01:01
1	115	129	SLAVARAAAQSTGLE	5.5	DRB1*08:02
1	161	175	DFQEFMIMPVGAPTF	5.6	DRB1*04:05
1	77	91	DAAIGMDAFDQRALD	5.7	DQA1*04:01/DQB1*04:02
1	322	336	ERLKKGIEMGAANAI	5.7	DQA1*05:01/DQB1*03:01
1	282	296	PIISIEDGLAEEDWD	5.8	DQA1*04:01/DQB1*04:02
1	315	329	DLFVTNTERLKKGIE	5.9	DPA1*02:01/DPB1*01:01
1	40	54	GASTGAFEAVELRDG	6	DQA1*03:01/DQB1*03:02
1	156	170	ADNNVDFQEFMIMPV	6.2	DPA1*01:03/DPB1*02:01
1	156	170	ADNNVDFQEFMIMPV	6.2	DPA1*02:01/DPB1*01:01
1	15	29	SRGNPTVEVEVVLED	6.2	DQA1*04:01/DQB1*04:02
1	220	234	QYIVKAIEAAGYKPG	6.2	DRB1*08:02
1	332	346	AANAILVKVNQIGSL	6.2	DRB1*08:02
1	161	175	DFQEFMIMPVGAPTF	6.2	DRB1*11:01
1	161	175	DFQEFMIMPVGAPTF	6.25	DRB1*12:01
1	136	150	GVNGHLLPTPMMNIL	6.3	DPA1*03:01/DPB1*04:02
1	82	96	MDAFDQRALDAALIE	6.4	DQA1*04:01/DQB1*04:02
1	327	341	GIEMGAANAILVKVN	6.5	DQA1*01:02/DQB1*06:02
1	277	291	LVEKYPIISIEDGLA	6.5	DQA1*05:01/DQB1*02:01
1	404	418	NQLIRIEDELYTSAQ	6.5	DQA1*05:01/DQB1*02:01
1	235	249	DDFMIAMDPATTECY	6.5	DRB1*03:01
1	270	284	MIDYWAQLVEKYPII	6.6	DPA1*01:03/DPB1*02:01
1	260	274	GEGRELTTDEMIDYW	6.7	DRB3*01:01
1	77	91	DAAIGMDAFDQRALD	6.8	DQA1*01:01/DQB1*05:01
1	327	341	GIEMGAANAILVKVN	6.9	DRB3*02:02
1	161	175	DFQEFMIMPVGAPTF	7.3	DRB1*01:01
1	32	46	FGRAMVPSGASTGAF	7.4	DRB1*09:01
1	398	412	DRIAKYNQLIRIEDE	7.5	DPA1*02:01/DPB1*01:01
1	315	329	DLFVTNTERLKKGIE	7.5	DPA1*02:01/DPB1*05:01
1	249	263	YDAERGVYVLAGEGR	7.5	DQA1*01:02/DQB1*06:02
1	310	324	QLVGDDLFVTNTERL	7.6	DPA1*01/DPB1*04:01
1	220	234	QYIVKAIEAAGYKPG	7.6	DRB1*09:01
1	20	34	TVEVEVVLEDGSFGR	7.7	DRB1*03:01
1	161	175	DFQEFMIMPVGAPTF	7.8	DQA1*01:01/DQB1*05:01
1	82	96	MDAFDQRALDAALIE	7.9	DQA1*01:01/DQB1*05:01
1	10	24	REVLDSRGNPTVEVE	7.9	DRB1*13:02
1	110	124	AILGVSLAVARAAAQ	7.9	DRB5*01:01
1	100	114	TSNKGNLGANAILGV	8	DQA1*01:02/DQB1*06:02
1	235	249	DDFMIAMDPATTECY	8	DRB1*08:02
1	27	41	LEDGSFGRAMVPSGA	8.1	DQA1*05:01/DQB1*03:01
1	40	54	GASTGAFEAVELRDG	8.2	DQA1*05:01/DQB1*02:01
1	151	165	NGGVHADNNVDFQEF	8.2	DRB1*03:01
1	354	368	EMAKKAGYACIVSHR	8.3	DQA1*05:01/DQB1*03:01
1	404	418	NQLIRIEDELYTSAQ	8.4	DQA1*01:01/DQB1*05:01
1	115	129	SLAVARAAAQSTGLE	8.4	DRB1*01:01
1	359	373	AGYACIVSHRSGETE	8.4	DRB1*01:01
1	345	359	SLTESLEAIEMAKKA	8.6	DQA1*01:02/DQB1*06:02
1	327	341	GIEMGAANAILVKVN	8.6	DRB1*09:01
1	398	412	DRIAKYNQLIRIEDE	8.6	DRB4*01:01
1	310	324	QLVGDDLFVTNTERL	8.7	DPA1*01:03/DPB1*02:01
1	15	29	SRGNPTVEVEVVLED	8.7	DQA1*05:01/DQB1*02:01
1	337	351	LVKVNQIGSLTESLE	8.7	DRB1*13:02
1	359	373	AGYACIVSHRSGETE	8.8	DRB1*04:01
1	244	258	ATTECYDAERGVYVL	8.8	DRB3*01:01
1	310	324	QLVGDDLFVTNTERL	8.9	DPA1*03:01/DPB1*04:02
1	100	114	TSNKGNLGANAILGV	8.9	DRB1*13:02
1	151	165	NGGVHADNNVDFQEF	8.9	DRB1*13:02
1	398	412	DRIAKYNQLIRIEDE	9	DRB1*04:05
1	156	170	ADNNVDFQEFMIMPV	9.2	DPA1*02:01/DPB1*05:01
1	337	351	LVKVNQIGSLTESLE	9.3	DRB1*04:05
1	310	324	QLVGDDLFVTNTERL	9.4	DPA1*02:01/DPB1*05:01
1	260	274	GEGRELTTDEMIDYW	9.4	DRB1*03:01
1	315	329	DLFVTNTERLKKGIE	9.5	DRB5*01:01
1	235	249	DDFMIAMDPATTECY	9.6	DRB1*01:01
1	128	142	LELYQYLGGVNGHLL	9.6	DRB1*15:01
1	270	284	MIDYWAQLVEKYPII	9.7	DPA1*02:01/DPB1*01:01
1	379	393	DLAVATNAGQIKTGA	9.7	DRB1*13:02
1	166	180	MIMPVGAPTFTEGLR	9.8	DRB1*09:01
			Escherichia coli O17_EEZ8624652.1
Seq #	Peptide start	Peptide end	Peptide	IEDB consensus percentile rank	Allele
1	359	373	PPRKFVRTVTGNFTG	1.7	DRB1*08:02
1	359	373	PPRKFVRTVTGNFTG	3.3	DRB1*07:01
1	359	373	PPRKFVRTVTGNFTG	4.2	DRB3*02:02
1	359	373	PPRKFVRTVTGNFTG	4.5	DRB1*04:01
1	109	123	RGAAGPQGAKGETGE	4.6	DQA1*05:01/DQB1*03:01
1	124	138	RGPAGPQGAKGQTGA	7.3	DQA1*05:01/DQB1*03:01
1	299	313	GQLLNGDLNRLGRVT	8.7	DRB1*04:01
1	224	238	RGPAGPQGAKGETGE	9.3	DQA1*05:01/DQB1*03:01
1	330	344	NNYPIQRAGYLQVRV	9.7	DPA1*01:03/DPB1*02:01
1	305	319	DLNRLGRVTDQGDYY	9.9	DRB3*01:01
			Escherichia coli O19_EFA4307993.1
Seq #	Peptide start	Peptide end	Peptide	IEDB consensus percentile rank	Allele
1	243	257	NTAWGIVWAAPRSIY	0.47	DRB1*07:01
1	243	257	NTAWGIVWAAPRSIY	1.6	DRB1*09:01
1	243	257	NTAWGIVWAAPRSIY	1.6	DRB5*01:01
1	217	231	YAYPLLGQENSNAAA	1.9	DRB1*04:01
1	238	252	PGSTGNTAWGIVWAA	2.7	DQA1*01:02/DQB1*06:02
1	266	280	EGQMLSRIKANYGWS	2.75	DRB1*12:01
1	243	257	NTAWGIVWAAPRSIY	2.8	DRB1*13:02
1	266	280	EGQMLSRIKANYGWS	3.8	DRB1*08:02
1	222	236	LGQENSNAAAVSNHP	4.4	DQA1*01:02/DQB1*06:02
1	273	287	IKANYGWSAWWQFAG	5.1	DQA1*01:01/DQB1*05:01
1	195	209	DLKGIKATTPMGTDF	5.1	DQA1*01:02/DQB1*06:02
1	280	294	SAWWQFAGKPLSEYP	5.4	DRB1*11:01
1	252	266	APRSIYPAQIFMNYE	6.1	DPA1*02:01/DPB1*01:01
1	243	257	NTAWGIVWAAPRSIY	6.6	DQA1*05:01/DQB1*03:01
1	280	294	SAWWQFAGKPLSEYP	6.8	DRB1*07:01
1	195	209	DLKGIKATTPMGTDF	6.9	DRB4*01:01
1	260	274	QIFMNYEGQMLSRIK	7	DRB1*15:01
1	260	274	QIFMNYEGQMLSRIK	7.1	DPA1*03:01/DPB1*04:02
1	243	257	NTAWGIVWAAPRSIY	7.1	DRB3*02:02
1	266	280	EGQMLSRIKANYGWS	7.4	DRB1*15:01
1	260	274	QIFMNYEGQMLSRIK	8.3	DRB3*01:01
1	260	274	QIFMNYEGQMLSRIK	8.5	DRB3*02:02
1	238	252	PGSTGNTAWGIVWAA	9	DQA1*05:01/DQB1*03:01
1	243	257	NTAWGIVWAAPRSIY	9.1	DQA1*01:02/DQB1*06:02
1	195	209	DLKGIKATTPMGTDF	9.2	DRB1*07:01
1	243	257	NTAWGIVWAAPRSIY	9.2	DRB1*08:02
1	260	274	QIFMNYEGQMLSRIK	9.4	DPA1*02:01/DPB1*01:01
1	222	236	LGQENSNAAAVSNHP	9.6	DQA1*04:01/DQB1*04:02
1	285	299	FAGKPLSEYPGTYLF	9.6	DRB1*15:01
			Escherichia coli O43H14_EFA4176382.1
Seq #	Peptide start	Peptide end	Peptide	IEDB consensus percentile rank	Allele
1	485	499	NTAWGIVWAAPRSIY	0.47	DRB1*07:01
1	535	549	YPGTYLFSVTTAAVR	0.71	DRB1*04:01
1	77	91	LHESGALTALEEAKE	0.89	DQA1*03:01/DQB1*03:02
1	77	91	LHESGALTALEEAKE	0.98	DQA1*04:01/DQB1*04:02
1	535	549	YPGTYLFSVTTAAVR	1.2	DRB3*02:02
1	3	17	AQAQQSAEAAAESEQ	1.3	DQA1*03:01/DQB1*03:02
1	535	549	YPGTYLFSVTTAAVR	1.3	DRB1*08:02
1	485	499	NTAWGIVWAAPRSIY	1.6	DRB1*09:01
1	485	499	NTAWGIVWAAPRSIY	1.6	DRB5*01:01
1	459	473	YAYPLLGQENSNAAA	1.9	DRB1*04:01
1	535	549	YPGTYLFSVTTAAVR	1.9	DRB5*01:01
1	3	17	AQAQQSAEAAAESEQ	2	DQA1*04:01/DQB1*04:02
1	480	494	PGSTGNTAWGIVWAA	2.7	DQA1*01:02/DQB1*06:02
1	508	522	EGQMLSRIKANYGWS	2.75	DRB1*12:01
1	490	504	IVWAAPRSIYPAHIF	2.8	DRB1*07:01
1	485	499	NTAWGIVWAAPRSIY	2.8	DRB1*13:02
1	559	573	LTPQRAGTWVALGET	3	DQA1*01:02/DQB1*06:02
1	77	91	LHESGALTALEEAKE	3.1	DQA1*01:02/DQB1*06:02
1	540	554	LFSVTTAAVRYLQEV	3.3	DQA1*04:01/DQB1*04:02
1	54	68	VEQIVSSVSLDADRA	3.6	DRB1*04:01
1	535	549	YPGTYLFSVTTAAVR	3.7	DRB1*07:01
1	508	522	EGQMLSRIKANYGWS	3.8	DRB1*08:02
1	37	51	ADNVQQNAESVAEDK	4.1	DQA1*03:01/DQB1*03:02
1	535	549	YPGTYLFSVTTAAVR	4.1	DRB1*01:01
1	540	554	LFSVTTAAVRYLQEV	4.2	DRB5*01:01
1	464	478	LGQENSNAAAVSNHP	4.4	DQA1*01:02/DQB1*06:02
1	37	51	ADNVQQNAESVAEDK	4.4	DQA1*04:01/DQB1*04:02
1	546	560	AAVRYLQEVSGSTLT	4.8	DRB1*04:01
1	535	549	YPGTYLFSVTTAAVR	5	DPA1*01/DPB1*04:01
1	59	73	SSVSLDADRAEQAAK	5	DRB1*03:01
1	515	529	IKANYGWSAWWQFAG	5.1	DQA1*01:01/DQB1*05:01
1	551	565	LQEVSGSTLTPQRAG	5.1	DQA1*01:02/DQB1*06:02
1	522	536	SAWWQFAGKPLSEYP	5.4	DRB1*11:01
1	540	554	LFSVTTAAVRYLQEV	5.4	DRB3*02:02
1	530	544	KPLSEYPGTYLFSVT	5.5	DPA1*01:03/DPB1*02:01
1	540	554	LFSVTTAAVRYLQEV	5.8	DQA1*01:02/DQB1*06:02
1	540	554	LFSVTTAAVRYLQEV	6.25	DPA1*01/DPB1*04:01
1	490	504	IVWAAPRSIYPAHIF	6.3	DRB1*13:02
1	59	73	SSVSLDADRAEQAAK	6.4	DRB3*01:01
1	530	544	KPLSEYPGTYLFSVT	6.6	DPA1*02:01/DPB1*01:01
1	485	499	NTAWGIVWAAPRSIY	6.6	DQA1*05:01/DQB1*03:01
1	540	554	LFSVTTAAVRYLQEV	6.6	DRB1*07:01
1	437	451	DLTGVKSTAPMGADF	6.6	DRB1*09:01
1	490	504	IVWAAPRSIYPAHIF	6.6	DRB1*09:01
1	522	536	SAWWQFAGKPLSEYP	6.8	DRB1*07:01
1	54	68	VEQIVSSVSLDADRA	6.9	DRB1*04:05
1	502	516	HIFMNYEGQMLSRIK	7.1	DRB1*15:01
1	485	499	NTAWGIVWAAPRSIY	7.1	DRB3*02:02
1	502	516	HIFMNYEGQMLSRIK	7.2	DPA1*03:01/DPB1*04:02
1	535	549	YPGTYLFSVTTAAVR	7.2	DRB1*09:01
1	508	522	EGQMLSRIKANYGWS	7.4	DRB1*15:01
1	571	585	GETTANGTTLFQRIR	7.6	DQA1*01:02/DQB1*06:02
1	535	549	YPGTYLFSVTTAAVR	7.6	DRB1*04:05
1	546	560	AAVRYLQEVSGSTLT	7.7	DRB1*01:01
1	54	68	VEQIVSSVSLDADRA	7.9	DRB1*03:01
1	502	516	HIFMNYEGQMLSRIK	8.5	DRB3*01:01
1	437	451	DLTGVKSTAPMGADF	8.6	DQA1*01:02/DQB1*06:02
1	54	68	VEQIVSSVSLDADRA	8.8	DRB1*07:01
1	480	494	PGSTGNTAWGIVWAA	9	DQA1*05:01/DQB1*03:01
1	485	499	NTAWGIVWAAPRSIY	9.1	DQA1*01:02/DQB1*06:02
1	8	22	SAEAAAESEQQAGQH	9.1	DQA1*03:01/DQB1*03:02
1	485	499	NTAWGIVWAAPRSIY	9.2	DRB1*08:02
1	502	516	HIFMNYEGQMLSRIK	9.2	DRB3*02:02
1	464	478	LGQENSNAAAVSNHP	9.6	DQA1*04:01/DQB1*04:02
1	54	68	VEQIVSSVSLDADRA	9.8	DRB1*09:01
1	530	544	KPLSEYPGTYLFSVT	9.8	DRB1*15:01
			Escherichia coli O78H42 EFA4141733.1
Seq #	Peptide start	Peptide end	Peptide	IEDB consensus percentile rank	Allele
1	389	403	YPGTYLFSVTTAAVR	0.71	DRB1*04:01
1	24	38	LHESGALTALEEAKE	0.89	DQA1*03:01/DQB1*03:02
1	24	38	LHESGALTALEEAKE	0.98	DQA1*04:01/DQB1*04:02
1	389	403	YPGTYLFSVTTAAVR	1.2	DRB3*02:02
1	389	403	YPGTYLFSVTTAAVR	1.3	DRB1*08:02
1	339	353	NTAWGIVWAAPRSSY	1.4	DRB5*01:01
1	313	327	YAYPLLGQENSNAAA	1.9	DRB1*04:01
1	389	403	YPGTYLFSVTTAAVR	1.9	DRB5*01:01
1	334	348	PGSTGNTAWGIVWAA	2.7	DQA1*01:02/DQB1*06:02
1	362	376	EGQMLSRIKANYGWS	2.75	DRB1*12:01
1	413	427	LTPQRAGTWVALGET	3	DQA1*01:02/DQB1*06:02
1	24	38	LHESGALTALEEAKE	3.1	DQA1*01:02/DQB1*06:02
1	394	408	LFSVTTAAVRYLQEV	3.3	DQA1*04:01/DQB1*04:02
1	1	15	MEQIVSSVSLDADRA	3.7	DRB1*04:01
1	389	403	YPGTYLFSVTTAAVR	3.7	DRB1*07:01
1	362	376	EGQMLSRIKANYGWS	3.8	DRB1*08:02
1	389	403	YPGTYLFSVTTAAVR	4.1	DRB1*01:01
1	394	408	LFSVTTAAVRYLQEV	4.2	DRB5*01:01
1	318	332	LGQENSNAAAVSNHP	4.4	DQA1*01:02/DQB1*06:02
1	400	414	AAVRYLQEVSGSTLT	4.8	DRB1*04:01
1	389	403	YPGTYLFSVTTAAVR	5	DPA1*01/DPB1*04:01
1	6	20	SSVSLDADRAEQAAK	5	DRB1*03:01
1	369	383	IKANYGWSAWWQFAG	5.1	DQA1*01:01/DQB1*05:01
1	291	305	DLKGIKATTPMGTDF	5.1	DQA1*01:02/DQB1*06:02
1	405	419	LQEVSGSTLTPQRAG	5.1	DQA1*01:02/DQB1*06:02
1	339	353	NTAWGIVWAAPRSSY	5.4	DQA1*05:01/DQB1*03:01
1	376	390	SAWWQFAGKPLSEYP	5.4	DRB1*11:01
1	394	408	LFSVTTAAVRYLQEV	5.4	DRB3*02:02
1	384	398	KPLSEYPGTYLFSVT	5.5	DPA1*01:03/DPB1*02:01
1	339	353	NTAWGIVWAAPRSSY	5.5	DRB1*08:02
1	394	408	LFSVTTAAVRYLQEV	5.8	DQA1*01:02/DQB1*06:02
1	394	408	LFSVTTAAVRYLQEV	6.25	DPA1*01/DPB1*04:01
1	339	353	NTAWGIVWAAPRSSY	6.3	DRB1*09:01
1	6	20	SSVSLDADRAEQAAK	6.4	DRB3*01:01
1	384	398	KPLSEYPGTYLFSVT	6.6	DPA1*02:01/DPB1*01:01
1	394	408	LFSVTTAAVRYLQEV	6.6	DRB1*07:01
1	344	358	IVWAAPRSSYPAHIF	6.6	DRB1*13:02
1	376	390	SAWWQFAGKPLSEYP	6.8	DRB1*07:01
1	291	305	DLKGIKATTPMGTDF	6.9	DRB4*01:01
1	1	15	MEQIVSSVSLDADRA	7	DRB1*04:05
1	356	370	HIFMNYEGQMLSRIK	7.1	DRB1*15:01
1	356	370	HIFMNYEGQMLSRIK	7.2	DPA1*03:01/DPB1*04:02
1	389	403	YPGTYLFSVTTAAVR	7.2	DRB1*09:01
1	362	376	EGQMLSRIKANYGWS	7.4	DRB1*15:01
1	389	403	YPGTYLFSVTTAAVR	7.6	DRB1*04:05
1	400	414	AAVRYLQEVSGSTLT	7.7	DRB1*01:01
1	1	15	MEQIVSSVSLDADRA	7.9	DRB1*03:01
1	344	358	IVWAAPRSSYPAHIF	7.9	DRB1*09:01
1	1	15	MEQIVSSVSLDADRA	8.4	DRB1*07:01
1	356	370	HIFMNYEGQMLSRIK	8.5	DRB3*01:01
1	339	353	NTAWGIVWAAPRSSY	8.8	DRB3*02:02
1	334	348	PGSTGNTAWGIVWAA	9	DQA1*05:01/DQB1*03:01
1	291	305	DLKGIKATTPMGTDF	9.2	DRB1*07:01
1	356	370	HIFMNYEGQMLSRIK	9.2	DRB3*02:02
1	318	332	LGQENSNAAAVSNHP	9.6	DQA1*04:01/DQB1*04:02
1	384	398	KPLSEYPGTYLFSVT	9.8	DRB1*15:01
1	1	15	MEQIVSSVSLDADRA	9.9	DRB1*09:01
			Escherichia coli WP_152921976.1
Seq #	Peptide start	Peptide end	Peptide	IEDB consensus percentile rank	Allele
1	177	191	VMEYFIKLYKKKSGK	0.02	DRB1*11:01
1	112	126	IINEPTAAAIAYGLD	0.16	DQA1*01:02/DQB1*06:02
1	172	186	DFDQRVMEYFIKLYK	0.6	DPA1*02:01/DPB1*05:01
1	26	40	MKHWPFKVISAEGAK	0.93	DRB1*09:01
1	153	167	DNGVFEVLATNGDTH	0.96	DRB1*04:05
1	112	126	IINEPTAAAIAYGLD	1.2	DQA1*04:01/DQB1*04:02
1	177	191	VMEYFIKLYKKKSGK	1.5	DPA1*02:01/DPB1*05:01
1	112	126	IINEPTAAAIAYGLD	1.8	DQA1*05:01/DQB1*03:01
1	104	118	IAGLNVLRIINEPTA	2.5	DRB1*04:05
1	190	204	GKDLRKDKRAVQKLR	2.5	DRB1*03:01
1	104	118	IAGLNVLRIINEPTA	2.7	DRB4*01:01
1	172	186	DFDQRVMEYFIKLYK	2.9	DPA1*01:03/DPB1*02:01
1	177	191	VMEYFIKLYKKKSGK	3	DRB5*01:01
1	63	77	VLLKMKETAEAFLGT	3.3	DPA1*02:01/DPB1*05:01
1	172	186	DFDQRVMEYFIKLYK	3.85	DPA1*01/DPB1*04:01
1	26	40	MKHWPFKVISAEGAK	4	DRB1*01:01
1	86	100	VPAYFNDSQRQATKD	4.3	DRB3*01:01
1	172	186	DFDQRVMEYFIKLYK	4.4	DPA1*02:01/DPB1*01:01
1	177	191	VMEYFIKLYKKKSGK	4.6	DRB1*15:01
1	53	67	IFTPEEISSMVLLKM	4.7	DPA1*03:01/DPB1*04:02
1	112	126	IINEPTAAAIAYGLD	4.7	DQA1*03:01/DQB1*03:02
1	99	113	KDAGAIAGLNVLRII	5	DPA1*03:01/DPB1*04:02
1	172	186	DFDQRVMEYFIKLYK	5.1	DPA1*03:01/DPB1*04:02
1	104	118	IAGLNVLRIINEPTA	5.2	DRB1*08:02
1	31	45	FKVISAEGAKPKVQV	5.3	DQA1*05:01/DQB1*03:01
1	53	67	IFTPEEISSMVLLKM	5.7	DQA1*01:02/DQB1*06:02
1	63	77	VLLKMKETAEAFLGT	5.7	DRB1*08:02
1	182	196	IKLYKKKSGKDLRKD	5.7	DRB1*11:01
1	58	72	EISSMVLLKMKETAE	5.8	DQA1*01:02/DQB1*06:02
1	31	45	FKVISAEGAKPKVQV	6.4	DRB5*01:01
1	3	17	HNTVFDAKRLIGRKF	6.5	DRB1*11:01
1	141	155	GGGTFDVSMLTIDNG	6.9	DRB4*01:01
1	177	191	VMEYFIKLYKKKSGK	6.9	DRB1*08:02
1	104	118	IAGLNVLRIINEPTA	7	DQA1*01:02/DQB1*06:02
1	18	32	DDPAVQSDMKHWPFK	7.3	DRB1*03:01
1	26	40	MKHWPFKVISAEGAK	7.5	DRB1*07:01
1	71	85	AEAFLGTTVKDAVVT	7.5	DPA1*02:01/DPB1*05:01
1	172	186	DFDQRVMEYFIKLYK	7.8	DQA1*01:01/DQB1*05:01
1	197	211	KRAVQKLRREVEKAK	7.8	DRB1*11:01
1	31	45	FKVISAEGAKPKVQV	8.2	DRB1*01:01
1	26	40	MKHWPFKVISAEGAK	8.6	DRB1*04:01
1	146	160	DVSMLTIDNGVFEVL	8.7	DPA1*01:03/DPB1*02:01
1	78	92	TVKDAVVTVPAYFND	8.8	DQA1*04:01/DQB1*04:02
1	9	23	AKRLIGRKFDDPAVQ	9.2	DQA1*01:01/DQB1*05:01
1	104	118	IAGLNVLRIINEPTA	9.4	DRB1*04:01
1	133	147	RNVLIFDLGGGTFDV	9.4	DRB3*01:01
1	117	131	TAAAIAYGLDKKGHG	9.6	DQA1*05:01/DQB1*03:01
			Klebsiella pneumoniae WP_159122356.1
Seq #	Peptide start	Peptide end	Peptide	IEDB consensus percentile rank	Allele
1	55	69	KNQVAMNPTNTVFDA	0.69	DRB3*02:02
1	74	88	GRRFDDAVVQSDMKH	1.3	DQA1*03:01/DQB1*03:02
1	55	69	KNQVAMNPTNTVFDA	2.2	DRB1*13:02
1	135	149	GKTVTNAVVAVPADV	3.1	DQA1*01:02/DQB1*06:02
1	135	149	GKTVTNAVVAVPADV	3.8	DQA1*04:01/DQB1*04:02
1	90	104	PFMVVNDAGRPKVQV	3.9	DRB3*02:02
1	135	149	GKTVTNAVVAVPADV	4.8	DQA1*05:01/DQB1*03:01
1	112	126	SFYPEEVSSMVLTKM	5.1	DRB1*04:01
1	135	149	GKTVTNAVVAVPADV	5.5	DQA1*03:01/DQB1*03:02
1	38	52	PSYVAFTDTERLIGD	5.9	DQA1*05:01/DQB1*02:01
1	15	29	SCVGVFQHGKVEIIA	6.1	DRB1*07:01
1	23	37	GKVEIIANDQGNRTT	6.1	DRB1*03:01
1	90	104	PFMVVNDAGRPKVQV	6.2	DRB5*01:01
1	130	144	AEAYLGKTVTNAVVA	6.3	DRB1*08:02
1	74	88	GRRFDDAVVQSDMKH	6.4	DQA1*04:01/DQB1*04:02
1	69	83	AKRLIGRRFDDAVVQ	6.5	DQA1*01:01/DQB1*05:01
1	85	99	DMKHWPFMVVNDAGR	7	DRB1*04:01
1	23	37	GKVEIIANDQGNRTT	7.3	DRB1*13:02
1	80	94	AVVQSDMKHWPFMVV	7.3	DRB1*03:01
1	3	17	GPAVGIDLGTTYSCV	7.4	DRB1*03:01
1	107	121	KGETKSFYPEEVSSM	7.6	DRB1*04:01
1	135	149	GKTVTNAVVAVPADV	7.6	DRB1*13:02
1	135	149	GKTVTNAVVAVPADV	7.8	DQA1*05:01/DQB1*02:01
1	15	29	SCVGVFQHGKVEIIA	8	DRB1*09:01
1	33	47	GNRTTPSYVAFTDTE	8.1	DQA1*03:01/DQB1*03:02
1	123	137	LTKMKEIAEAYLGKT	8.2	DPA1*02:01/DPB1*05:01
1	107	121	KGETKSFYPEEVSSM	8.3	DQA1*01:01/DQB1*05:01
1	130	144	AEAYLGKTVTNAVVA	8.5	DRB1*07:01
1	85	99	DMKHWPFMVVNDAGR	8.8	DRB5*01:01
1	38	52	PSYVAFTDTERLIGD	8.95	DPA1*01/DPB1*04:01
1	38	52	PSYVAFTDTERLIGD	9	DPA1*02:01/DPB1*05:01
1	63	77	TNTVFDAKRLIGRRF	9.2	DRB1*11:01
			Mycobacterium tuberculosis WP_105815007.1
Seq #	Peptide start	Peptide end	Peptide	IEDB consensus percentile rank	Allele
1	213	227	IQKLESDVSAQMEYC	0.38	DQA1*03:01/DQB1*03:02
1	13	27	FHKLKTMKHLLLLLL	0.5	DRB1*04:05
1	146	160	SSSFQYMYLLKDLWQ	0.58	DPA1*03:01/DPB1*04:02
1	197	211	TNLRVLRSILENLRS	0.64	DRB1*04:05
1	72	86	GGGYRARPAKAAATQ	0.67	DQA1*05:01/DQB1*03:01
1	184	198	QLYIDETVNSNIPTN	0.68	DRB1*04:01
1	473	487	NWKGSWYSMRKMSMK	0.9	DRB1*11:01
1	332	346	KISQLTRMGPTELLI	0.92	DRB1*09:01
1	179	193	ELEKHQLYIDETVNS	0.93	DQA1*01:01/DQB1*05:01
1	369	383	ANKYQISVNKYRGTA	1.1	DRB5*01:01
1	13	27	FHKLKTMKHLLLLLL	1.2	DRB1*11:01
1	13	27	FHKLKTMKHLLLLLL	1.5	DRB1*09:01
1	146	160	SSSFQYMYLLKDLWQ	1.5	DRB1*04:05
1	19	33	MKHLLLLLLCVFLVK	1.55	DPA1*01/DPB1*04:01
1	13	27	FHKLKTMKHLLLLLL	1.9	DPA1*02:01/DPB1*05:01
1	13	27	FHKLKTMKHLLLLLL	1.9	DRB4*01:01
1	19	33	MKHLLLLLLCVFLVK	2	DPA1*03:01/DPB1*04:02
1	146	160	SSSFQYMYLLKDLWQ	2.1	DPA1*01:03/DPB1*02:01
1	202	216	LRSILENLRSKIQKL	2.1	DRB1*13:02
1	213	227	IQKLESDVSAQMEYC	2.3	DQA1*04:01/DQB1*04:02
1	337	351	TRMGPTELLIEMEDW	2.4	DQA1*03:01/DQB1*03:02
1	13	27	FHKLKTMKHLLLLLL	2.5	DPA1*03:01/DPB1*04:02
1	197	211	TNLRVLRSILENLRS	2.5	DRB4*01:01
1	13	27	FHKLKTMKHLLLLLL	2.6	DRB1*04:01
1	13	27	FHKLKTMKHLLLLLL	2.65	DRB1*12:01
1	376	390	VNKYRGTAGNALMDG	2.9	DRB1*07:01
1	257	271	EMYLIQPDSSVKPYR	3	DRB1*04:01
1	337	351	TRMGPTELLIEMEDW	3	DQA1*05:01/DQB1*02:01
1	5	19	LKRMVSWSFHKLKTM	3.1	DRB1*15:01
1	473	487	NWKGSWYSMRKMSMK	3.4	DRB1*09:01
1	146	160	SSSFQYMYLLKDLWQ	3.44	DPA1*01/DPB1*04:01
1	13	27	FHKLKTMKHLLLLLL	3.5	DRB5*01:01
1	96	110	AGGCLHADPDLGVLC	3.5	DRB3*01:01
1	189	203	ETVNSNIPTNLRVLR	3.5	DRB1*13:02
1	197	211	TNLRVLRSILENLRS	3.5	DRB1*15:01
1	337	351	TRMGPTELLIEMEDW	3.7	DQA1*04:01/DQB1*04:02
1	480	494	SMRKMSMKIRPFFPQ	3.7	DPA1*02:01/DPB1*05:01
1	146	160	SSSFQYMYLLKDLWQ	4	DRB1*11:01
1	395	409	MGENRTMTIHNGMFF	4.2	DQA1*01:02/DQB1*06:02
1	480	494	SMRKMSMKIRPFFPQ	4.2	DRB4*01:01
1	77	91	ARPAKAAATQKKVER	4.4	DQA1*05:01/DQB1*03:01
1	24	38	LLLLCVFLVKSQGVN	4.5	DPA1*01/DPB1*04:01
1	72	86	GGGYRARPAKAAATQ	4.5	DRB1*09:01
1	197	211	TNLRVLRSILENLRS	4.5	DPA1*02:01/DPB1*05:01
1	146	160	SSSFQYMYLLKDLWQ	4.6	DPA1*02:01/DPB1*01:01
1	376	390	VNKYRGTAGNALMDG	4.6	DRB3*02:02
1	57	71	REEAPSLRPAPPPIS	4.7	DRB1*09:01
1	179	193	ELEKHQLYIDETVNS	4.8	DRB1*04:01
1	189	203	ETVNSNIPTNLRVLR	4.8	DRB3*02:02
1	67	81	PPPISGGGYRARPAK	4.9	DQA1*05:01/DQB1*03:01
1	369	383	ANKYQISVNKYRGTA	4.9	DRB3*02:02
1	129	143	NSVDELNNNVEAVSQ	5	DRB1*13:02
1	5	19	LKRMVSWSFHKLKTM	5.1	DRB1*07:01
1	13	27	FHKLKTMKHLLLLLL	5.1	DPA1*01/DPB1*04:01
1	13	27	FHKLKTMKHLLLLLL	5.1	DRB1*15:01
1	19	33	MKHLLLLLLCVFLVK	5.1	DRB1*15:01
1	197	211	TNLRVLRSILENLRS	5.1	DRB5*01:01
1	19	33	MKHLLLLLLCVFLVK	5.2	DPA1*02:01/DPB1*05:01
1	202	216	LRSILENLRSKIQKL	5.2	DRB5*01:01
1	116	130	LQEALLQQERPIRNS	5.3	DRB4*01:01
1	301	315	DPYKQGFGNVATNTD	5.3	DRB1*04:05
1	146	160	SSSFQYMYLLKDLWQ	5.4	DPA1*02:01/DPB1*05:01
1	5	19	LKRMVSWSFHKLKTM	5.5	DPA1*01/DPB1*04:01
1	5	19	LKRMVSWSFHKLKTM	5.5	DPA1*01:03/DPB1*02:01
1	129	143	NSVDELNNNVEAVSQ	5.6	DQA1*04:01/DQB1*04:02
1	252	266	GGETSEMYLIQPDSS	5.6	DQA1*03:01/DQB1*03:02
1	5	19	LKRMVSWSFHKLKTM	5.7	DRB5*01:01
1	13	27	FHKLKTMKHLLLLLL	5.7	DRB1*07:01
1	213	227	IQKLESDVSAQMEYC	5.7	DRB3*01:01
1	5	19	LKRMVSWSFHKLKTM	5.8	DPA1*03:01/DPB1*04:02
1	376	390	VNKYRGTAGNALMDG	5.8	DRB1*01:01
1	213	227	IQKLESDVSAQMEYC	5.9	DRB1*04:01
1	268	282	KPYRVYCDMNTENGG	5.9	DRB1*04:01
1	151	165	YMYLLKDLWQKRQKQ	6.1	DRB1*11:01
1	360	374	YGGFTVQNEANKYQI	6.2	DRB3*02:02
1	146	160	SSSFQYMYLLKDLWQ	6.3	DQA1*01:01/DQB1*05:01
1	401	415	MTIHNGMFFSTYDRD	6.3	DPA1*01:03/DPB1*02:01
1	13	27	FHKLKTMKHLLLLLL	6.4	DRB1*01:01
1	162	176	RQKQVKDNENVVNEY	6.4	DRB1*13:02
1	136	150	NNVEAVSQTSSSSFQ	6.7	DRB1*04:01
1	369	383	ANKYQISVNKYRGTA	6.8	DRB1*11:01
1	453	467	GGQYTWDMAKHGTDD	6.8	DRB3*01:01
1	355	369	KVKAHYGGFTVQNEA	6.9	DQA1*03:01/DQB1*03:02
1	252	266	GGETSEMYLIQPDSS	7	DRB4*01:01
1	213	227	IQKLESDVSAQMEYC	7.1	DRB1*03:01
1	19	33	MKHLLLLLLCVFLVK	7.2	DRB1*01:01
1	24	38	LLLLCVFLVKSQGVN	7.2	DRB1*01:01
1	257	271	EMYLIQPDSSVKPYR	7.3	DRB3*01:01
1	409	423	FSTYDRDNDGWLTSD	7.4	DRB3*01:01
1	184	198	QLYIDETVNSNIPTN	7.5	DRB1*13:02
1	228	242	RTPCTVSCNIPVVSG	7.5	DRB3*02:02
1	29	43	VFLVKSQGVNDNEEG	7.6	DRB4*01:01
1	197	211	TNLRVLRSILENLRS	7.6	DRB1*08:02
1	480	494	SMRKMSMKIRPFFPQ	7.6	DRB5*01:01
1	202	216	LRSILENLRSKIQKL	7.7	DRB3*02:02
1	151	165	YMYLLKDLWQKRQKQ	7.8	DRB1*03:01
1	207	221	ENLRSKIQKLESDVS	7.9	DRB4*01:01
1	197	211	TNLRVLRSILENLRS	8	DRB1*01:01
1	282	296	GWTVIQNRQDGSVDF	8.1	DRB3*01:01
1	13	27	FHKLKTMKHLLLLLL	8.3	DRB1*08:02
1	332	346	KISQLTRMGPTELLI	8.3	DRB1*01:01
1	202	216	LRSILENLRSKIQKL	8.35	DRB1*12:01
1	24	38	LLLLCVFLVKSQGVN	8.4	DRB1*15:01
1	5	19	LKRMVSWSFHKLKTM	8.5	DRB1*04:05
1	179	193	ELEKHQLYIDETVNS	8.5	DRB1*03:01
1	72	86	GGGYRARPAKAAATQ	8.6	DRB1*01:01
1	197	211	TNLRVLRSILENLRS	8.7	DPA1*03:01/DPB1*04:02
1	5	19	LKRMVSWSFHKLKTM	8.8	DPA1*02:01/DPB1*01:01
1	197	211	TNLRVLRSILENLRS	8.8	DRB1*11:01
1	301	315	DPYKQGFGNVATNTD	8.8	DRB1*04:01
1	390	404	GASQLMGENRTMTIH	8.9	DRB1*13:02
1	24	38	LLLLCVFLVKSQGVN	9.2	DPA1*02:01/DPB1*05:01
1	324	338	GEYWLGNDKISQLTR	9.5	DRB3*02:02
1	277	291	NTENGGWTVIQNRQD	9.6	DQA1*01:02/DQB1*06:02
1	369	383	ANKYQISVNKYRGTA	9.6	DRB1*04:01
1	384	398	GNALMDGASQLMGEN	9.6	DQA1*01:02/DQB1*06:02
1	24	38	LLLLCVFLVKSQGVN	9.7	DRB1*11:01
1	167	181	KDNENVVNEYSSELE	9.7	DQA1*03:01/DQB1*03:02
1	257	271	EMYLIQPDSSVKPYR	9.8	DRB3*02:02
1	39	53	DNEEGFFSARGHRPL	9.9	DRB1*07:01
1	141	155	VSQTSSSSFQYMYLL	9.95	DPA1*01/DPB1*04:01
			Nocardia farcinica WP_195025737.1
Seq #	Peptide start	Peptide end	Peptide	IEDB consensus percentile rank	Allele
1	41	55	IINEPTAAAIAYGLD	0.16	DQA1*01:02/DQB1*06:02
1	41	55	IINEPTAAAIAYGLD	1.2	DQA1*04:01/DQB1*04:02
1	36	50	LNVMRIINEPTAAAI	1.2	DRB1*08:02
1	36	50	LNVMRIINEPTAAAI	1.5	DRB1*04:01
1	41	55	IINEPTAAAIAYGLD	1.8	DQA1*05:01/DQB1*03:01
1	74	88	GTFDVSLLTIEEGIF	2.2	DQA1*04:01/DQB1*04:02
1	31	45	GVIAGLNVMRIINEP	2.3	DQA1*01:02/DQB1*06:02
1	2	16	AFLGTAVNNAGVTVP	2.4	DRB1*13:02
1	36	50	LNVMRIINEPTAAAI	2.4	DRB3*02:02
1	74	88	GTFDVSLLTIEEGIF	3.1	DQA1*03:01/DQB1*03:02
1	31	45	GVIAGLNVMRIINEP	3.4	DRB4*01:01
1	7	21	AVNNAGVTVPAYFND	3.6	DQA1*05:01/DQB1*03:01
1	2	16	AFLGTAVNNAGVTVP	3.9	DRB1*04:01
1	15	29	VPAYFNDSQRQATTD	4.2	DRB3*01:01
1	41	55	IINEPTAAAIAYGLD	4.7	DQA1*03:01/DQB1*03:02
1	36	50	LNVMRIINEPTAAAI	4.9	DRB1*04:05
1	31	45	GVIAGLNVMRIINEP	6.27	DRB1*12:01
1	36	50	LNVMRIINEPTAAAI	6.5	DRB4*01:01
1	31	45	GVIAGLNVMRIINEP	6.6	DRB1*04:05
1	2	16	AFLGTAVNNAGVTVP	6.8	DRB3*02:02
1	74	88	GTFDVSLLTIEEGIF	7.1	DPA1*02:01/DPB1*01:01
1	61	75	VGEKNVLIFDLGGGT	9.8	DRB3*01:01
			Prevotella copri WP_006848473.1
Seq #	Peptide start	Peptide end	Peptide	IEDB consensus percentile rank	Allele
1	581	595	SAMNNLNTVMQAASQ	0.11	DQA1*01:02/DQB1*06:02
1	361	375	DEVVAVGAAIQGAIL	0.32	DQA1*05:01/DQB1*03:01
1	160	174	LNVQRIVNEPTAAAL	0.33	DRB1*04:01
1	533	547	QADSMIFTTENFLKD	0.36	DPA1*02:01/DPB1*05:01
1	165	179	IVNEPTAAALAYGVD	0.42	DQA1*01:02/DQB1*06:02
1	108	122	TPQEISAMVLQKMKK	0.53	DRB4*01:01
1	260	274	EKAKIELSSSTSTEI	0.58	DRB1*07:01
1	538	552	IFTTENFLKDNGDKI	0.62	DRB3*01:01
1	383	397	DIVLLDVTPLTLGIE	0.66	DRB1*03:01
1	450	464	GQFNLTGIAPARRGV	0.88	DRB5*01:01
1	108	122	TPQEISAMVLQKMKK	0.91	DQA1*01:02/DQB1*06:02
1	465	479	PQIEVTFDIDANGIL	0.94	DRB3*01:01
1	543	557	NFLKDNGDKIPADKK	0.94	DRB3*01:01
1	533	547	QADSMIFTTENFLKD	1.2	DPA1*01:03/DPB1*02:01
1	288	302	HLVKTLTRAQFEQLA	1.3	DRB1*08:02
1	165	179	IVNEPTAAALAYGVD	1.4	DQA1*04:01/DQB1*04:02
1	203	217	EFGGGVFEVLSTNGD	1.4	DRB1*04:05
1	361	375	DEVVAVGAAIQGAIL	1.5	DQA1*01:02/DQB1*06:02
1	165	179	IVNEPTAAALAYGVD	1.6	DQA1*05:01/DQB1*03:01
1	533	547	QADSMIFTTENFLKD	1.6	DPA1*02:01/DPB1*01:01
1	198	212	DISILEFGGGVFEVL	2	DPA1*01:03/DPB1*02:01
1	288	302	HLVKTLTRAQFEQLA	2	DPA1*02:01/DPB1*01:01
1	227	241	QVIINWLADGFKAEE	2.3	DQA1*01:01/DQB1*05:01
1	533	547	QADSMIFTTENFLKD	2.4	DPA1*03:01/DPB1*04:02
1	586	600	LNTVMQAASQQMYQG	2.4	DQA1*01:02/DQB1*06:02
1	154	168	AGQIAGLNVQRIVNE	2.5	DQA1*01:02/DQB1*06:02
1	154	168	AGQIAGLNVQRIVNE	2.5	DRB4*01:01
1	198	212	DISILEFGGGVFEVL	2.6	DPA1*02:01/DPB1*01:01
1	383	397	DIVLLDVTPLTLGIE	2.7	DRB3*01:01
1	38	52	SVVGFVKDGDRKVGD	2.8	DRB3*01:01
1	198	212	DISILEFGGGVFEVL	3.09	DPA1*01/DPB1*04:01
1	63	77	KNTVYSIKRFMGETY	3.1	DRB1*11:01
1	471	485	FDIDANGILNVSAKD	3.2	DRB1*13:02
1	533	547	QADSMIFTTENFLKD	3.2	DPA1*01/DPB1*04:01
1	160	174	LNVQRIVNEPTAAAL	3.3	DRB1*08:02
1	288	302	HLVKTLTRAQFEQLA	3.4	DPA1*02:01/DPB1*05:01
1	265	279	ELSSSTSTEINLPYI	3.6	DRB1*07:01
1	538	552	IFTTENFLKDNGDKI	3.6	DPA1*02:01/DPB1*05:01
1	383	397	DIVLLDVTPLTLGIE	3.8	DRB1*04:01
1	431	445	VTIHVLQGERPMAAQ	3.8	DRB4*01:01
1	113	127	SAMVLQKMKKTAEDY	3.9	DRB4*01:01
1	198	212	DISILEFGGGVFEVL	3.9	DQA1*04:01/DQB1*04:02
1	329	343	EVILVGGSSRIPAVQ	3.9	DQA1*05:01/DQB1*03:01
1	476	490	NGILNVSAKDKATGK	4	DRB5*01:01
1	493	507	SIRIEASSGLSEDEI	4	DQA1*04:01/DQB1*04:02
1	203	217	EFGGGVFEVLSTNGD	4.25	DPA1*01/DPB1*04:01
1	329	343	EVILVGGSSRIPAVQ	4.3	DRB1*13:02
1	417	431	KSEVFSTAADNQTEV	4.3	DQA1*03:01/DQB1*03:02
1	293	307	LTRAQFEQLAHNLIQ	4.4	DPA1*02:01/DPB1*01:01
1	160	174	LNVQRIVNEPTAAAL	4.5	DRB3*02:02
1	113	127	SAMVLQKMKKTAEDY	4.6	DRB1*11:01
1	493	507	SIRIEASSGLSEDEI	4.6	DQA1*03:01/DQB1*03:02
1	538	552	IFTTENFLKDNGDKI	4.6	DPA1*01:03/DPB1*02:01
1	23	37	EPVVIANSEGKRTTP	4.7	DRB5*01:01
1	273	287	EINLPYITAVDGMPK	4.7	DQA1*05:01/DQB1*02:01
1	170	184	TAAALAYGVDKANKD	4.8	DQA1*05:01/DQB1*03:01
1	208	222	VFEVLSTNGDTHLGG	4.8	DRB1*04:05
1	450	464	GQFNLTGIAPARRGV	4.8	DRB3*02:02
1	17	31	AVFEGSEPVVIANSE	5	DQA1*03:01/DQB1*03:02
1	574	588	GDVAAIDSAMNNLNT	5	DRB1*04:05
1	137	151	ITVPAYFSDSQRQAT	5.1	DRB3*01:01
1	288	302	HLVKTLTRAQFEQLA	5.2	DRB1*11:01
1	538	552	IFTTENFLKDNGDKI	5.2	DPA1*01/DPB1*04:01
1	190	204	FDLGGGTFDISILEF	5.3	DQA1*03:01/DQB1*03:02
1	288	302	HLVKTLTRAQFEQLA	5.3	DPA1*01/DPB1*04:01
1	366	380	VGAAIQGAILNKEEG	5.3	DQA1*05:01/DQB1*03:01
1	471	485	FDIDANGILNVSAKD	5.3	DRB3*01:01
1	288	302	HLVKTLTRAQFEQLA	5.4	DPA1*03:01/DPB1*04:02
1	293	307	LTRAQFEQLAHNLIQ	5.4	DRB1*07:01
1	299	313	EQLAHNLIQACLVPC	5.4	DQA1*01:02/DQB1*06:02
1	288	302	HLVKTLTRAQFEQLA	5.5	DPA1*01:03/DPB1*02:01
1	378	392	EEGVGDIVLLDVTPL	5.5	DRB1*03:01
1	361	375	DEVVAVGAAIQGAIL	5.6	DQA1*04:01/DQB1*04:02
1	63	77	KNTVYSIKRFMGETY	6	DRB1*15:01
1	131	145	EVTDAVITVPAYFSD	6	DQA1*03:01/DQB1*03:02
1	198	212	DISILEFGGGVFEVL	6	DQA1*05:01/DQB1*03:01
1	400	414	GGVMTKLIDANTTIP	6	DRB1*08:02
1	488	502	TGKEQSIRIEASSGL	6	DQA1*01:02/DQB1*06:02
1	81	95	QKEAEAMPYSVVNEG	6.1	DQA1*04:01/DQB1*04:02
1	581	595	SAMNNLNTVMQAASQ	6.2	DRB3*02:02
1	338	352	RIPAVQTLVKNYFGK	6.22	DRB1*12:01
1	17	31	AVFEGSEPVVIANSE	6.3	DRB1*07:01
1	293	307	LTRAQFEQLAHNLIQ	6.3	DPA1*03:01/DPB1*04:02
1	393	407	TLGIETMGGVMTKLI	6.3	DRB1*01:01
1	165	179	IVNEPTAAALAYGVD	6.4	DQA1*03:01/DQB1*03:02
1	288	302	HLVKTLTRAQFEQLA	6.4	DRB4*01:01
1	190	204	FDLGGGTFDISILEF	6.5	DQA1*04:01/DQB1*04:02
1	338	352	RIPAVQTLVKNYFGK	6.5	DPA1*02:01/DPB1*05:01
1	450	464	GQFNLTGIAPARRGV	6.5	DRB1*08:02
1	569	583	DAHKAGDVAAIDSAM	6.5	DQA1*05:01/DQB1*03:01
1	299	313	EQLAHNLIQACLVPC	6.6	DPA1*03:01/DPB1*04:02
1	631	645	DGAQDVQDADFEEVK	6.6	DQA1*05:01/DQB1*02:01
1	361	375	DEVVAVGAAIQGAIL	6.7	DRB1*08:02
1	63	77	KNTVYSIKRFMGETY	6.9	DPA1*02:01/DPB1*05:01
1	131	145	EVTDAVITVPAYFSD	6.9	DQA1*04:01/DQB1*04:02
1	198	212	DISILEFGGGVFEVL	7	DPA1*03:01/DPB1*04:02
1	631	645	DGAQDVQDADFEEVK	7	DQA1*04:01/DQB1*04:02
1	17	31	AVFEGSEPVVIANSE	7.1	DRB1*09:01
1	227	241	QVIINWLADGFKAEE	7.1	DQA1*03:01/DQB1*03:02
1	383	397	DIVLLDVTPLTLGIE	7.1	DRB1*13:02
1	498	512	ASSGLSEDEINRMKA	7.1	DRB1*03:01
1	241	255	EGVDLRKDPMAMQRL	7.3	DRB3*01:01
1	283	297	DGMPKHLVKTLTRAQ	7.4	DRB1*11:01
1	299	313	EQLAHNLIQACLVPC	7.4	DRB3*02:02
1	488	502	TGKEQSIRIEASSGL	7.4	DQA1*03:01/DQB1*03:02
1	293	307	LTRAQFEQLAHNLIQ	7.45	DPA1*01/DPB1*04:01
1	283	297	DGMPKHLVKTLTRAQ	7.5	DRB1*04:01
1	465	479	PQIEVTFDIDANGIL	7.5	DQA1*01:01/DQB1*05:01
1	586	600	LNTVMQAASQQMYQG	7.5	DRB1*09:01
1	227	241	QVIINWLADGFKAEE	7.6	DRB1*12:01
1	569	583	DAHKAGDVAAIDSAM	7.6	DQA1*04:01/DQB1*04:02
1	293	307	LTRAQFEQLAHNLIQ	7.8	DRB4*01:01
1	488	502	TGKEQSIRIEASSGL	7.8	DRB4*01:01
1	122	136	KTAEDYLGQEVTDAV	7.9	DQA1*05:01/DQB1*02:01
1	260	274	EKAKIELSSSTSTEI	7.9	DRB1*04:01
1	304	318	NLIQACLVPCQNAVR	8	DQA1*01:02/DQB1*06:02
1	71	85	RFMGETYAQSQKEAE	8.1	DQA1*03:01/DQB1*03:02
1	378	392	EEGVGDIVLLDVTPL	8.1	DQA1*05:01/DQB1*02:01
1	505	519	DEINRMKAEAEQNAA	8.1	DRB1*04:05
1	450	464	GQFNLTGIAPARRGV	8.2	DQA1*05:01/DQB1*03:01
1	260	274	EKAKIELSSSTSTEI	8.3	DRB3*02:02
1	512	526	AEAEQNAAADKAERE	8.3	DQA1*03:01/DQB1*03:02
1	574	588	GDVAAIDSAMNNLNT	8.3	DRB1*04:01
1	17	31	AVFEGSEPVVIANSE	8.5	DQA1*05:01/DQB1*03:01
1	160	174	LNVQRIVNEPTAAAL	8.5	DRB1*04:05
1	361	375	DEVVAVGAAIQGAIL	8.5	DQA1*03:01/DQB1*03:02
1	471	485	FDIDANGILNVSAKD	8.5	DRB3*02:02
1	227	241	QVIINWLADGFKAEE	8.6	DQA1*05:01/DQB1*02:01
1	378	392	EEGVGDIVLLDVTPL	8.7	DPA1*03:01/DPB1*04:02
1	383	397	DIVLLDVTPLTLGIE	8.7	DPA1*03:01/DPB1*04:02
1	131	145	EVTDAVITVPAYFSD	8.8	DRB1*12:01
1	71	85	RFMGETYAQSQKEAE	8.9	DQA1*04:01/DQB1*04:02
1	203	217	EFGGGVFEVLSTNGD	8.9	DQA1*05:01/DQB1*03:01
1	329	343	EVILVGGSSRIPAVQ	8.9	DRB3*02:02
1	465	479	PQIEVTFDIDANGIL	8.9	DQA1*05:01/DQB1*02:01
1	586	600	LNTVMQAASQQMYQG	8.9	DRB4*01:01
1	356	370	KGVNPDEVVAVGAAI	9	DRB1*03:01
1	203	217	EFGGGVFEVLSTNGD	9.1	DPA1*02:01/DPB1*01:01
1	450	464	GQFNLTGIAPARRGV	9.1	DRB1*01:01
1	581	595	SAMNNLNTVMQAASQ	9.1	DRB1*04:01
1	538	552	IFTTENFLKDNGDKI	9.2	DPA1*03:01/DPB1*04:02
1	17	31	AVFEGSEPVVIANSE	9.3	DQA1*01:02/DQB1*06:02
1	356	370	KGVNPDEVVAVGAAI	9.3	DQA1*03:01/DQB1*03:02
1	393	407	TLGIETMGGVMTKLI	9.4	DQA1*05:01/DQB1*03:01
1	471	485	FDIDANGILNVSAKD	9.4	DQA1*01:02/DQB1*06:02
1	488	502	TGKEQSIRIEASSGL	9.4	DRB1*15:01
1	55	69	KRQAITNPKNTVYSI	9.6	DRB1*13:02
1	378	392	EEGVGDIVLLDVTPL	9.6	DRB1*04:05
1	198	212	DISILEFGGGVFEVL	9.7	DRB1*15:01
1	417	431	KSEVFSTAADNQTEV	9.7	DQA1*04:01/DQB1*04:02
1	17	31	AVFEGSEPVVIANSE	9.9	DQA1*05:01/DQB1*02:01
1	131	145	EVTDAVITVPAYFSD	9.9	DRB1*01:01
1	460	474	ARRGVPQIEVTFDID	9.9	DQA1*05:01/DQB1*02:01
			Prevotella sp CAG255 CCX68624.1
Seq #	Peptide start	Peptide end	Peptide	IEDB consensus percentile rank	Allele
1	587	601	NTVMQAASAQMYQNA	0.06	DQA1*01:02/DQB1*06:02
1	160	174	LNVRRIVNEPTAAAL	0.23	DRB1*04:01
1	533	547	QADSMIFTTENFLKD	0.36	DPA1*02:01/DPB1*05:01
1	581	595	NAINGLNTVMQAASA	0.4	DQA1*01:02/DQB1*06:02
1	165	179	IVNEPTAAALAYGVD	0.42	DQA1*01:02/DQB1*06:02
1	108	122	TPQEISAMVLQKMKK	0.53	DRB4*01:01
1	260	274	EKAKIELSSSTSTEI	0.58	DRB1*07:01
1	538	552	IFTTENFLKDNGDKI	0.62	DRB3*01:01
1	383	397	DIVLLDVTPLTLGIE	0.66	DRB1*03:01
1	361	375	DEVVAVGASIQGAIL	0.67	DQA1*05:01/DQB1*03:01
1	450	464	GQFNLTGIAPARRGV	0.88	DRB5*01:01
1	108	122	TPQEISAMVLQKMKK	0.91	DQA1*01:02/DQB1*06:02
1	235	249	NDFKAAEGIDLSKDP	0.94	DRB1*09:01
1	465	479	PQIEVTFDIDANGIL	0.94	DRB3*01:01
1	543	557	NFLKDNGDKIPADQK	0.94	DRB3*01:01
1	160	174	LNVRRIVNEPTAAAL	1.2	DRB1*08:02
1	533	547	QADSMIFTTENFLKD	1.2	DPA1*01:03/DPB1*02:01
1	165	179	IVNEPTAAALAYGVD	1.4	DQA1*04:01/DQB1*04:02
1	203	217	EFGGGVFEVLSTNGD	1.4	DRB1*04:05
1	299	313	EQLAHSLIQACLVPC	1.4	DQA1*01:02/DQB1*06:02
1	597	611	MYQNAGGAQPNAGQG	1.4	DQA1*05:01/DQB1*03:01
1	165	179	IVNEPTAAALAYGVD	1.6	DQA1*05:01/DQB1*03:01
1	533	547	QADSMIFTTENFLKD	1.6	DPA1*02:01/DPB1*01:01
1	198	212	DISILEFGGGVFEVL	2	DPA1*01:03/DPB1*02:01
1	475	489	ANGILKVSAKDKATG	2.1	DRB5*01:01
1	230	244	IDWLVNDFKAAEGID	2.2	DRB1*03:01
1	470	484	TFDIDANGILKVSAK	2.4	DRB3*01:01
1	487	501	ATGKEQAIRIEASSG	2.4	DQA1*01:02/DQB1*06:02
1	533	547	QADSMIFTTENFLKD	2.4	DPA1*03:01/DPB1*04:02
1	288	302	HLVKNLTRAQFEQLA	2.5	DRB1*08:02
1	470	484	TFDIDANGILKVSAK	2.5	DRB1*13:02
1	198	212	DISILEFGGGVFEVL	2.6	DPA1*02:01/DPB1*01:01
1	361	375	DEVVAVGASIQGAIL	2.6	DQA1*01:02/DQB1*06:02
1	38	52	SVVGFVKDGERKIGD	2.7	DRB3*01:01
1	383	397	DIVLLDVTPLTLGIE	2.7	DRB3*01:01
1	225	239	FDQVIIDWLVNDFKA	2.9	DQA1*01:01/DQB1*05:01
1	160	174	LNVRRIVNEPTAAAL	3	DRB3*02:02
1	198	212	DISILEFGGGVFEVL	3.09	DPA1*01/DPB1*04:01
1	62	76	PKNTVYSIKRFMGET	3.1	DRB1*11:01
1	533	547	QADSMIFTTENFLKD	3.2	DPA1*01/DPB1*04:01
1	265	279	ELSSSTSTEINLPYI	3.6	DRB1*07:01
1	538	552	IFTTENFLKDNGDKI	3.6	DPA1*02:01/DPB1*05:01
1	288	302	HLVKNLTRAQFEQLA	3.7	DPA1*02:01/DPB1*01:01
1	383	397	DIVLLDVTPLTLGIE	3.8	DRB1*04:01
1	431	445	VTIHVLQGERPMAAQ	3.8	DRB4*01:01
1	113	127	SAMVLQKMKKTAEDY	3.9	DRB4*01:01
1	198	212	DISILEFGGGVFEVL	3.9	DQA1*04:01/DQB1*04:02
1	288	302	HLVKNLTRAQFEQLA	4	DRB3*02:02
1	470	484	TFDIDANGILKVSAK	4.1	DRB3*02:02
1	18	32	VFEGNEPVVIANSEG	4.2	DQA1*01:02/DQB1*06:02
1	203	217	EFGGGVFEVLSTNGD	4.25	DPA1*01/DPB1*04:01
1	293	307	LTRAQFEQLAHSLIQ	4.3	DPA1*02:01/DPB1*01:01
1	417	431	KSEVFSTAADNQTEV	4.3	DQA1*03:01/DQB1*03:02
1	18	32	VFEGNEPVVIANSEG	4.4	DRB3*02:02
1	327	341	IDEVILVGGSSRIPA	4.4	DRB1*13:02
1	113	127	SAMVLQKMKKTAEDY	4.6	DRB1*11:01
1	538	552	IFTTENFLKDNGDKI	4.6	DPA1*01:03/DPB1*02:01
1	23	37	EPVVIANSEGKRTTP	4.7	DRB5*01:01
1	170	184	TAAALAYGVDKANKD	4.8	DQA1*05:01/DQB1*03:01
1	208	222	VFEVLSTNGDTHLGG	4.8	DRB1*04:05
1	283	297	GGVPKHLVKNLTRAQ	4.8	DRB3*02:02
1	450	464	GQFNLTGIAPARRGV	4.8	DRB3*02:02
1	13	27	NSCVAVFEGNEPVVI	4.9	DRB1*13:02
1	230	244	IDWLVNDFKAAEGID	5	DRB3*02:02
1	235	249	NDFKAAEGIDLSKDP	5	DRB1*07:01
1	319	333	DAKLNTADIDEVILV	5	DQA1*05:01/DQB1*02:01
1	581	595	NAINGLNTVMQAASA	5	DRB1*04:01
1	587	601	NTVMQAASAQMYQNA	5	DRB1*12:01
1	137	151	ITVPAYFSDSQRQAT	5.1	DRB3*01:01
1	160	174	LNVRRIVNEPTAAAL	5.2	DRB1*04:05
1	538	552	IFTTENFLKDNGDKI	5.2	DPA1*01/DPB1*04:01
1	587	601	NTVMQAASAQMYQNA	5.2	DRB1*09:01
1	190	204	FDLGGGTFDISILEF	5.3	DQA1*03:01/DQB1*03:02
1	288	302	HLVKNLTRAQFEQLA	5.3	DPA1*01/DPB1*04:01
1	332	346	LVGGSSRIPAVQELV	5.4	DQA1*03:01/DQB1*03:02
1	378	392	EGGVGDIVLLDVTPL	5.5	DRB1*03:01
1	18	32	VFEGNEPVVIANSEG	5.6	DQA1*03:01/DQB1*03:02
1	293	307	LTRAQFEQLAHSLIQ	5.9	DPA1*03:01/DPB1*04:02
1	131	145	EVTDAVITVPAYFSD	6	DQA1*03:01/DQB1*03:02
1	198	212	DISILEFGGGVFEVL	6	DQA1*05:01/DQB1*03:01
1	400	414	GGVMTKLIDANTTIP	6	DRB1*08:02
1	13	27	NSCVAVFEGNEPVVI	6.1	DQA1*05:01/DQB1*02:01
1	225	239	FDQVIIDWLVNDFKA	6.1	DQA1*05:01/DQB1*02:01
1	244	258	DLSKDPMAMQRLKEA	6.1	DRB4*01:01
1	288	302	HLVKNLTRAQFEQLA	6.1	DRB4*01:01
1	319	333	DAKLNTADIDEVILV	6.1	DQA1*04:01/DQB1*04:02
1	327	341	IDEVILVGGSSRIPA	6.1	DQA1*05:01/DQB1*03:01
1	393	407	TLGIETMGGVMTKLI	6.3	DRB1*01:01
1	587	601	NTVMQAASAQMYQNA	6.3	DRB1*08:02
1	165	179	IVNEPTAAALAYGVD	6.4	DQA1*03:01/DQB1*03:02
1	190	204	FDLGGGTFDISILEF	6.5	DQA1*04:01/DQB1*04:02
1	450	464	GQFNLTGIAPARRGV	6.5	DRB1*08:02
1	276	290	LPYITAEGGVPKHLV	6.6	DQA1*05:01/DQB1*03:01
1	355	369	SKGVNPDEVVAVGAS	6.7	DRB1*03:01
1	131	145	EVTDAVITVPAYFSD	6.9	DQA1*04:01/DQB1*04:02
1	13	27	NSCVAVFEGNEPVVI	7	DRB3*02:02
1	198	212	DISILEFGGGVFEVL	7	DPA1*03:01/DPB1*04:02
1	383	397	DIVLLDVTPLTLGIE	7.1	DRB1*13:02
1	67	81	YSIKRFMGETYAQCE	7.3	DPA1*01:03/DPB1*02:01
1	283	297	GGVPKHLVKNLTRAQ	7.3	DRB1*11:01
1	288	302	HLVKNLTRAQFEQLA	7.3	DRB1*11:01
1	293	307	LTRAQFEQLAHSLIQ	7.4	DPA1*01/DPB1*04:01
1	293	307	LTRAQFEQLAHSLIQ	7.5	DRB1*01:01
1	465	479	PQIEVTFDIDANGIL	7.5	DQA1*01:01/DQB1*05:01
1	626	640	GKADDNVQDADFEEV	7.7	DQA1*03:01/DQB1*03:02
1	574	588	GDITAIDNAINGLNT	7.8	DRB1*08:02
1	122	136	KTAEDYLGQEVTDAV	7.9	DQA1*05:01/DQB1*02:01
1	260	274	EKAKIELSSSTSTEI	7.9	DRB1*04:01
1	492	506	QAIRIEASSGLSKEE	7.9	DQA1*03:01/DQB1*03:02
1	319	333	DAKLNTADIDEVILV	8	DQA1*01:01/DQB1*05:01
1	288	302	HLVKNLTRAQFEQLA	8.1	DPA1*02:01/DPB1*05:01
1	378	392	EGGVGDIVLLDVTPL	8.1	DQA1*05:01/DQB1*02:01
1	450	464	GQFNLTGIAPARRGV	8.2	DQA1*05:01/DQB1*03:01
1	13	27	NSCVAVFEGNEPVVI	8.3	DRB3*01:01
1	260	274	EKAKIELSSSTSTEI	8.3	DRB3*02:02
1	587	601	NTVMQAASAQMYQNA	8.4	DRB1*01:01
1	219	233	HLGGDDFDQVIIDWL	8.5	DQA1*01:01/DQB1*05:01
1	293	307	LTRAQFEQLAHSLIQ	8.5	DRB1*07:01
1	288	302	HLVKNLTRAQFEQLA	8.6	DPA1*01:03/DPB1*02:01
1	332	346	LVGGSSRIPAVQELV	8.6	DQA1*05:01/DQB1*03:01
1	587	601	NTVMQAASAQMYQNA	8.6	DQA1*05:01/DQB1*03:01
1	378	392	EGGVGDIVLLDVTPL	8.7	DPA1*03:01/DPB1*04:02
1	383	397	DIVLLDVTPLTLGIE	8.7	DPA1*03:01/DPB1*04:02
1	131	145	EVTDAVITVPAYFSD	8.8	DRB1*12:01
1	203	217	EFGGGVFEVLSTNGD	8.9	DQA1*05:01/DQB1*03:01
1	465	479	PQIEVTFDIDANGIL	8.9	DQA1*05:01/DQB1*02:01
1	366	380	VGASIQGAILNKEGG	9	DQA1*05:01/DQB1*03:01
1	492	506	QAIRIEASSGLSKEE	9	DRB1*13:02
1	626	640	GKADDNVQDADFEEV	9	DQA1*04:01/DQB1*04:02
1	203	217	EFGGGVFEVLSTNGD	9.1	DPA1*02:01/DPB1*01:01
1	332	346	LVGGSSRIPAVQELV	9.1	DQA1*04:01/DQB1*04:02
1	450	464	GQFNLTGIAPARRGV	9.1	DRB1*01:01
1	492	506	QAIRIEASSGLSKEE	9.1	DRB1*15:01
1	587	601	NTVMQAASAQMYQNA	9.1	DRB1*04:01
1	225	239	FDQVIIDWLVNDFKA	9.2	DPA1*03:01/DPB1*04:02
1	288	302	HLVKNLTRAQFEQLA	9.2	DPA1*03:01/DPB1*04:02
1	538	552	IFTTENFLKDNGDKI	9.2	DPA1*03:01/DPB1*04:02
1	608	622	AGQGFNGANAGGQQA	9.2	DQA1*05:01/DQB1*03:01
1	235	249	NDFKAAEGIDLSKDP	9.3	DRB5*01:01
1	283	297	GGVPKHLVKNLTRAQ	9.4	DRB1*08:02
1	487	501	ATGKEQAIRIEASSG	9.4	DQA1*03:01/DQB1*03:02
1	626	640	GKADDNVQDADFEEV	9.4	DQA1*05:01/DQB1*02:01
1	55	69	KRQAITNPKNTVYSI	9.6	DRB1*13:02
1	283	297	GGVPKHLVKNLTRAQ	9.6	DRB1*04:01
1	378	392	EGGVGDIVLLDVTPL	9.6	DRB1*04:05
1	198	212	DISILEFGGGVFEVL	9.7	DRB1*15:01
1	293	307	LTRAQFEQLAHSLIQ	9.7	DPA1*02:01/DPB1*05:01
1	338	352	RIPAVQELVKNYFGK	9.7	DPA1*02:01/DPB1*05:01
1	417	431	KSEVFSTAADNQTEV	9.7	DQA1*04:01/DQB1*04:02
1	131	145	EVTDAVITVPAYFSD	9.9	DRB1*01:01
1	299	313	EQLAHSLIQACLVPC	9.9	DPA1*03:01/DPB1*04:02
1	460	474	ARRGVPQIEVTFDID	9.9	DQA1*05:01/DQB1*02:01
			Prevotella sp KH2C16 WP_092114275.1
Seq #	Peptide start	Peptide end	Peptide	IEDB consensus percentile rank	Allele
1	159	173	LNVRRIVNEPTAAAL	0.23	DRB1*04:01
1	360	374	DEVVAVGAAIQGAIL	0.32	DQA1*05:01/DQB1*03:01
1	532	546	QADSMIFTTENFLKD	0.36	DPA1*02:01/DPB1*05:01
1	583	597	AALNQAVQAASAQMY	0.41	DQA1*01:02/DQB1*06:02
1	164	178	IVNEPTAAALAYGVD	0.42	DQA1*01:02/DQB1*06:02
1	107	121	TPQEISAMVLQKMKK	0.53	DRB4*01:01
1	537	551	IFTTENFLKDNGDKI	0.62	DRB3*01:01
1	382	396	DIVLLDVTPLTLGIE	0.66	DRB1*03:01
1	107	121	TPQEISAMVLQKMKK	0.91	DQA1*01:02/DQB1*06:02
1	464	478	PQIEVTFDIDANGIL	0.94	DRB3*01:01
1	542	556	NFLKDNGDKIPADQK	0.94	DRB3*01:01
1	159	173	LNVRRIVNEPTAAAL	1.2	DRB1*08:02
1	532	546	QADSMIFTTENFLKD	1.2	DPA1*01:03/DPB1*02:01
1	287	301	HLVKTLTRAQFEQLA	1.3	DRB1*08:02
1	164	178	IVNEPTAAALAYGVD	1.4	DQA1*04:01/DQB1*04:02
1	202	216	EFGGGVFEVLSTNGD	1.4	DRB1*04:05
1	298	312	EQLAHSLIQACLVPC	1.4	DQA1*01:02/DQB1*06:02
1	360	374	DEVVAVGAAIQGAIL	1.5	DQA1*01:02/DQB1*06:02
1	570	584	HKAGDIAAIDTATAA	1.5	DRB1*08:02
1	164	178	IVNEPTAAALAYGVD	1.6	DQA1*05:01/DQB1*03:01
1	532	546	QADSMIFTTENFLKD	1.6	DPA1*02:01/DPB1*01:01
1	197	211	DISILEFGGGVFEVL	2	DPA1*01:03/DPB1*02:01
1	229	243	IDWLVNDFKSAEGID	2	DRB1*03:01
1	259	273	EKAKIELSSSTTTEI	2	DRB1*07:01
1	287	301	HLVKTLTRAQFEQLA	2	DPA1*02:01/DPB1*01:01
1	85	99	RVPFEVDNENGYPRV	2.2	DRB3*01:01
1	486	500	ATGKEQAIRIEASSG	2.4	DQA1*01:02/DQB1*06:02
1	532	546	QADSMIFTTENFLKD	2.4	DPA1*03:01/DPB1*04:02
1	197	211	DISILEFGGGVFEVL	2.6	DPA1*02:01/DPB1*01:01
1	382	396	DIVLLDVTPLTLGIE	2.7	DRB3*01:01
1	575	589	IAAIDTATAALNQAV	2.7	DQA1*01:02/DQB1*06:02
1	224	238	FDQVIIDWLVNDFKS	2.9	DQA1*01:01/DQB1*05:01
1	159	173	LNVRRIVNEPTAAAL	3	DRB3*02:02
1	234	248	NDFKSAEGIDLSKDS	3	DRB1*09:01
1	583	597	AALNQAVQAASAQMY	3	DQA1*05:01/DQB1*03:01
1	197	211	DISILEFGGGVFEVL	3.09	DPA1*01/DPB1*04:01
1	62	76	KNTVYSIKRFMGETY	3.1	DRB1*11:01
1	424	438	VDNQTAVTIHVLQGE	3.2	DQA1*01:02/DQB1*06:02
1	470	484	FDIDANGILNVSAKD	3.2	DRB1*13:02
1	532	546	QADSMIFTTENFLKD	3.2	DPA1*01/DPB1*04:01
1	287	301	HLVKTLTRAQFEQLA	3.4	DPA1*02:01/DPB1*05:01
1	537	551	IFTTENFLKDNGDKI	3.6	DPA1*02:01/DPB1*05:01
1	382	396	DIVLLDVTPLTLGIE	3.8	DRB1*04:01
1	430	444	VTIHVLQGERPMAAQ	3.8	DRB4*01:01
1	583	597	AALNQAVQAASAQMY	3.85	DRB1*12:01
1	112	126	SAMVLQKMKKTAEDY	3.9	DRB4*01:01
1	197	211	DISILEFGGGVFEVL	3.9	DQA1*04:01/DQB1*04:02
1	328	342	EVILVGGSSRIPAVQ	3.9	DQA1*05:01/DQB1*03:01
1	399	413	GGVMTKLIDANSTIP	3.9	DRB1*08:02
1	583	597	AALNQAVQAASAQMY	3.9	DRB1*09:01
1	234	248	NDFKSAEGIDLSKDS	4	DRB1*07:01
1	475	489	NGILNVSAKDKATGK	4	DRB5*01:01
1	18	32	VFEGNEPVVIANSEG	4.2	DQA1*01:02/DQB1*06:02
1	202	216	EFGGGVFEVLSTNGD	4.25	DPA1*01/DPB1*04:01
1	292	306	LTRAQFEQLAHSLIQ	4.3	DPA1*02:01/DPB1*01:01
1	328	342	EVILVGGSSRIPAVQ	4.3	DRB1*13:02
1	18	32	VFEGNEPVVIANSEG	4.4	DRB3*02:02
1	588	602	AVQAASAQMYQGGQA	4.4	DQA1*01:02/DQB1*06:02
1	112	126	SAMVLQKMKKTAEDY	4.6	DRB1*11:01
1	447	461	SIGQFNLEGIAPARR	4.6	DRB5*01:01
1	537	551	IFTTENFLKDNGDKI	4.6	DPA1*01:03/DPB1*02:01
1	23	37	EPVVIANSEGKRTTP	4.7	DRB5*01:01
1	68	82	IKRFMGETYEQSKKE	4.7	DPA1*02:01/DPB1*01:01
1	624	638	GSSDDTVQDADFEEV	4.7	DQA1*05:01/DQB1*02:01
1	169	183	TAAALAYGVDKANKD	4.8	DQA1*05:01/DQB1*03:01
1	207	221	VFEVLSTNGDTHLGG	4.8	DRB1*04:05
1	13	27	NSCVAVFEGNEPVVI	4.9	DRB1*13:02
1	594	608	AQMYQGGQAGSQPGA	5	DQA1*05:01/DQB1*03:01
1	136	150	ITVPAYFSDSQRQAT	5.1	DRB3*01:01
1	243	257	DLSKDSMAMQRLKEA	5.1	DQA1*01:02/DQB1*06:02
1	159	173	LNVRRIVNEPTAAAL	5.2	DRB1*04:05
1	287	301	HLVKTLTRAQFEQLA	5.2	DRB1*11:01
1	537	551	IFTTENFLKDNGDKI	5.2	DPA1*01/DPB1*04:01
1	189	203	FDLGGGTFDISILEF	5.3	DQA1*03:01/DQB1*03:02
1	287	301	HLVKTLTRAQFEQLA	5.3	DPA1*01/DPB1*04:01
1	365	379	VGAAIQGAILNKEEG	5.3	DQA1*05:01/DQB1*03:01
1	470	484	FDIDANGILNVSAKD	5.3	DRB3*01:01
1	548	562	GDKIPADQKPAIETA	5.3	DRB3*01:01
1	575	589	IAAIDTATAALNQAV	5.3	DQA1*04:01/DQB1*04:02
1	287	301	HLVKTLTRAQFEQLA	5.4	DPA1*03:01/DPB1*04:02
1	624	638	GSSDDTVQDADFEEV	5.4	DQA1*03:01/DQB1*03:02
1	287	301	HLVKTLTRAQFEQLA	5.5	DPA1*01:03/DPB1*02:01
1	377	391	EEGVGDIVLLDVTPL	5.5	DRB1*03:01
1	18	32	VFEGNEPVVIANSEG	5.6	DQA1*03:01/DQB1*03:02
1	243	257	DLSKDSMAMQRLKEA	5.6	DRB4*01:01
1	360	374	DEVVAVGAAIQGAIL	5.6	DQA1*04:01/DQB1*04:02
1	575	589	IAAIDTATAALNQAV	5.7	DRB1*08:02
1	275	289	LPYISAEGGVPKHLV	5.8	DQA1*05:01/DQB1*03:01
1	292	306	LTRAQFEQLAHSLIQ	5.9	DPA1*03:01/DPB1*04:02
1	62	76	KNTVYSIKRFMGETY	6	DRB1*15:01
1	197	211	DISILEFGGGVFEVL	6	DQA1*05:01/DQB1*03:01
1	13	27	NSCVAVFEGNEPVVI	6.1	DQA1*05:01/DQB1*02:01
1	565	579	QLKDAHKAGDIAAID	6.1	DQA1*05:01/DQB1*03:01
1	337	351	RIPAVQTLVKNYFGK	6.22	DRB1*12:01
1	224	238	FDQVIIDWLVNDFKS	6.3	DQA1*05:01/DQB1*02:01
1	392	406	TLGIETMGGVMTKLI	6.3	DRB1*01:01
1	164	178	IVNEPTAAALAYGVD	6.4	DQA1*03:01/DQB1*03:02
1	287	301	HLVKTLTRAQFEQLA	6.4	DRB4*01:01
1	575	589	IAAIDTATAALNQAV	6.4	DQA1*05:01/DQB1*03:01
1	189	203	FDLGGGTFDISILEF	6.5	DQA1*04:01/DQB1*04:02
1	234	248	NDFKSAEGIDLSKDS	6.5	DRB5*01:01
1	337	351	RIPAVQTLVKNYFGK	6.5	DPA1*02:01/DPB1*05:01
1	229	243	IDWLVNDFKSAEGID	6.6	DRB3*02:02
1	360	374	DEVVAVGAAIQGAIL	6.7	DRB1*08:02
1	442	456	AAQNKSIGQFNLEGI	6.7	DQA1*01:01/DQB1*05:01
1	259	273	EKAKIELSSSTTTEI	6.8	DRB1*04:01
1	62	76	KNTVYSIKRFMGETY	6.9	DPA1*02:01/DPB1*05:01
1	130	144	EVKDAVITVPAYFSD	6.9	DQA1*03:01/DQB1*03:02
1	13	27	NSCVAVFEGNEPVVI	7	DRB3*02:02
1	197	211	DISILEFGGGVFEVL	7	DPA1*03:01/DPB1*04:02
1	282	296	GGVPKHLVKTLTRAQ	7	DRB1*11:01
1	382	396	DIVLLDVTPLTLGIE	7.1	DRB1*13:02
1	452	466	NLEGIAPARRGVPQI	7.3	DRB5*01:01
1	282	296	GGVPKHLVKTLTRAQ	7.4	DRB1*04:01
1	292	306	LTRAQFEQLAHSLIQ	7.4	DPA1*01/DPB1*04:01
1	292	306	LTRAQFEQLAHSLIQ	7.5	DRB1*01:01
1	464	478	PQIEVTFDIDANGIL	7.5	DQA1*01:01/DQB1*05:01
1	68	82	IKRFMGETYEQSKKE	7.85	DPA1*01/DPB1*04:01
1	68	82	IKRFMGETYEQSKKE	7.9	DPA1*03:01/DPB1*04:02
1	491	505	QAIRIEASSGLSKEE	7.9	DQA1*03:01/DQB1*03:02
1	570	584	HKAGDIAAIDTATAA	7.9	DQA1*05:01/DQB1*03:01
1	377	391	EEGVGDIVLLDVTPL	8.1	DQA1*05:01/DQB1*02:01
1	13	27	NSCVAVFEGNEPVVI	8.3	DRB3*01:01
1	130	144	EVKDAVITVPAYFSD	8.4	DRB1*12:01
1	218	232	HLGGDDFDQVIIDWL	8.5	DQA1*01:01/DQB1*05:01
1	292	306	LTRAQFEQLAHSLIQ	8.5	DRB1*07:01
1	360	374	DEVVAVGAAIQGAIL	8.5	DQA1*03:01/DQB1*03:02
1	447	461	SIGQFNLEGIAPARR	8.5	DQA1*01:01/DQB1*05:01
1	470	484	FDIDANGILNVSAKD	8.5	DRB3*02:02
1	377	391	EEGVGDIVLLDVTPL	8.7	DPA1*03:01/DPB1*04:02
1	382	396	DIVLLDVTPLTLGIE	8.7	DPA1*03:01/DPB1*04:02
1	624	638	GSSDDTVQDADFEEV	8.7	DQA1*04:01/DQB1*04:02
1	37	51	PSVIGFTKDDRKVGD	8.9	DRB1*03:01
1	130	144	EVKDAVITVPAYFSD	8.9	DQA1*04:01/DQB1*04:02
1	202	216	EFGGGVFEVLSTNGD	8.9	DQA1*05:01/DQB1*03:01
1	328	342	EVILVGGSSRIPAVQ	8.9	DRB3*02:02
1	464	478	PQIEVTFDIDANGIL	8.9	DQA1*05:01/DQB1*02:01
1	355	369	KGVNPDEVVAVGAAI	9	DRB1*03:01
1	491	505	QAIRIEASSGLSKEE	9	DRB1*13:02
1	202	216	EFGGGVFEVLSTNGD	9.1	DPA1*02:01/DPB1*01:01
1	491	505	QAIRIEASSGLSKEE	9.1	DRB1*15:01
1	575	589	IAAIDTATAALNQAV	9.1	DQA1*03:01/DQB1*03:02
1	68	82	IKRFMGETYEQSKKE	9.2	DPA1*02:01/DPB1*05:01
1	404	418	KLIDANSTIPCKKSE	9.2	DRB3*02:02
1	537	551	IFTTENFLKDNGDKI	9.2	DPA1*03:01/DPB1*04:02
1	355	369	KGVNPDEVVAVGAAI	9.3	DQA1*03:01/DQB1*03:02
1	224	238	FDQVIIDWLVNDFKS	9.4	DPA1*03:01/DPB1*04:02
1	470	484	FDIDANGILNVSAKD	9.4	DQA1*01:02/DQB1*06:02
1	486	500	ATGKEQAIRIEASSG	9.4	DQA1*03:01/DQB1*03:02
1	570	584	HKAGDIAAIDTATAA	9.5	DRB1*04:01
1	54	68	KRQAITNPKNTVYSI	9.6	DRB1*13:02
1	377	391	EEGVGDIVLLDVTPL	9.6	DRB1*04:05
1	130	144	EVKDAVITVPAYFSD	9.7	DRB1*01:01
1	197	211	DISILEFGGGVFEVL	9.7	DRB1*15:01
1	292	306	LTRAQFEQLAHSLIQ	9.7	DPA1*02:01/DPB1*05:01
1	447	461	SIGQFNLEGIAPARR	9.7	DRB1*04:01
1	298	312	EQLAHSLIQACLVPC	9.9	DPA1*03:01/DPB1*04:02
1	459	473	ARRGVPQIEVTFDID	9.9	DQA1*05:01/DQB1*02:01
1	570	584	HKAGDIAAIDTATAA	9.9	DQA1*03:01/DQB1*03:02
			Prevotella sp oral taxon 820 WP_107581795.1
Seq #	Peptide start	Peptide end	Peptide	IEDB consensus percentile rank	Allele
1	540	554	TTENFLKDNADKIPA	0.18	DRB3*01:01
1	535	549	DSMIFTTENFLKDNA	0.22	DPA1*02:01/DPB1*05:01
1	585	599	ALNEAVQAASAQMYG	0.27	DQA1*01:02/DQB1*06:02
1	361	375	DEVVAVGAAIQGAIL	0.32	DQA1*05:01/DQB1*03:01
1	160	174	LNVQRIVNEPTAAAL	0.33	DRB1*04:01
1	109	123	PQEISAMILQKMKKT	0.34	DRB4*01:01
1	165	179	IVNEPTAAALAYGVD	0.42	DQA1*01:02/DQB1*06:02
1	260	274	EKAKIELSSSTSTEI	0.58	DRB1*07:01
1	383	397	DIVLLDVTPLTLGIE	0.66	DRB1*03:01
1	109	123	PQEISAMILQKMKKT	0.91	DQA1*01:02/DQB1*06:02
1	465	479	PQIEVTFDIDANGIL	0.94	DRB3*01:01
1	234	248	ADGFKADEGIDLTKD	1.1	DRB3*01:01
1	535	549	DSMIFTTENFLKDNA	1.2	DPA1*01:03/DPB1*02:01
1	288	302	HLVKTLTRAQFEQLA	1.3	DRB1*08:02
1	165	179	IVNEPTAAALAYGVD	1.4	DQA1*04:01/DQB1*04:02
1	203	217	EFGGGVFEVLSTNGD	1.4	DRB1*04:05
1	361	375	DEVVAVGAAIQGAIL	1.5	DQA1*01:02/DQB1*06:02
1	165	179	IVNEPTAAALAYGVD	1.6	DQA1*05:01/DQB1*03:01
1	494	508	IRIEASSGLSQEEID	1.6	DQA1*04:01/DQB1*04:02
1	535	549	DSMIFTTENFLKDNA	1.6	DPA1*02:01/DPB1*01:01
1	575	589	DVVAIDTATAALNEA	1.9	DRB1*08:02
1	198	212	DISILEFGGGVFEVL	2	DPA1*01:03/DPB1*02:01
1	288	302	HLVKTLTRAQFEQLA	2	DPA1*02:01/DPB1*01:01
1	575	589	DVVAIDTATAALNEA	2.1	DQA1*04:01/DQB1*04:02
1	535	549	DSMIFTTENFLKDNA	2.3	DPA1*03:01/DPB1*04:02
1	580	594	DTATAALNEAVQAAS	2.3	DQA1*03:01/DQB1*03:02
1	154	168	AGQIAGLNVQRIVNE	2.5	DQA1*01:02/DQB1*06:02
1	154	168	AGQIAGLNVQRIVNE	2.5	DRB4*01:01
1	198	212	DISILEFGGGVFEVL	2.6	DPA1*02:01/DPB1*01:01
1	383	397	DIVLLDVTPLTLGIE	2.7	DRB3*01:01
1	293	307	LTRAQFEQLAHELIQ	3	DPA1*02:01/DPB1*01:01
1	198	212	DISILEFGGGVFEVL	3.09	DPA1*01/DPB1*04:01
1	63	77	KNTVYSIKRFMGETY	3.1	DRB1*11:01
1	86	100	AMPYTVVNDAGYPRV	3.1	DRB1*03:01
1	575	589	DVVAIDTATAALNEA	3.1	DQA1*03:01/DQB1*03:02
1	425	439	VDNQTAVTIHVLQGE	3.2	DQA1*01:02/DQB1*06:02
1	471	485	FDIDANGILNVSAKD	3.2	DRB1*13:02
1	535	549	DSMIFTTENFLKDNA	3.2	DPA1*01/DPB1*04:01
1	160	174	LNVQRIVNEPTAAAL	3.3	DRB1*08:02
1	288	302	HLVKTLTRAQFEQLA	3.4	DPA1*02:01/DPB1*05:01
1	596	610	QMYGQAGPQGAQPGA	3.4	DQA1*05:01/DQB1*03:01
1	494	508	IRIEASSGLSQEEID	3.5	DQA1*03:01/DQB1*03:02
1	265	279	ELSSSTSTEINLPYI	3.6	DRB1*07:01
1	226	240	DQVIIKWLADGFKAD	3.7	DQA1*01:01/DQB1*05:01
1	585	599	ALNEAVQAASAQMYG	3.7	DQA1*05:01/DQB1*03:01
1	383	397	DIVLLDVTPLTLGIE	3.8	DRB1*04:01
1	198	212	DISILEFGGGVFEVL	3.9	DQA1*04:01/DQB1*04:02
1	329	343	EVILVGGSSRIPAVQ	3.9	DQA1*05:01/DQB1*03:01
1	431	445	VTIHVLQGERPMASQ	3.9	DRB4*01:01
1	226	240	DQVIIKWLADGFKAD	3.95	DRB1*12:01
1	476	490	NGILNVSAKDKATGK	4	DRB5*01:01
1	38	52	SVVGFVKDGERKVGD	4.1	DRB3*01:01
1	580	594	DTATAALNEAVQAAS	4.1	DQA1*01:02/DQB1*06:02
1	18	32	VFEGNEPVVIANSEG	4.2	DQA1*01:02/DQB1*06:02
1	203	217	EFGGGVFEVLSTNGD	4.25	DPA1*01/DPB1*04:01
1	329	343	EVILVGGSSRIPAVQ	4.3	DRB1*13:02
1	575	589	DVVAIDTATAALNEA	4.3	DRB1*04:01
1	18	32	VFEGNEPVVIANSEG	4.4	DRB3*02:02
1	293	307	LTRAQFEQLAHELIQ	4.4	DPA1*03:01/DPB1*04:02
1	160	174	LNVQRIVNEPTAAAL	4.5	DRB3*02:02
1	293	307	LTRAQFEQLAHELIQ	4.5	DQA1*05:01/DQB1*02:01
1	405	419	KLIEANTTIPCKKSE	4.5	DRB3*02:02
1	448	462	SIGQFNLEGIAPARR	4.6	DRB5*01:01
1	23	37	EPVVIANSEGKRTTP	4.7	DRB5*01:01
1	69	83	IKRFMGETYEQSRKE	4.7	DPA1*02:01/DPB1*01:01
1	170	184	TAAALAYGVDKANKD	4.8	DQA1*05:01/DQB1*03:01
1	208	222	VFEVLSTNGDTHLGG	4.8	DRB1*04:05
1	580	594	DTATAALNEAVQAAS	4.8	DQA1*04:01/DQB1*04:02
1	13	27	NSCVAVFEGNEPVVI	4.9	DRB1*13:02
1	114	128	AMILQKMKKTAEDYL	5.1	DRB1*11:01
1	137	151	ITVPAYFSDSQRQAT	5.1	DRB3*01:01
1	549	563	ADKIPADKKPAIESA	5.1	DRB3*01:01
1	585	599	ALNEAVQAASAQMYG	5.1	DQA1*04:01/DQB1*04:02
1	288	302	HLVKTLTRAQFEQLA	5.2	DRB1*11:01
1	190	204	FDLGGGTFDISILEF	5.3	DQA1*03:01/DQB1*03:02
1	288	302	HLVKTLTRAQFEQLA	5.3	DPA1*01/DPB1*04:01
1	366	380	VGAAIQGAILNKESG	5.3	DQA1*05:01/DQB1*03:01
1	471	485	FDIDANGILNVSAKD	5.3	DRB3*01:01
1	226	240	DQVIIKWLADGFKAD	5.4	DRB3*01:01
1	288	302	HLVKTLTRAQFEQLA	5.4	DPA1*03:01/DPB1*04:02
1	489	503	GKEQKIRIEASSGLS	5.4	DRB4*01:01
1	601	615	AGPQGAQPGADAGQG	5.4	DQA1*05:01/DQB1*03:01
1	288	302	HLVKTLTRAQFEQLA	5.5	DPA1*01:03/DPB1*02:01
1	378	392	ESGVGDIVLLDVTPL	5.5	DRB1*03:01
1	18	32	VFEGNEPVVIANSEG	5.6	DQA1*03:01/DQB1*03:02
1	361	375	DEVVAVGAAIQGAIL	5.6	DQA1*04:01/DQB1*04:02
1	86	100	AMPYTVVNDAGYPRV	5.7	DRB3*01:01
1	276	290	LPYISAEGGVPKHLV	5.8	DQA1*05:01/DQB1*03:01
1	226	240	DQVIIKWLADGFKAD	5.9	DRB4*01:01
1	585	599	ALNEAVQAASAQMYG	5.95	DRB1*12:01
1	63	77	KNTVYSIKRFMGETY	6	DRB1*15:01
1	131	145	EVTDAVITVPAYFSD	6	DQA1*03:01/DQB1*03:02
1	198	212	DISILEFGGGVFEVL	6	DQA1*05:01/DQB1*03:01
1	13	27	NSCVAVFEGNEPVVI	6.1	DQA1*05:01/DQB1*02:01
1	244	258	DLTKDPMAMQRLKEA	6.1	DRB4*01:01
1	627	641	SSSGDDIQDADFEEV	6.1	DQA1*05:01/DQB1*02:01
1	338	352	RIPAVQTLVKNYFGK	6.22	DRB1*12:01
1	109	123	PQEISAMILQKMKKT	6.3	DRB1*11:01
1	393	407	TLGIETMGGVMTKLI	6.3	DRB1*01:01
1	540	554	TTENFLKDNADKIPA	6.3	DRB3*02:02
1	114	128	AMILQKMKKTAEDYL	6.4	DRB4*01:01
1	165	179	IVNEPTAAALAYGVD	6.4	DQA1*03:01/DQB1*03:02
1	288	302	HLVKTLTRAQFEQLA	6.4	DRB4*01:01
1	190	204	FDLGGGTFDISILEF	6.5	DQA1*04:01/DQB1*04:02
1	338	352	RIPAVQTLVKNYFGK	6.5	DPA1*02:01/DPB1*05:01
1	109	123	PQEISAMILQKMKKT	6.55	DRB1*12:01
1	361	375	DEVVAVGAAIQGAIL	6.7	DRB1*08:02
1	443	457	ASQNKSIGQFNLEGI	6.7	DQA1*01:01/DQB1*05:01
1	63	77	KNTVYSIKRFMGETY	6.9	DPA1*02:01/DPB1*05:01
1	131	145	EVTDAVITVPAYFSD	6.9	DQA1*04:01/DQB1*04:02
1	13	27	NSCVAVFEGNEPVVI	7	DRB3*02:02
1	198	212	DISILEFGGGVFEVL	7	DPA1*03:01/DPB1*04:02
1	283	297	GGVPKHLVKTLTRAQ	7	DRB1*11:01
1	383	397	DIVLLDVTPLTLGIE	7.1	DRB1*13:02
1	293	307	LTRAQFEQLAHELIQ	7.2	DPA1*01/DPB1*04:01
1	580	594	DTATAALNEAVQAAS	7.2	DQA1*05:01/DQB1*03:01
1	114	128	AMILQKMKKTAEDYL	7.3	DRB1*12:01
1	453	467	NLEGIAPARRGVPQI	7.3	DRB5*01:01
1	575	589	DVVAIDTATAALNEA	7.3	DRB3*01:01
1	283	297	GGVPKHLVKTLTRAQ	7.4	DRB1*04:01
1	465	479	PQIEVTFDIDANGIL	7.5	DQA1*01:01/DQB1*05:01
1	69	83	IKRFMGETYEQSRKE	7.6	DPA1*03:01/DPB1*04:02
1	627	641	SSSGDDIQDADFEEV	7.8	DQA1*03:01/DQB1*03:02
1	69	83	IKRFMGETYEQSRKE	7.85	DPA1*01/DPB1*04:01
1	122	136	KTAEDYLGQEVTDAV	7.9	DQA1*05:01/DQB1*02:01
1	260	274	EKAKIELSSSTSTEI	7.9	DRB1*04:01
1	567	581	LKDAHKAADVVAIDT	7.9	DQA1*01:02/DQB1*06:02
1	567	581	LKDAHKAADVVAIDT	7.9	DQA1*05:01/DQB1*03:01
1	293	307	LTRAQFEQLAHELIQ	8.1	DPA1*02:01/DPB1*05:01
1	378	392	ESGVGDIVLLDVTPL	8.1	DQA1*05:01/DQB1*02:01
1	13	27	NSCVAVFEGNEPVVI	8.3	DRB3*01:01
1	260	274	EKAKIELSSSTSTEI	8.3	DRB3*02:02
1	512	526	AEAEQNAAADKAERE	8.3	DQA1*03:01/DQB1*03:02
1	234	248	ADGFKADEGIDLTKD	8.4	DRB1*03:01
1	160	174	LNVQRIVNEPTAAAL	8.5	DRB1*04:05
1	361	375	DEVVAVGAAIQGAIL	8.5	DQA1*03:01/DQB1*03:02
1	448	462	SIGQFNLEGIAPARR	8.5	DQA1*01:01/DQB1*05:01
1	471	485	FDIDANGILNVSAKD	8.5	DRB3*02:02
1	226	240	DQVIIKWLADGFKAD	8.6	DRB1*08:02
1	489	503	GKEQKIRIEASSGLS	8.6	DRB3*01:01
1	378	392	ESGVGDIVLLDVTPL	8.7	DPA1*03:01/DPB1*04:02
1	383	397	DIVLLDVTPLTLGIE	8.7	DPA1*03:01/DPB1*04:02
1	540	554	TTENFLKDNADKIPA	8.7	DRB1*13:02
1	131	145	EVTDAVITVPAYFSD	8.8	DRB1*12:01
1	203	217	EFGGGVFEVLSTNGD	8.9	DQA1*05:01/DQB1*03:01
1	329	343	EVILVGGSSRIPAVQ	8.9	DRB3*02:02
1	465	479	PQIEVTFDIDANGIL	8.9	DQA1*05:01/DQB1*02:01
1	356	370	KGVNPDEVVAVGAAI	9	DRB1*03:01
1	585	599	ALNEAVQAASAQMYG	9	DRB1*09:01
1	203	217	EFGGGVFEVLSTNGD	9.1	DPA1*02:01/DPB1*01:01
1	489	503	GKEQKIRIEASSGLS	9.1	DRB1*15:01
1	356	370	KGVNPDEVVAVGAAI	9.3	DQA1*03:01/DQB1*03:02
1	299	313	EQLAHELIQSCLVPC	9.4	DPA1*03:01/DPB1*04:02
1	471	485	FDIDANGILNVSAKD	9.4	DQA1*01:02/DQB1*06:02
1	69	83	IKRFMGETYEQSRKE	9.5	DPA1*02:01/DPB1*05:01
1	91	105	VVNDAGYPRVEIEGR	9.5	DRB1*03:01
1	293	307	LTRAQFEQLAHELIQ	9.5	DRB4*01:01
1	55	69	KRQAITNPKNTVYSI	9.6	DRB1*13:02
1	378	392	ESGVGDIVLLDVTPL	9.6	DRB1*04:05
1	567	581	LKDAHKAADVVAIDT	9.6	DQA1*03:01/DQB1*03:02
1	575	589	DVVAIDTATAALNEA	9.6	DRB1*03:01
1	198	212	DISILEFGGGVFEVL	9.7	DRB1*15:01
1	448	462	SIGQFNLEGIAPARR	9.7	DRB1*04:01
1	590	604	VQAASAQMYGQAGPQ	9.7	DQA1*01:02/DQB1*06:02
1	400	414	GGVMTKLIEANTTIP	9.8	DRB1*08:02
1	131	145	EVTDAVITVPAYFSD	9.9	DRB1*01:01
1	293	307	LTRAQFEQLAHELIQ	9.9	DPA1*01:03/DPB1*02:01
1	460	474	ARRGVPQIEVTFDID	9.9	DQA1*05:01/DQB1*02:01
			Proteus mirabilis WP_171948676.1
Seq #	Peptide start	Peptide end	Peptide	IEDB consensus percentile rank	Allele
1	9	23	PRAPWIEQEGPEYWD	0.3	DQA1*05:01/DQB1*02:01
1	59	73	RMYGCDLGPDGRFLR	2.2	DRB1*03:01
1	34	48	QTYRVNLRTLRGYYN	2.6	DRB1*11:01
1	34	48	QTYRVNLRTLRGYYN	2.6	DRB1*15:01
1	34	48	QTYRVNLRTLRGYYN	2.9	DRB3*02:02
1	89	103	KEDLRSWTAADMAAQ	3.1	DQA1*03:01/DQB1*03:02
1	89	103	KEDLRSWTAADMAAQ	3.1	DQA1*04:01/DQB1*04:02
1	34	48	QTYRVNLRTLRGYYN	3.65	DRB1*12:01
1	40	54	LRTLRGYYNQSEAGS	4.1	DRB1*04:05
1	89	103	KEDLRSWTAADMAAQ	4.5	DQA1*01:02/DQB1*06:02
1	64	78	DLGPDGRFLRGYHQY	6.2	DRB1*03:01
1	76	90	HQYAYDGKDYNTLKE	6.2	DRB3*01:01
1	107	121	HKWEAAHVAEQWRAY	6.5	DQA1*01:02/DQB1*06:02
1	89	103	KEDLRSWTAADMAAQ	7.1	DQA1*01:01/DQB1*05:01
1	119	133	RAYLEGTCVEWLRRY	7.6	DPA1*03:01/DPB1*04:02
1	94	108	SWTAADMAAQITKHK	7.6	DQA1*01:02/DQB1*06:02
1	94	108	SWTAADMAAQITKHK	7.8	DQA1*03:01/DQB1*03:02
1	71	85	FLRGYHQYAYDGKDY	7.9	DRB1*15:01
1	40	54	LRTLRGYYNQSEAGS	8.5	DRB1*15:01
1	107	121	HKWEAAHVAEQWRAY	8.9	DQA1*04:01/DQB1*04:02
1	94	108	SWTAADMAAQITKHK	9.2	DQA1*04:01/DQB1*04:02
1	34	48	QTYRVNLRTLRGYYN	9.7	DRB1*01:01
			Ruthenibacterium lactatiformans WP_172726351.1
Seq #	Peptide start	Peptide end	Peptide	IEDB consensus percentile rank	Allele
1	204	218	DKRIIDWLADEFQKE	0.12	DQA1*05:01/DQB1*02:01
1	441	455	PQIEVTFDIDANGIV	0.28	DRB3*01:01
1	144	158	IINEPTAAALAYGAD	0.34	DQA1*01:02/DQB1*06:02
1	355	369	GDVKGLLLLDVTPLS	0.36	DRB1*03:01
1	204	218	DKRIIDWLADEFQKE	0.74	DQA1*01:01/DQB1*05:01
1	355	369	GDVKGLLLLDVTPLS	0.89	DRB1*04:01
1	360	374	LLLLDVTPLSLGIET	0.89	DRB1*04:01
1	138	152	GLEVKRIINEPTAAA	1.1	DRB1*08:02
1	342	356	VAIGAAIQGGVLGGD	1.2	DQA1*05:01/DQB1*03:01
1	128	142	QATKDAGAIAGLEVK	1.3	DQA1*04:01/DQB1*04:02
1	380	394	TRIIERNTTVPTKKS	1.4	DRB3*02:02
1	138	152	GLEVKRIINEPTAAA	1.5	DRB1*04:01
1	446	460	TFDIDANGIVNVSAK	1.5	DRB3*01:01
1	360	374	LLLLDVTPLSLGIET	1.6	DRB1*03:01
1	144	158	IINEPTAAALAYGAD	1.8	DQA1*04:01/DQB1*04:02
1	144	158	IINEPTAAALAYGAD	1.8	DQA1*05:01/DQB1*03:01
1	423	437	KSLGTFHLDGIAPAP	1.8	DRB3*01:01
1	560	574	EDLQKVFYAISEKVY	1.9	DPA1*02:01/DPB1*01:01
1	63	77	DRTIASIKRHMGTDY	2.1	DRB1*11:01
1	128	142	QATKDAGAIAGLEVK	2.1	DQA1*03:01/DQB1*03:02
1	574	588	YKDAAAAGQAAGAQG	2.2	DQA1*05:01/DQB1*03:01
1	274	288	AKFNELTADLVERTM	2.3	DRB1*01:01
1	423	437	KSLGTFHLDGIAPAP	2.3	DRB3*02:02
1	355	369	GDVKGLLLLDVTPLS	2.4	DRB3*01:01
1	565	579	VFYAISEKVYKDAAA	2.4	DRB1*09:01
1	24	38	PVVIANAEGARTTPS	2.5	DQA1*05:01/DQB1*03:01
1	87	101	TPQEISAMILAKLKA	2.7	DQA1*01:02/DQB1*06:02
1	310	324	LVGGSTRIPAVQEAV	2.7	DQA1*03:01/DQB1*03:02
1	560	574	EDLQKVFYAISEKVY	2.9	DRB1*12:01
1	467	481	EQHITITSSTNMSKE	3	DRB1*07:01
1	446	460	TFDIDANGIVNVSAK	3.1	DRB1*13:02
1	68	82	SIKRHMGTDYKVDID	3.4	DRB1*03:01
1	87	101	TPQEISAMILAKLKA	3.5	DRB4*01:01
1	355	369	GDVKGLLLLDVTPLS	3.6	DRB1*04:05
1	13	27	NSCVAVIEGGEPVVI	3.9	DQA1*05:01/DQB1*03:01
1	269	283	TTLTRAKFNELTADL	3.9	DPA1*01/DPB1*04:01
1	337	351	NPDECVAIGAAIQGG	3.9	DQA1*05:01/DQB1*03:01
1	467	481	EQHITITSSTNMSKE	4	DRB1*04:01
1	347	361	AIQGGVLGGDVKGLL	4.1	DRB1*03:01
1	138	152	GLEVKRIINEPTAAA	4.2	DRB1*04:05
1	118	132	VPAYFNDSQRQATKD	4.3	DRB3*01:01
1	36	50	TPSVVGFTKTGERLV	4.5	DRB1*07:01
1	579	593	AAGQAAGAQGAGPDM	4.5	DQA1*05:01/DQB1*03:01
1	73	87	MGTDYKVDIDGKKYT	4.6	DRB1*03:01
1	73	87	MGTDYKVDIDGKKYT	4.6	DRB3*01:01
1	87	101	TPQEISAMILAKLKA	4.7	DRB1*09:01
1	337	351	NPDECVAIGAAIQGG	4.7	DQA1*01:02/DQB1*06:02
1	355	369	GDVKGLLLLDVTPLS	4.7	DRB4*01:01
1	423	437	KSLGTFHLDGIAPAP	4.7	DQA1*01:01/DQB1*05:01
1	560	574	EDLQKVFYAISEKVY	4.7	DPA1*01:03/DPB1*02:01
1	423	437	KSLGTFHLDGIAPAP	4.8	DRB1*04:01
1	360	374	LLLLDVTPLSLGIET	4.9	DPA1*03:01/DPB1*04:02
1	396	410	IFSTAADNQPSVEVN	5.1	DQA1*03:01/DQB1*03:02
1	138	152	GLEVKRIINEPTAAA	5.2	DRB3*02:02
1	347	361	AIQGGVLGGDVKGLL	5.3	DQA1*05:01/DQB1*03:01
1	149	163	TAAALAYGADKEDDQ	5.4	DQA1*05:01/DQB1*03:01
1	45	59	TGERLVGQVAKRQAI	5.6	DRB5*01:01
1	467	481	EQHITITSSTNMSKE	5.6	DRB1*08:02
1	360	374	LLLLDVTPLSLGIET	5.7	DRB3*02:02
1	446	460	TFDIDANGIVNVSAK	5.7	DRB3*02:02
1	18	32	VIEGGEPVVIANAEG	6	DQA1*05:01/DQB1*03:01
1	92	106	SAMILAKLKADAESY	6	DRB1*08:02
1	310	324	LVGGSTRIPAVQEAV	6	DQA1*04:01/DQB1*04:02
1	360	374	LLLLDVTPLSLGIET	6	DRB3*01:01
1	92	106	SAMILAKLKADAESY	6.05	DRB1*12:01
1	355	369	GDVKGLLLLDVTPLS	6.1	DRB3*02:02
1	170	184	LGGGTFDVSIIEMGD	6.2	DQA1*03:01/DQB1*03:02
1	204	218	DKRIIDWLADEFQKE	6.2	DQA1*03:01/DQB1*03:02
1	380	394	TRIIERNTTVPTKKS	6.2	DRB1*08:02
1	446	460	TFDIDANGIVNVSAK	6.2	DQA1*05:01/DQB1*03:01
1	560	574	EDLQKVFYAISEKVY	6.2	DRB1*07:01
1	274	288	AKFNELTADLVERTM	6.3	DRB1*03:01
1	404	418	QPSVEVNVLQGEREF	6.3	DQA1*03:01/DQB1*03:02
1	560	574	EDLQKVFYAISEKVY	6.3	DPA1*02:01/DPB1*05:01
1	565	579	VFYAISEKVYKDAAA	6.3	DPA1*02:01/DPB1*05:01
1	18	32	VIEGGEPVVIANAEG	6.4	DQA1*03:01/DQB1*03:02
1	87	101	TPQEISAMILAKLKA	6.4	DRB5*01:01
1	565	579	VFYAISEKVYKDAAA	6.4	DRB5*01:01
1	237	251	AEKAKIELSGVASTA	6.9	DQA1*05:01/DQB1*03:01
1	560	574	EDLQKVFYAISEKVY	6.9	DRB1*13:02
1	144	158	IINEPTAAALAYGAD	7	DQA1*03:01/DQB1*03:02
1	164	178	KIMVYDLGGGTFDVS	7	DRB3*01:01
1	204	218	DKRIIDWLADEFQKE	7.1	DRB3*01:01
1	242	256	IELSGVASTAINLPF	7.1	DRB1*07:01
1	274	288	AKFNELTADLVERTM	7.1	DQA1*05:01/DQB1*02:01
1	305	319	LHKVLLVGGSTRIPA	7.2	DRB1*07:01
1	415	429	EREFARDNKSLGTFH	7.2	DRB1*03:01
1	467	481	EQHITITSSTNMSKE	7.2	DRB3*02:02
1	8	22	DLGTTNSCVAVIEGG	7.3	DQA1*01:02/DQB1*06:02
1	355	369	GDVKGLLLLDVTPLS	7.3	DRB1*01:01
1	87	101	TPQEISAMILAKLKA	7.5	DRB1*11:01
1	565	579	VFYAISEKVYKDAAA	7.5	DRB1*11:01
1	323	337	AVKNFMKTEPSKGIN	7.6	DRB5*01:01
1	441	455	PQIEVTFDIDANGIV	7.6	DQA1*01:01/DQB1*05:01
1	380	394	TRIIERNTTVPTKKS	7.7	DRB1*13:02
1	441	455	PQIEVTFDIDANGIV	7.8	DRB1*13:02
1	545	559	EALKGSDIEAIKAKQ	7.8	DQA1*01:02/DQB1*06:02
1	73	87	MGTDYKVDIDGKKYT	8	DRB5*01:01
1	305	319	LHKVLLVGGSTRIPA	8	DRB3*02:02
1	109	123	EKVTEAVITVPAYFN	8.1	DQA1*04:01/DQB1*04:02
1	483	497	VEKAVKEAEQYAAED	8.3	DQA1*04:01/DQB1*04:02
1	63	77	DRTIASIKRHMGTDY	8.4	DRB1*08:02
1	274	288	AKFNELTADLVERTM	8.4	DQA1*04:01/DQB1*04:02
1	360	374	LLLLDVTPLSLGIET	8.4	DRB1*13:02
1	490	504	AEQYAAEDKKKREEV	8.4	DRB5*01:01
1	423	437	KSLGTFHLDGIAPAP	8.6	DRB1*03:01
1	574	588	YKDAAAAGQAAGAQG	8.7	DQA1*01:02/DQB1*06:02
1	219	233	NGVDLRKDKMAAQRL	8.8	DRB4*01:01
1	269	283	TTLTRAKFNELTADL	8.8	DPA1*02:01/DPB1*05:01
1	305	319	LHKVLLVGGSTRIPA	8.9	DRB5*01:01
1	323	337	AVKNFMKTEPSKGIN	9	DRB3*01:01
1	253	267	NLPFITADANGPKHL	9.2	DRB3*02:02
1	274	288	AKFNELTADLVERTM	9.2	DRB3*01:01
1	355	369	GDVKGLLLLDVTPLS	9.2	DPA1*01/DPB1*04:01
1	109	123	EKVTEAVITVPAYFN	9.5	DQA1*03:01/DQB1*03:02
1	219	233	NGVDLRKDKMAAQRL	9.5	DRB3*01:01
1	532	546	EKTEVNAKLEALKEA	9.5	DQA1*03:01/DQB1*03:02
1	305	319	LHKVLLVGGSTRIPA	9.6	DRB1*01:01
1	87	101	TPQEISAMILAKLKA	9.7	DPA1*02:01/DPB1*05:01
1	355	369	GDVKGLLLLDVTPLS	9.7	DPA1*03:01/DPB1*04:02
1	436	450	APRGVPQIEVTFDID	9.8	DQA1*05:01/DQB1*02:01
1	602	616	NGGDDNVVDAEYKEV	9.8	DQA1*03:01/DQB1*03:02
1	18	32	VIEGGEPVVIANAEG	9.9	DQA1*01:02/DQB1*06:02
			Staphylococcus haemolyticus WP_180553187.1
Seq #	Peptide start	Peptide end	Peptide	IEDB consensus percentile rank	Allele
1	18	32	DSDVGEFRAVTELGR	2.3	DRB5*01:01
1	13	27	ENVRFDSDVGEFRAV	2.7	DRB1*03:01
1	13	27	ENVRFDSDVGEFRAV	6.7	DRB3*01:01
			Streptococcus pyogenes QCK38000.1
Seq #	Peptide start	Peptide end	Peptide	IEDB consensus percentile rank	Allele
1	446	460	ETTNPFFTAAAVAIM	0.67	DRB1*01:01
1	458	472	AIMTTAGVVAIAKRQ	0.69	DQA1*01:02/DQB1*06:02
1	1	15	MLTFGGASAVKADSQ	0.92	DQA1*05:01/DQB1*03:01
1	451	465	FFTAAAVAIMTTAGV	0.96	DQA1*01:02/DQB1*06:02
1	1	15	MLTFGGASAVKADSQ	1.2	DRB1*09:01
1	451	465	FFTAAAVAIMTTAGV	1.2	DQA1*05:01/DQB1*03:01
1	446	460	ETTNPFFTAAAVAIM	1.4	DRB1*07:01
1	446	460	ETTNPFFTAAAVAIM	1.6	DRB3*01:01
1	458	472	AIMTTAGVVAIAKRQ	2	DQA1*05:01/DQB1*03:01
1	451	465	FFTAAAVAIMTTAGV	2.2	DRB1*01:01
1	45	59	KQTSTYKYLEQLDKI	2.3	DRB5*01:01
1	33	47	KVEDIYKDNNVLKQT	2.7	DRB1*03:01
1	446	460	ETTNPFFTAAAVAIM	2.7	DRB1*09:01
1	50	64	YKYLEQLDKILKDYL	2.9	DPA1*02:01/DPB1*05:01
1	33	47	KVEDIYKDNNVLKQT	3.1	DRB1*13:02
1	57	71	DKILKDYLKELNGGL	3.6	DPA1*02:01/DPB1*05:01
1	50	64	YKYLEQLDKILKDYL	3.9	DRB5*01:01
1	39	53	KDNNVLKQTSTYKYL	4.34	DRB1*12:01
1	121	135	GETGPAGPAGPTGAR	4.5	DQA1*05:01/DQB1*03:01
1	446	460	ETTNPFFTAAAVAIM	4.8	DQA1*05:01/DQB1*03:01
1	446	460	ETTNPFFTAAAVAIM	5.2	DQA1*04:01/DQB1*04:02
1	451	465	FFTAAAVAIMTTAGV	5.2	DRB1*07:01
1	451	465	FFTAAAVAIMTTAGV	5.4	DRB1*09:01
1	39	53	KDNNVLKQTSTYKYL	5.7	DRB1*08:02
1	1	15	MLTFGGASAVKADSQ	5.8	DRB1*01:01
1	225	239	AGKDGEAGAQGPAGP	5.9	DQA1*05:01/DQB1*03:01
1	39	53	KDNNVLKQTSTYKYL	6	DRB5*01:01
1	50	64	YKYLEQLDKILKDYL	6.2	DRB1*12:01
1	33	47	KVEDIYKDNNVLKQT	6.3	DRB1*04:01
1	45	59	KQTSTYKYLEQLDKI	6.3	DPA1*02:01/DPB1*01:01
1	45	59	KQTSTYKYLEQLDKI	6.9	DPA1*02:01/DPB1*05:01
1	446	460	ETTNPFFTAAAVAIM	6.9	DQA1*05:01/DQB1*02:01
1	50	64	YKYLEQLDKILKDYL	7.3	DRB1*11:01
1	57	71	DKILKDYLKELNGGL	7.4	DPA1*02:01/DPB1*01:01
1	50	64	YKYLEQLDKILKDYL	7.7	DRB4*01:01
1	45	59	KQTSTYKYLEQLDKI	7.9	DPA1*01:03/DPB1*02:01
1	446	460	ETTNPFFTAAAVAIM	8	DRB3*02:02
1	451	465	FFTAAAVAIMTTAGV	8	DRB1*04:01
1	126	140	AGPAGPTGARGPEGP	8.7	DQA1*05:01/DQB1*03:01
1	451	465	FFTAAAVAIMTTAGV	8.9	DRB1*08:02
1	1	15	MLTFGGASAVKADSQ	9.2	DRB1*04:01
1	446	460	ETTNPFFTAAAVAIM	9.3	DQA1*03:01/DQB1*03:02
1	57	71	DKILKDYLKELNGGL	9.5	DRB3*01:01
1	446	460	ETTNPFFTAAAVAIM	9.9	DPA1*01:03/DPB1*02:01

## Sheet: Lalign_Autoreactivity_Crosschek
	Excluded alels:		DRB5*01:01
			DQA1*01:01/DQB1*05:01
			DQA1*04:01/DQB1*04:02
			Bacteroides fragilis WP_148661995.1
Seq #	Peptide start	Peptide end	Peptide	IEDB consensus percentile rank	Allele		Antigen(s)	Lalign_E_Value	Score_From_Matlab_Alignment
1	135	149	EAVAYGAAVQAAILS	0.15	DQA1*05:01/DQB1*03:01		1	2.3e-09	26
1	135	149	EAVAYGAAVQAAILS	0.45	DQA1*01:02/DQB1*06:02		1	2.3e-09	26
1	60	74	DYSVTVSRARFEELC	0.49	DPA1*01/DPB1*04:01		1	5.6e-06	20.67
			Campylobacter jejuni TKH92554.1
Seq #	Peptide start	Peptide end	Peptide	IEDB consensus percentile rank	Allele
1	21	35	APRTLLLLLSGALAL	0.01	DRB1*01:01		11	3.3e-08	24
1	41	55	GSHSMRYFYTSVSRP	0.44	DRB1*04:05		11	2.9e-11	31.67
1	89	103	APWVEQEGPEYWDRE	0.45	DQA1*05:01/DQB1*02:01		11	2.3e-11	40.33
			Capnocytophaga gingivalis ATA86219.1
Seq #	Peptide start	Peptide end	Peptide	IEDB consensus percentile rank	Allele
1	409	423	LKIIIMKSQNPPSLD	0.06	DRB4*01:01		25	0.065	13
1	11	25	MKRYIILTILLISSF	0.08	DRB4*01:01		26	0.0061	12.33
1	60	74	SIGDYYLDLSTSNLY	0.26	DRB1*04:01		21	0.012	13.33
			Collinsella aerofaciens WP_099431990.1
Seq #	Peptide start	Peptide end	Peptide	IEDB consensus percentile rank	Allele
1	75	89	FVKRIIGDNPVAITV	0.21	DRB1*13:02		12, 16	0.029, 0.057	12
1	75	89	FVKRIIGDNPVAITV	0.28	DRB3*01:01		12, 16	0.029, 0.057	12
1	217	231	DAAIVAYLKDEFCDK	0.49	DQA1*05:01/DQB1*02:01		30	0.076	11.67
			Collinsella sp An271 WP_087201695.1
Seq #	Peptide start	Peptide end	Peptide	IEDB consensus percentile rank	Allele
1	110	124	AILGVSLAVARAAAQ	0.25	DQA1*01:02/DQB1*06:02		5	1.5e-06	20
1	15	29	SRGNPTVEVEVVLED	0.41	DQA1*03:01/DQB1*03:02		5	4.6e-06	20.33
			Escherichia coli O19_EFA4307993.1
Seq #	Peptide start	Peptide end	Peptide	IEDB consensus percentile rank	Allele
1	243	257	NTAWGIVWAAPRSIY	0.47	DRB1*07:01		22	0.11	12.33
			Escherichia coli O43H14_EFA4176382.1
Seq #	Peptide start	Peptide end	Peptide	IEDB consensus percentile rank	Allele
1	485	499	NTAWGIVWAAPRSIY	0.47	DRB1*07:01		22	0.11	12.33
			Escherichia coli WP_152921976.1
Seq #	Peptide start	Peptide end	Peptide	IEDB consensus percentile rank	Allele
1	112	126	IINEPTAAAIAYGLD	0.16	DQA1*01:02/DQB1*06:02		1	2.1e-10	30.67
			Nocardia farcinica WP_195025737.1
Seq #	Peptide start	Peptide end	Peptide	IEDB consensus percentile rank	Allele
1	41	55	IINEPTAAAIAYGLD	0.16	DQA1*01:02/DQB1*06:02		1	2.1e-10	30.67
			Prevotella copri WP_006848473.1
Seq #	Peptide start	Peptide end	Peptide	IEDB consensus percentile rank	Allele
1	581	595	SAMNNLNTVMQAASQ	0.11	DQA1*01:02/DQB1*06:02		2	0.019	11.33
1	361	375	DEVVAVGAAIQGAIL	0.32	DQA1*05:01/DQB1*03:01		1	3.1e-06	20.33
1	160	174	LNVQRIVNEPTAAAL	0.33	DRB1*04:01		1	2.5e-08	26
1	533	547	QADSMIFTTENFLKD	0.36	DPA1*02:01/DPB1*05:01		18	0.0074	13
1	165	179	IVNEPTAAALAYGVD	0.42	DQA1*01:02/DQB1*06:02		1	1.2e-09	28
			Prevotella sp CAG255 CCX68624.1
Seq #	Peptide start	Peptide end	Peptide	IEDB consensus percentile rank	Allele
1	587	601	NTVMQAASAQMYQNA	0.06	DQA1*01:02/DQB1*06:02		1, 2, 12	0.0099, 0.01, 0.08	11.67
1	160	174	LNVRRIVNEPTAAAL	0.23	DRB1*04:01		1	4.3e-08	25.33
1	533	547	QADSMIFTTENFLKD	0.36	DPA1*02:01/DPB1*05:01		18	0.0074	13
1	581	595	NAINGLNTVMQAASA	0.4	DQA1*01:02/DQB1*06:02		33	0.042	11.33
1	165	179	IVNEPTAAALAYGVD	0.42	DQA1*01:02/DQB1*06:02		1	1.2e-09	28
			Prevotella sp KH2C16 WP_092114275.1
Seq #	Peptide start	Peptide end	Peptide	IEDB consensus percentile rank	Allele
1	159	173	LNVRRIVNEPTAAAL	0.23	DRB1*04:01		1	4.3e-08	25.33
1	360	374	DEVVAVGAAIQGAIL	0.32	DQA1*05:01/DQB1*03:01		1	3.1e-06	20.33
1	532	546	QADSMIFTTENFLKD	0.36	DPA1*02:01/DPB1*05:01		18	0.0074	13
1	583	597	AALNQAVQAASAQMY	0.41	DQA1*01:02/DQB1*06:02		12, 17, 24	0.33, 0.074, 0.055	10.33
1	164	178	IVNEPTAAALAYGVD	0.42	DQA1*01:02/DQB1*06:02		1	1.2e-09	28
			Prevotella sp oral taxon 820 WP_107581795.1
Seq #	Peptide start	Peptide end	Peptide	IEDB consensus percentile rank	Allele
1	540	554	TTENFLKDNADKIPA	0.18	DRB3*01:01		16	0.0042	14.33
1	535	549	DSMIFTTENFLKDNA	0.22	DPA1*02:01/DPB1*05:01		18	0.0086	13
1	585	599	ALNEAVQAASAQMYG	0.27	DQA1*01:02/DQB1*06:02		1	0.0031	13
1	361	375	DEVVAVGAAIQGAIL	0.32	DQA1*05:01/DQB1*03:01		1	3.1e-06	20.33
1	160	174	LNVQRIVNEPTAAAL	0.33	DRB1*04:01		1	2.5e-08	26
1	109	123	PQEISAMILQKMKKT	0.34	DRB4*01:01		1	1.3e-07	24.33
1	165	179	IVNEPTAAALAYGVD	0.42	DQA1*01:02/DQB1*06:02		1	1.2e-09	28
			Proteus mirabilis WP_171948676.1
Seq #	Peptide start	Peptide end	Peptide	IEDB consensus percentile rank	Allele
1	9	23	PRAPWIEQEGPEYWD	0.3	DQA1*05:01/DQB1*02:01		11	2.4e-12	42
			Ruthenibacterium lactatiformans WP_172726351.1
Seq #	Peptide start	Peptide end	Peptide	IEDB consensus percentile rank	Allele
1	204	218	DKRIIDWLADEFQKE	0.12	DQA1*05:01/DQB1*02:01		4, 6, 26	0.016, 0.019, 0.023	13.33
1	441	455	PQIEVTFDIDANGIV	0.28	DRB3*01:01		1	8.4e-09	27.33
1	144	158	IINEPTAAALAYGAD	0.34	DQA1*01:02/DQB1*06:02		1	3e-09	27.33
1	355	369	GDVKGLLLLDVTPLS	0.36	DRB1*03:01		1	0.00031	16.67

## Sheet: Autoreactive_Putative_T_Cell_Ep
			Bacteroides fragilis WP_148661995.1
Seq #	Peptide start	Peptide end	Peptide	IEDB consensus percentile rank	Allele		Antigen(s)	Lalign_E_Value	Score_From_Matlab_Alignment
1	135	149	EAVAYGAAVQAAILS	0.15	DQA1*05:01/DQB1*03:01		1	2.3e-09	26
1	135	149	EAVAYGAAVQAAILS	0.45	DQA1*01:02/DQB1*06:02		1	2.3e-09	26
1	60	74	DYSVTVSRARFEELC	0.49	DPA1*01/DPB1*04:01		1	5.6e-06	20.67
			Campylobacter jejuni TKH92554.1
Seq #	Peptide start	Peptide end	Peptide	IEDB consensus percentile rank	Allele
1	21	35	APRTLLLLLSGALAL	0.01	DRB1*01:01		11	3.3e-08	24
1	41	55	GSHSMRYFYTSVSRP	0.44	DRB1*04:05		11	2.9e-11	31.67
1	89	103	APWVEQEGPEYWDRE	0.45	DQA1*05:01/DQB1*02:01		11	2.3e-11	40.33
			Collinsella sp An271 WP_087201695.1
Seq #	Peptide start	Peptide end	Peptide	IEDB consensus percentile rank	Allele
1	110	124	AILGVSLAVARAAAQ	0.25	DQA1*01:02/DQB1*06:02		5	1.5e-06	20
1	15	29	SRGNPTVEVEVVLED	0.41	DQA1*03:01/DQB1*03:02		5	4.6e-06	20.33
			Escherichia coli WP_152921976.1
Seq #	Peptide start	Peptide end	Peptide	IEDB consensus percentile rank	Allele
1	112	126	IINEPTAAAIAYGLD	0.16	DQA1*01:02/DQB1*06:02		1	2.1e-10	30.67
			Nocardia farcinica WP_195025737.1
Seq #	Peptide start	Peptide end	Peptide	IEDB consensus percentile rank	Allele
1	41	55	IINEPTAAAIAYGLD	0.16	DQA1*01:02/DQB1*06:02		1	2.1e-10	30.67
			Prevotella copri WP_006848473.1
Seq #	Peptide start	Peptide end	Peptide	IEDB consensus percentile rank	Allele
1	361	375	DEVVAVGAAIQGAIL	0.32	DQA1*05:01/DQB1*03:01		1	3.1e-06	20.33
1	160	174	LNVQRIVNEPTAAAL	0.33	DRB1*04:01		1	2.5e-08	26
1	165	179	IVNEPTAAALAYGVD	0.42	DQA1*01:02/DQB1*06:02		1	1.2e-09	28
			Prevotella sp CAG255 CCX68624.1
Seq #	Peptide start	Peptide end	Peptide	IEDB consensus percentile rank	Allele
1	160	174	LNVRRIVNEPTAAAL	0.23	DRB1*04:01		1	4.3e-08	25.33
1	165	179	IVNEPTAAALAYGVD	0.42	DQA1*01:02/DQB1*06:02		1	1.2e-09	28
			Prevotella sp KH2C16 WP_092114275.1
Seq #	Peptide start	Peptide end	Peptide	IEDB consensus percentile rank	Allele
1	159	173	LNVRRIVNEPTAAAL	0.23	DRB1*04:01		1	4.3e-08	25.33
1	360	374	DEVVAVGAAIQGAIL	0.32	DQA1*05:01/DQB1*03:01		1	3.1e-06	20.33
1	164	178	IVNEPTAAALAYGVD	0.42	DQA1*01:02/DQB1*06:02		1	1.2e-09	28
			Prevotella sp oral taxon 820 WP_107581795.1
Seq #	Peptide start	Peptide end	Peptide	IEDB consensus percentile rank	Allele
1	361	375	DEVVAVGAAIQGAIL	0.32	DQA1*05:01/DQB1*03:01		1	3.1e-06	20.33
1	160	174	LNVQRIVNEPTAAAL	0.33	DRB1*04:01		1	2.5e-08	26
1	109	123	PQEISAMILQKMKKT	0.34	DRB4*01:01		1	1.3e-07	24.33
1	165	179	IVNEPTAAALAYGVD	0.42	DQA1*01:02/DQB1*06:02		1	1.2e-09	28
			Proteus mirabilis WP_171948676.1
Seq #	Peptide start	Peptide end	Peptide	IEDB consensus percentile rank	Allele
1	9	23	PRAPWIEQEGPEYWD	0.3	DQA1*05:01/DQB1*02:01		11	2.4e-12	42
			Ruthenibacterium lactatiformans WP_172726351.1
Seq #	Peptide start	Peptide end	Peptide	IEDB consensus percentile rank	Allele
1	441	455	PQIEVTFDIDANGIV	0.28	DRB3*01:01		1	8.4e-09	27.33
1	144	158	IINEPTAAALAYGAD	0.34	DQA1*01:02/DQB1*06:02		1	3e-09	27.33
1	355	369	GDVKGLLLLDVTPLS	0.36	DRB1*03:01		1	0.00031	16.67
