# Supplementary material for: Mining the capacity of human-associated microorganisms to trigger rheumatoid arthritis—A systematic immunoinformatics analysis of T cell epitopes
Source: PLoS One. 2021 Jun 29;16(6):e0253918. doi: 10.1371/journal.pone.0253918 (PMC8241107; doi:10.1371/journal.pone.0253918)
Supplement: S3 File — (XLSX) [file pone.0253918.s013.xlsx]

## Sheet: Predicted_T_Cell_Epitopes
			Absidia glauca SAM08991.1
Seq #	Peptide start	Peptide end	Peptide	IEDB consensus percentile rank	Allele
1	83	97	SATLLAFFAIVVALF	0.06	DQA1*05:01/DQB1*02:01
1	280	294	IINEPTAAAIAYGLD	0.16	DQA1*01:02/DQB1*06:02
1	495	509	DKVLLLDVNPLTLGI	0.17	DRB1*04:01
1	560	574	NKLGKFELNGIAPAP	0.33	DRB3*02:02
1	578	592	PQIEVTFEIDANGIL	0.36	DRB3*01:01
1	339	353	DFDSRVMDHFIKLWK	0.6	DPA1*02:01/DPB1*05:01
1	100	114	VSSVQADDKEAYGTV	0.63	DRB1*03:01
1	495	509	DKVLLLDVNPLTLGI	0.68	DRB1*03:01
1	132	146	GRVEIIANDQGHRIT	0.73	DRB3*01:01
1	400	414	DLSETLTRAKFEELN	1.05	DPA1*01/DPB1*04:01
1	145	159	ITPSYVAFTDDERLI	1.1	DQA1*05:01/DQB1*02:01
1	272	286	IAGLNILRIINEPTA	1.1	DRB1*04:05
1	345	359	MDHFIKLWKKKNDGE	1.1	DRB1*11:01
1	472	486	NPDEAVAYGAAVQGG	1.1	DQA1*05:01/DQB1*03:01
1	280	294	IINEPTAAAIAYGLD	1.2	DQA1*04:01/DQB1*04:02
1	83	97	SATLLAFFAIVVALF	1.3	DPA1*01/DPB1*04:01
1	583	597	TFEIDANGILKVGAS	1.4	DRB3*01:01
1	646	660	NQLENYIYTLKSQLA	1.4	DRB1*01:01
1	272	286	IAGLNILRIINEPTA	1.5	DRB4*01:01
1	83	97	SATLLAFFAIVVALF	1.6	DPA1*02:01/DPB1*01:01
1	254	268	VPAYFNDAQRQATKD	1.6	DRB3*01:01
1	83	97	SATLLAFFAIVVALF	1.8	DQA1*03:01/DQB1*03:02
1	280	294	IINEPTAAAIAYGLD	1.8	DQA1*05:01/DQB1*03:01
1	477	491	VAYGAAVQGGILSGE	1.8	DQA1*05:01/DQB1*03:01
1	681	695	IKDKMDWLDETPNAE	1.9	DQA1*01:01/DQB1*05:01
1	83	97	SATLLAFFAIVVALF	2	DRB1*15:01
1	197	211	HFPFKLVNKNGAPNI	2	DRB1*11:01
1	359	373	EDITTDLKTMGKLKR	2	DRB1*03:01
1	192	206	KSDMKHFPFKLVNKN	2.1	DPA1*02:01/DPB1*05:01
1	495	509	DKVLLLDVNPLTLGI	2.1	DRB3*02:02
1	132	146	GRVEIIANDQGHRIT	2.2	DRB1*13:02
1	495	509	DKVLLLDVNPLTLGI	2.2	DRB3*01:01
1	646	660	NQLENYIYTLKSQLA	2.2	DRB1*15:01
1	48	62	GIHFGGALIICQPPD	2.3	DQA1*01:02/DQB1*06:02
1	83	97	SATLLAFFAIVVALF	2.3	DQA1*01:02/DQB1*06:02
1	211	225	IQVAVKNDNKVFTPE	2.3	DRB1*03:01
1	90	104	FAIVVALFIGVSSVQ	2.4	DRB5*01:01
1	83	97	SATLLAFFAIVVALF	2.5	DQA1*01:01/DQB1*05:01
1	197	211	HFPFKLVNKNGAPNI	2.5	DRB1*13:02
1	583	597	TFEIDANGILKVGAS	2.5	DRB1*13:02
1	78	92	RRQSKSATLLAFFAI	2.6	DPA1*02:01/DPB1*05:01
1	83	97	SATLLAFFAIVVALF	2.6	DPA1*02:01/DPB1*05:01
1	48	62	GIHFGGALIICQPPD	2.8	DQA1*05:01/DQB1*03:01
1	267	281	KDAGTIAGLNILRII	2.9	DPA1*03:01/DPB1*04:02
1	495	509	DKVLLLDVNPLTLGI	2.9	DRB1*13:02
1	622	636	DRMVREAEEFADEDR	3	DQA1*03:01/DQB1*03:02
1	90	104	FAIVVALFIGVSSVQ	3.05	DPA1*01/DPB1*04:01
1	83	97	SATLLAFFAIVVALF	3.1	DRB1*01:01
1	431	445	DAGFTKDQVDDIVLV	3.1	DRB3*01:01
1	652	666	IYTLKSQLADDGALA	3.1	DRB4*01:01
1	385	399	QMSVRIEVESFFKGK	3.2	DPA1*02:01/DPB1*05:01
1	416	430	DLFRKTLKPVEQVLK	3.2	DRB1*11:01
1	26	40	FLPKVALSFSLSTHS	3.3	DRB1*07:01
1	95	109	ALFIGVSSVQADDKE	3.3	DRB1*01:01
1	359	373	EDITTDLKTMGKLKR	3.3	DRB1*11:01
1	583	597	TFEIDANGILKVGAS	3.3	DRB3*02:02
1	78	92	RRQSKSATLLAFFAI	3.4	DQA1*01:02/DQB1*06:02
1	83	97	SATLLAFFAIVVALF	3.4	DPA1*03:01/DPB1*04:02
1	197	211	HFPFKLVNKNGAPNI	3.4	DRB3*02:02
1	405	419	LTRAKFEELNNDLFR	3.4	DPA1*01/DPB1*04:01
1	83	97	SATLLAFFAIVVALF	3.5	DQA1*04:01/DQB1*04:02
1	18	32	ETASSATLFLPKVAL	3.55	DPA1*01/DPB1*04:01
1	1	15	MSVFQTPMIPLKEKK	3.6	DPA1*03:01/DPB1*04:02
1	83	97	SATLLAFFAIVVALF	3.6	DPA1*01:03/DPB1*02:01
1	90	104	FAIVVALFIGVSSVQ	3.6	DPA1*03:01/DPB1*04:02
1	272	286	IAGLNILRIINEPTA	3.6	DRB1*04:01
1	451	465	IPKVQKLLEDFFNGK	3.6	DPA1*02:01/DPB1*05:01
1	565	579	FELNGIAPAPRGVPQ	3.6	DRB5*01:01
1	686	700	DWLDETPNAEKEDYD	3.6	DQA1*03:01/DQB1*03:02
1	659	673	LADDGALATKVSEDD	3.7	DQA1*04:01/DQB1*04:02
1	26	40	FLPKVALSFSLSTHS	3.8	DRB1*09:01
1	150	164	VAFTDDERLIGDAAK	3.8	DRB1*03:01
1	202	216	LVNKNGAPNIQVAVK	3.8	DRB1*13:02
1	272	286	IAGLNILRIINEPTA	3.8	DRB1*08:02
1	359	373	EDITTDLKTMGKLKR	3.8	DRB5*01:01
1	472	486	NPDEAVAYGAAVQGG	3.9	DQA1*01:02/DQB1*06:02
1	495	509	DKVLLLDVNPLTLGI	3.9	DRB1*04:05
1	622	636	DRMVREAEEFADEDR	3.9	DQA1*05:01/DQB1*02:01
1	652	666	IYTLKSQLADDGALA	3.9	DRB1*01:01
1	385	399	QMSVRIEVESFFKGK	4	DPA1*01:03/DPB1*02:01
1	145	159	ITPSYVAFTDDERLI	4.2	DQA1*01:01/DQB1*05:01
1	364	378	DLKTMGKLKREVEKA	4.2	DRB1*11:01
1	646	660	NQLENYIYTLKSQLA	4.2	DRB1*04:01
1	112	126	GTVIGIDLGTTYSCV	4.4	DRB1*03:01
1	83	97	SATLLAFFAIVVALF	4.5	DRB3*01:01
1	467	481	PSKGINPDEAVAYGA	4.6	DRB3*01:01
1	495	509	DKVLLLDVNPLTLGI	4.6	DRB4*01:01
1	280	294	IINEPTAAAIAYGLD	4.7	DQA1*03:01/DQB1*03:02
1	467	481	PSKGINPDEAVAYGA	4.7	DRB1*03:01
1	704	718	EELESVVNPITSKLY	4.7	DRB1*12:01
1	90	104	FAIVVALFIGVSSVQ	4.8	DRB1*08:02
1	95	109	ALFIGVSSVQADDKE	4.8	DQA1*04:01/DQB1*04:02
1	646	660	NQLENYIYTLKSQLA	5	DRB1*12:01
1	41	55	VQVLSHWGIHFGGAL	5.1	DQA1*01:01/DQB1*05:01
1	514	528	GVMTKLIPRNTVIPT	5.1	DRB1*08:02
1	73	87	RNLKLRRQSKSATLL	5.2	DRB1*07:01
1	83	97	SATLLAFFAIVVALF	5.2	DRB1*07:01
1	95	109	ALFIGVSSVQADDKE	5.2	DRB1*09:01
1	90	104	FAIVVALFIGVSSVQ	5.3	DPA1*01:03/DPB1*02:01
1	229	243	GMVLTKMKETAEAYL	5.3	DPA1*02:01/DPB1*05:01
1	588	602	ANGILKVGASDKASG	5.3	DRB5*01:01
1	83	97	SATLLAFFAIVVALF	5.4	DQA1*05:01/DQB1*03:01
1	400	414	DLSETLTRAKFEELN	5.4	DPA1*02:01/DPB1*01:01
1	313	327	DVSLLSIDDGIFEVL	5.6	DQA1*01:01/DQB1*05:01
1	78	92	RRQSKSATLLAFFAI	5.7	DPA1*02:01/DPB1*01:01
1	318	332	SIDDGIFEVLATAGD	5.7	DRB1*04:05
1	646	660	NQLENYIYTLKSQLA	5.7	DRB1*04:05
1	78	92	RRQSKSATLLAFFAI	5.8	DQA1*03:01/DQB1*03:02
1	90	104	FAIVVALFIGVSSVQ	5.8	DRB1*01:01
1	380	394	RALSSQMSVRIEVES	5.9	DQA1*03:01/DQB1*03:02
1	440	454	DDIVLVGGSTRIPKV	6.1	DRB5*01:01
1	472	486	NPDEAVAYGAAVQGG	6.1	DQA1*03:01/DQB1*03:02
1	132	146	GRVEIIANDQGHRIT	6.2	DRB1*03:01
1	202	216	LVNKNGAPNIQVAVK	6.2	DQA1*01:02/DQB1*06:02
1	239	253	AEAYLGKTVTHAVVT	6.2	DRB1*07:01
1	197	211	HFPFKLVNKNGAPNI	6.3	DRB1*08:02
1	565	579	FELNGIAPAPRGVPQ	6.3	DRB3*02:02
1	18	32	ETASSATLFLPKVAL	6.4	DPA1*01:03/DPB1*02:01
1	18	32	ETASSATLFLPKVAL	6.5	DPA1*02:01/DPB1*05:01
1	73	87	RNLKLRRQSKSATLL	6.5	DRB1*08:02
1	90	104	FAIVVALFIGVSSVQ	6.5	DPA1*02:01/DPB1*01:01
1	138	152	ANDQGHRITPSYVAF	6.5	DRB1*07:01
1	164	178	KNQYAANPERTVFDA	6.5	DRB3*02:02
1	578	592	PQIEVTFEIDANGIL	6.5	DQA1*05:01/DQB1*02:01
1	313	327	DVSLLSIDDGIFEVL	6.6	DQA1*05:01/DQB1*02:01
1	73	87	RNLKLRRQSKSATLL	6.7	DRB4*01:01
1	145	159	ITPSYVAFTDDERLI	6.7	DQA1*03:01/DQB1*03:02
1	211	225	IQVAVKNDNKVFTPE	6.7	DRB1*13:02
1	123	137	YSCVGVQKNGRVEII	6.8	DRB1*13:02
1	380	394	RALSSQMSVRIEVES	6.8	DQA1*01:02/DQB1*06:02
1	400	414	DLSETLTRAKFEELN	6.8	DPA1*01:03/DPB1*02:01
1	514	528	GVMTKLIPRNTVIPT	6.8	DRB1*11:01
1	646	660	NQLENYIYTLKSQLA	6.9	DRB1*09:01
1	145	159	ITPSYVAFTDDERLI	7	DRB3*01:01
1	364	378	DLKTMGKLKREVEKA	7.1	DRB5*01:01
1	26	40	FLPKVALSFSLSTHS	7.15	DPA1*01/DPB1*04:01
1	301	315	NVLVYDLGGGTFDVS	7.2	DRB3*01:01
1	345	359	MDHFIKLWKKKNDGE	7.2	DRB5*01:01
1	578	592	PQIEVTFEIDANGIL	7.2	DRB1*13:02
1	301	315	NVLVYDLGGGTFDVS	7.3	DQA1*05:01/DQB1*03:01
1	605	619	ESITITNDKGRLSQE	7.3	DRB1*03:01
1	699	713	YDEKREELESVVNPI	7.3	DRB1*13:02
1	18	32	ETASSATLFLPKVAL	7.4	DPA1*02:01/DPB1*01:01
1	26	40	FLPKVALSFSLSTHS	7.4	DRB1*15:01
1	90	104	FAIVVALFIGVSSVQ	7.5	DRB1*15:01
1	173	187	RTVFDAKRLIGRRFN	7.5	DRB1*11:01
1	373	387	REVEKAKRALSSQMS	7.5	DRB1*08:02
1	495	509	DKVLLLDVNPLTLGI	7.5	DPA1*03:01/DPB1*04:02
1	192	206	KSDMKHFPFKLVNKN	7.6	DPA1*02:01/DPB1*01:01
1	385	399	QMSVRIEVESFFKGK	7.6	DQA1*03:01/DQB1*03:02
1	78	92	RRQSKSATLLAFFAI	7.7	DPA1*01:03/DPB1*02:01
1	197	211	HFPFKLVNKNGAPNI	7.7	DRB1*09:01
1	457	471	LLEDFFNGKKPSKGI	7.8	DRB5*01:01
1	545	559	LIQVYEGERAMTKDN	7.8	DRB1*15:01
1	313	327	DVSLLSIDDGIFEVL	7.9	DRB4*01:01
1	385	399	QMSVRIEVESFFKGK	7.9	DQA1*05:01/DQB1*02:01
1	244	258	GKTVTHAVVTVPAYF	8	DQA1*01:02/DQB1*06:02
1	13	27	EKKRRETASSATLFL	8.1	DRB1*07:01
1	26	40	FLPKVALSFSLSTHS	8.2	DPA1*02:01/DPB1*05:01
1	323	337	IFEVLATAGDTHLGG	8.2	DRB1*04:05
1	222	236	FTPEEISGMVLTKMK	8.3	DQA1*01:02/DQB1*06:02
1	416	430	DLFRKTLKPVEQVLK	8.3	DRB1*08:02
1	41	55	VQVLSHWGIHFGGAL	8.4	DRB1*15:01
1	267	281	KDAGTIAGLNILRII	8.4	DPA1*02:01/DPB1*01:01
1	646	660	NQLENYIYTLKSQLA	8.4	DPA1*02:01/DPB1*05:01
1	495	509	DKVLLLDVNPLTLGI	8.5	DRB1*15:01
1	73	87	RNLKLRRQSKSATLL	8.6	DRB1*11:01
1	186	200	FNDKDVKSDMKHFPF	8.6	DRB1*03:01
1	646	660	NQLENYIYTLKSQLA	8.6	DRB4*01:01
1	26	40	FLPKVALSFSLSTHS	8.7	DRB1*08:02
1	306	320	DLGGGTFDVSLLSID	8.8	DPA1*03:01/DPB1*04:02
1	440	454	DDIVLVGGSTRIPKV	8.8	DQA1*05:01/DQB1*03:01
1	646	660	NQLENYIYTLKSQLA	8.9	DRB1*11:01
1	716	730	KLYADGASGAQDDEP	8.9	DQA1*04:01/DQB1*04:02
1	313	327	DVSLLSIDDGIFEVL	9	DRB3*01:01
1	400	414	DLSETLTRAKFEELN	9	DPA1*02:01/DPB1*05:01
1	95	109	ALFIGVSSVQADDKE	9.1	DRB1*04:01
1	540	554	NQPTVLIQVYEGERA	9.1	DRB1*15:01
1	565	579	FELNGIAPAPRGVPQ	9.1	DQA1*05:01/DQB1*03:01
1	272	286	IAGLNILRIINEPTA	9.15	DRB1*12:01
1	95	109	ALFIGVSSVQADDKE	9.2	DRB1*04:05
1	318	332	SIDDGIFEVLATAGD	9.2	DQA1*04:01/DQB1*04:02
1	373	387	REVEKAKRALSSQMS	9.2	DRB1*11:01
1	617	631	SQEDIDRMVREAEEF	9.2	DQA1*03:01/DQB1*03:02
1	202	216	LVNKNGAPNIQVAVK	9.3	DRB3*02:02
1	272	286	IAGLNILRIINEPTA	9.3	DPA1*03:01/DPB1*04:02
1	26	40	FLPKVALSFSLSTHS	9.4	DRB1*04:01
1	472	486	NPDEAVAYGAAVQGG	9.4	DQA1*04:01/DQB1*04:02
1	1	15	MSVFQTPMIPLKEKK	9.5	DPA1*02:01/DPB1*01:01
1	95	109	ALFIGVSSVQADDKE	9.5	DQA1*03:01/DQB1*03:02
1	709	723	VVNPITSKLYADGAS	9.55	DRB1*12:01
1	132	146	GRVEIIANDQGHRIT	9.6	DRB3*02:02
1	34	48	FSLSTHSVQVLSHWG	9.7	DQA1*01:02/DQB1*06:02
1	83	97	SATLLAFFAIVVALF	9.7	DRB1*04:05
1	573	587	APRGVPQIEVTFEID	9.7	DQA1*03:01/DQB1*03:02
1	605	619	ESITITNDKGRLSQE	9.7	DRB3*01:01
1	704	718	EELESVVNPITSKLY	9.7	DRB1*04:05
1	405	419	LTRAKFEELNNDLFR	9.8	DPA1*02:01/DPB1*01:01
1	495	509	DKVLLLDVNPLTLGI	9.9	DRB1*01:01
			Absidia repens ORZ23613.1
Seq #	Peptide start	Peptide end	Peptide	IEDB consensus percentile rank	Allele
1	4	18	RTALLAFFAIVVALF	0.07	DQA1*05:01/DQB1*02:01
1	201	215	IINEPTAAAIAYGLD	0.16	DQA1*01:02/DQB1*06:02
1	416	430	DKVLLLDVNPLTLGI	0.17	DRB1*04:01
1	481	495	NKLGKFELNGIAPAP	0.33	DRB3*02:02
1	499	513	PQIEVTFEIDANGIL	0.36	DRB3*01:01
1	21	35	VSTVQADDKEAYGTV	0.66	DRB1*03:01
1	416	430	DKVLLLDVNPLTLGI	0.68	DRB1*03:01
1	53	67	GRVEIIANDQGHRIT	0.73	DRB3*01:01
1	66	80	ITPSYVAFTDEERLI	0.84	DQA1*05:01/DQB1*02:01
1	321	335	DLSETLTRAKFEELN	1.05	DPA1*01/DPB1*04:01
1	193	207	IAGLNILRIINEPTA	1.1	DRB1*04:05
1	393	407	NPDEAVAYGAAVQGG	1.1	DQA1*05:01/DQB1*03:01
1	201	215	IINEPTAAAIAYGLD	1.2	DQA1*04:01/DQB1*04:02
1	266	280	MDHFVKVWKKKNGGE	1.2	DRB1*11:01
1	602	616	IKDKLDWLDETPNAE	1.3	DQA1*01:01/DQB1*05:01
1	504	518	TFEIDANGILKVGAS	1.4	DRB3*01:01
1	567	581	NQLENYIYTLKSQLA	1.4	DRB1*01:01
1	4	18	RTALLAFFAIVVALF	1.5	DQA1*04:01/DQB1*04:02
1	193	207	IAGLNILRIINEPTA	1.5	DRB4*01:01
1	4	18	RTALLAFFAIVVALF	1.6	DPA1*02:01/DPB1*01:01
1	175	189	VPAYFNDAQRQATKD	1.6	DRB3*01:01
1	4	18	RTALLAFFAIVVALF	1.8	DQA1*03:01/DQB1*03:02
1	201	215	IINEPTAAAIAYGLD	1.8	DQA1*05:01/DQB1*03:01
1	398	412	VAYGAAVQGGILSGE	1.8	DQA1*05:01/DQB1*03:01
1	4	18	RTALLAFFAIVVALF	2	DRB1*15:01
1	118	132	HFPFKLVNKNGAPNI	2	DRB1*11:01
1	280	294	EDITTDLKTMGKLKR	2	DRB1*03:01
1	113	127	KTDMKHFPFKLVNKN	2.1	DPA1*02:01/DPB1*05:01
1	416	430	DKVLLLDVNPLTLGI	2.1	DRB3*02:02
1	4	18	RTALLAFFAIVVALF	2.2	DQA1*01:02/DQB1*06:02
1	53	67	GRVEIIANDQGHRIT	2.2	DRB1*13:02
1	416	430	DKVLLLDVNPLTLGI	2.2	DRB3*01:01
1	567	581	NQLENYIYTLKSQLA	2.2	DRB1*15:01
1	11	25	FAIVVALFIGVSTVQ	2.4	DRB5*01:01
1	4	18	RTALLAFFAIVVALF	2.5	DQA1*01:01/DQB1*05:01
1	118	132	HFPFKLVNKNGAPNI	2.5	DRB1*13:02
1	504	518	TFEIDANGILKVGAS	2.5	DRB1*13:02
1	66	80	ITPSYVAFTDEERLI	2.6	DQA1*03:01/DQB1*03:02
1	16	30	ALFIGVSTVQADDKE	2.8	DQA1*04:01/DQB1*04:02
1	260	274	DFDSRVMDHFVKVWK	2.8	DPA1*02:01/DPB1*05:01
1	188	202	KDAGTIAGLNILRII	2.9	DPA1*03:01/DPB1*04:02
1	416	430	DKVLLLDVNPLTLGI	2.9	DRB1*13:02
1	4	18	RTALLAFFAIVVALF	3	DPA1*01/DPB1*04:01
1	543	557	DRMVREAEEFADEDR	3	DQA1*03:01/DQB1*03:02
1	4	18	RTALLAFFAIVVALF	3.1	DRB1*01:01
1	11	25	FAIVVALFIGVSTVQ	3.1	DPA1*01/DPB1*04:01
1	352	366	DAGFTKDQVDDIVLV	3.1	DRB3*01:01
1	573	587	IYTLKSQLADDGALA	3.1	DRB4*01:01
1	607	621	DWLDETPNAEKEDFD	3.1	DQA1*03:01/DQB1*03:02
1	337	351	DLFRKTLKPVEQVLK	3.2	DRB1*11:01
1	132	146	IQVAVKNDDKVFTPE	3.3	DRB1*03:01
1	280	294	EDITTDLKTMGKLKR	3.3	DRB1*11:01
1	504	518	TFEIDANGILKVGAS	3.3	DRB3*02:02
1	4	18	RTALLAFFAIVVALF	3.4	DPA1*01:03/DPB1*02:01
1	4	18	RTALLAFFAIVVALF	3.4	DPA1*03:01/DPB1*04:02
1	118	132	HFPFKLVNKNGAPNI	3.4	DRB3*02:02
1	326	340	LTRAKFEELNNDLFR	3.4	DPA1*01/DPB1*04:01
1	372	386	IPKVQKLLEDYFNGK	3.4	DPA1*02:01/DPB1*05:01
1	4	18	RTALLAFFAIVVALF	3.6	DPA1*02:01/DPB1*05:01
1	11	25	FAIVVALFIGVSTVQ	3.6	DPA1*03:01/DPB1*04:02
1	193	207	IAGLNILRIINEPTA	3.6	DRB1*04:01
1	486	500	FELNGIAPAPRGVPQ	3.6	DRB5*01:01
1	123	137	LVNKNGAPNIQVAVK	3.8	DRB1*13:02
1	193	207	IAGLNILRIINEPTA	3.8	DRB1*08:02
1	280	294	EDITTDLKTMGKLKR	3.8	DRB5*01:01
1	393	407	NPDEAVAYGAAVQGG	3.9	DQA1*01:02/DQB1*06:02
1	416	430	DKVLLLDVNPLTLGI	3.9	DRB1*04:05
1	543	557	DRMVREAEEFADEDR	3.9	DQA1*05:01/DQB1*02:01
1	573	587	IYTLKSQLADDGALA	3.9	DRB1*01:01
1	306	320	QMSVRIEVESFFQGK	4.1	DPA1*01:03/DPB1*02:01
1	632	646	NPITSKLYADGSSSA	4.1	DRB1*04:01
1	285	299	DLKTMGKLKREVEKA	4.2	DRB1*11:01
1	567	581	NQLENYIYTLKSQLA	4.2	DRB1*04:01
1	33	47	GTVIGIDLGTTYSCV	4.4	DRB1*03:01
1	4	18	RTALLAFFAIVVALF	4.5	DRB3*01:01
1	388	402	PSKGINPDEAVAYGA	4.6	DRB3*01:01
1	416	430	DKVLLLDVNPLTLGI	4.6	DRB4*01:01
1	201	215	IINEPTAAAIAYGLD	4.7	DQA1*03:01/DQB1*03:02
1	388	402	PSKGINPDEAVAYGA	4.7	DRB1*03:01
1	625	639	EELESVVNPITSKLY	4.7	DRB1*12:01
1	567	581	NQLENYIYTLKSQLA	5	DRB1*12:01
1	4	18	RTALLAFFAIVVALF	5.1	DRB1*07:01
1	435	449	GVMTKLIPRNTVIPT	5.1	DRB1*08:02
1	4	18	RTALLAFFAIVVALF	5.3	DQA1*05:01/DQB1*03:01
1	11	25	FAIVVALFIGVSTVQ	5.3	DPA1*01:03/DPB1*02:01
1	150	164	GMVLTKMKETAEAYL	5.3	DPA1*02:01/DPB1*05:01
1	509	523	ANGILKVGASDKASG	5.3	DRB5*01:01
1	306	320	QMSVRIEVESFFQGK	5.4	DQA1*05:01/DQB1*02:01
1	321	335	DLSETLTRAKFEELN	5.4	DPA1*02:01/DPB1*01:01
1	66	80	ITPSYVAFTDEERLI	5.5	DQA1*04:01/DQB1*04:02
1	234	248	DVSLLSIDDGIFEVL	5.6	DQA1*01:01/DQB1*05:01
1	11	25	FAIVVALFIGVSTVQ	5.7	DRB1*08:02
1	239	253	SIDDGIFEVLATAGD	5.7	DRB1*04:05
1	567	581	NQLENYIYTLKSQLA	5.7	DRB1*04:05
1	11	25	FAIVVALFIGVSTVQ	5.8	DRB1*01:01
1	16	30	ALFIGVSTVQADDKE	5.9	DRB1*04:05
1	66	80	ITPSYVAFTDEERLI	5.9	DQA1*01:01/DQB1*05:01
1	301	315	RALSSQMSVRIEVES	5.9	DQA1*03:01/DQB1*03:02
1	16	30	ALFIGVSTVQADDKE	6	DRB1*01:01
1	361	375	DDIVLVGGSTRIPKV	6.1	DRB5*01:01
1	393	407	NPDEAVAYGAAVQGG	6.1	DQA1*03:01/DQB1*03:02
1	53	67	GRVEIIANDQGHRIT	6.2	DRB1*03:01
1	123	137	LVNKNGAPNIQVAVK	6.2	DQA1*01:02/DQB1*06:02
1	160	174	AEAYLGKTVTHAVVT	6.2	DRB1*07:01
1	118	132	HFPFKLVNKNGAPNI	6.3	DRB1*08:02
1	486	500	FELNGIAPAPRGVPQ	6.3	DRB3*02:02
1	637	651	KLYADGSSSAPEDDE	6.3	DQA1*04:01/DQB1*04:02
1	16	30	ALFIGVSTVQADDKE	6.4	DQA1*01:02/DQB1*06:02
1	59	73	ANDQGHRITPSYVAF	6.5	DRB1*07:01
1	85	99	KNQYAANPERTVFDA	6.5	DRB3*02:02
1	499	513	PQIEVTFEIDANGIL	6.5	DQA1*05:01/DQB1*02:01
1	637	651	KLYADGSSSAPEDDE	6.5	DRB1*04:01
1	234	248	DVSLLSIDDGIFEVL	6.6	DQA1*05:01/DQB1*02:01
1	11	25	FAIVVALFIGVSTVQ	6.7	DPA1*02:01/DPB1*01:01
1	11	25	FAIVVALFIGVSTVQ	6.8	DRB1*15:01
1	44	58	YSCVGVQKNGRVEII	6.8	DRB1*13:02
1	301	315	RALSSQMSVRIEVES	6.8	DQA1*01:02/DQB1*06:02
1	321	335	DLSETLTRAKFEELN	6.8	DPA1*01:03/DPB1*02:01
1	435	449	GVMTKLIPRNTVIPT	6.8	DRB1*11:01
1	567	581	NQLENYIYTLKSQLA	6.9	DRB1*09:01
1	94	108	RTVFDAKRLIGRRYN	7	DRB1*11:01
1	285	299	DLKTMGKLKREVEKA	7.1	DRB5*01:01
1	222	236	NVLVYDLGGGTFDVS	7.2	DRB3*01:01
1	499	513	PQIEVTFEIDANGIL	7.2	DRB1*13:02
1	222	236	NVLVYDLGGGTFDVS	7.3	DQA1*05:01/DQB1*03:01
1	526	540	ESITITNDKGRLSQE	7.3	DRB1*03:01
1	620	634	FDEKREELESVVNPI	7.3	DRB1*13:02
1	637	651	KLYADGSSSAPEDDE	7.3	DQA1*03:01/DQB1*03:02
1	16	30	ALFIGVSTVQADDKE	7.4	DRB1*04:01
1	294	308	REVEKAKRALSSQMS	7.5	DRB1*08:02
1	306	320	QMSVRIEVESFFQGK	7.5	DQA1*03:01/DQB1*03:02
1	416	430	DKVLLLDVNPLTLGI	7.5	DPA1*03:01/DPB1*04:02
1	113	127	KTDMKHFPFKLVNKN	7.7	DPA1*02:01/DPB1*01:01
1	118	132	HFPFKLVNKNGAPNI	7.7	DRB1*09:01
1	16	30	ALFIGVSTVQADDKE	7.8	DQA1*03:01/DQB1*03:02
1	266	280	MDHFVKVWKKKNGGE	7.8	DRB5*01:01
1	466	480	LIQVYEGERAMTKDN	7.8	DRB1*15:01
1	234	248	DVSLLSIDDGIFEVL	7.9	DRB4*01:01
1	165	179	GKTVTHAVVTVPAYF	8	DQA1*01:02/DQB1*06:02
1	244	258	IFEVLATAGDTHLGG	8.2	DRB1*04:05
1	143	157	FTPEEISGMVLTKMK	8.3	DQA1*01:02/DQB1*06:02
1	337	351	DLFRKTLKPVEQVLK	8.3	DRB1*08:02
1	188	202	KDAGTIAGLNILRII	8.4	DPA1*02:01/DPB1*01:01
1	567	581	NQLENYIYTLKSQLA	8.4	DPA1*02:01/DPB1*05:01
1	416	430	DKVLLLDVNPLTLGI	8.5	DRB1*15:01
1	567	581	NQLENYIYTLKSQLA	8.6	DRB4*01:01
1	227	241	DLGGGTFDVSLLSID	8.8	DPA1*03:01/DPB1*04:02
1	361	375	DDIVLVGGSTRIPKV	8.8	DQA1*05:01/DQB1*03:01
1	567	581	NQLENYIYTLKSQLA	8.9	DRB1*11:01
1	579	593	QLADDGALATKVSDD	8.9	DQA1*04:01/DQB1*04:02
1	234	248	DVSLLSIDDGIFEVL	9	DRB3*01:01
1	321	335	DLSETLTRAKFEELN	9	DPA1*02:01/DPB1*05:01
1	461	475	NQPTVLIQVYEGERA	9.1	DRB1*15:01
1	486	500	FELNGIAPAPRGVPQ	9.1	DQA1*05:01/DQB1*03:01
1	193	207	IAGLNILRIINEPTA	9.15	DRB1*12:01
1	239	253	SIDDGIFEVLATAGD	9.2	DQA1*04:01/DQB1*04:02
1	294	308	REVEKAKRALSSQMS	9.2	DRB1*11:01
1	538	552	SQEDIDRMVREAEEF	9.2	DQA1*03:01/DQB1*03:02
1	123	137	LVNKNGAPNIQVAVK	9.3	DRB3*02:02
1	193	207	IAGLNILRIINEPTA	9.3	DPA1*03:01/DPB1*04:02
1	393	407	NPDEAVAYGAAVQGG	9.4	DQA1*04:01/DQB1*04:02
1	53	67	GRVEIIANDQGHRIT	9.6	DRB3*02:02
1	4	18	RTALLAFFAIVVALF	9.7	DRB1*04:05
1	494	508	APRGVPQIEVTFEID	9.7	DQA1*03:01/DQB1*03:02
1	526	540	ESITITNDKGRLSQE	9.7	DRB3*01:01
1	625	639	EELESVVNPITSKLY	9.7	DRB1*04:05
1	16	30	ALFIGVSTVQADDKE	9.8	DRB1*08:02
1	326	340	LTRAKFEELNNDLFR	9.8	DPA1*02:01/DPB1*01:01
1	416	430	DKVLLLDVNPLTLGI	9.9	DRB1*01:01
			Apiotrichum porosum XP_028480718.1
Seq #	Peptide start	Peptide end	Peptide	IEDB consensus percentile rank	Allele
1	21	35	FLSKIAFAAVVLMAV	0.11	DQA1*01:02/DQB1*06:02
1	224	238	IVNEPTAAAIAYGLD	0.16	DQA1*01:02/DQB1*06:02
1	522	536	PQIEVTFEIDANGLL	0.26	DRB3*01:01
1	34	48	AVLCFMPAASNSVRA	0.28	DRB1*04:01
1	345	359	FSETLTRSKFEELNM	0.43	DPA1*01/DPB1*04:01
1	75	89	GGKVEIIANSLGNRI	0.62	DRB1*13:02
1	229	243	TAAAIAYGLDRSTKS	0.63	DRB1*04:01
1	34	48	AVLCFMPAASNSVRA	0.66	DRB1*09:01
1	625	639	IKEKSDWLDDHPEAE	0.75	DQA1*01:01/DQB1*05:01
1	549	563	ESITITNDQRRLTPE	0.8	DRB1*03:01
1	34	48	AVLCFMPAASNSVRA	0.86	DRB1*01:01
1	416	430	NPDEAVAYGAAVQGG	1.1	DQA1*05:01/DQB1*03:01
1	459	473	VMTKLISRNSVVPTK	1.1	DRB3*02:02
1	592	606	LQNLVYSLKSQLADQ	1.1	DRB1*01:01
1	630	644	DWLDDHPEAEAEDYE	1.1	DQA1*03:01/DQB1*03:02
1	224	238	IVNEPTAAAIAYGLD	1.2	DQA1*04:01/DQB1*04:02
1	21	35	FLSKIAFAAVVLMAV	1.3	DPA1*01/DPB1*04:01
1	34	48	AVLCFMPAASNSVRA	1.3	DRB3*02:02
1	527	541	TFEIDANGLLRVSGV	1.3	DRB3*01:01
1	216	230	IAGLNILRIVNEPTA	1.5	DRB1*04:05
1	89	103	ITPSWVAFTDDERLI	1.6	DQA1*05:01/DQB1*02:01
1	21	35	FLSKIAFAAVVLMAV	1.8	DQA1*05:01/DQB1*03:01
1	195	209	VVTVPAYFNDAQRAA	1.8	DRB3*01:01
1	224	238	IVNEPTAAAIAYGLD	1.8	DQA1*05:01/DQB1*03:01
1	421	435	VAYGAAVQGGILSGE	1.8	DQA1*05:01/DQB1*03:01
1	436	450	EGSSGVLLIDVCPLT	2	DRB1*03:01
1	39	53	MPAASNSVRAEDDKE	2.1	DQA1*03:01/DQB1*03:02
1	84	98	SLGNRITPSWVAFTD	2.1	DRB1*09:01
1	592	606	LQNLVYSLKSQLADQ	2.1	DRB1*03:01
1	345	359	FSETLTRSKFEELNM	2.2	DPA1*02:01/DPB1*01:01
1	266	280	DGVFEVLATAGDTHL	2.3	DRB1*04:05
1	568	582	MVKEAEEYADEDALI	2.5	DQA1*05:01/DQB1*02:01
1	75	89	GGKVEIIANSLGNRI	2.7	DRB3*02:02
1	637	651	EAEAEDYEDQLAELQ	2.7	DQA1*01:01/DQB1*05:01
1	211	225	RDAGTIAGLNILRIV	2.9	DPA1*03:01/DPB1*04:02
1	21	35	FLSKIAFAAVVLMAV	3.1	DQA1*05:01/DQB1*02:01
1	459	473	VMTKLISRNSVVPTK	3.1	DRB1*08:02
1	16	30	SKTSSFLSKIAFAAV	3.2	DPA1*02:01/DPB1*01:01
1	16	30	SKTSSFLSKIAFAAV	3.3	DRB1*01:01
1	216	230	IAGLNILRIVNEPTA	3.3	DRB4*01:01
1	27	41	FAAVVLMAVLCFMPA	3.4	DQA1*01:02/DQB1*06:02
1	216	230	IAGLNILRIVNEPTA	3.4	DRB1*08:02
1	16	30	SKTSSFLSKIAFAAV	3.5	DQA1*01:02/DQB1*06:02
1	89	103	ITPSWVAFTDDERLI	3.6	DQA1*03:01/DQB1*03:02
1	94	108	VAFTDDERLIGEAAK	3.7	DRB1*03:01
1	289	303	VIDYLVKQYKRKTDT	3.7	DRB1*11:01
1	357	371	LNMDLFRKTMKPVEQ	3.7	DRB1*11:01
1	568	582	MVKEAEEYADEDALI	3.7	DQA1*01:01/DQB1*05:01
1	200	214	AYFNDAQRAATRDAG	3.8	DRB3*01:01
1	454	468	ETTGGVMTKLISRNS	3.8	DRB1*11:01
1	459	473	VMTKLISRNSVVPTK	3.8	DRB1*13:02
1	89	103	ITPSWVAFTDDERLI	3.9	DQA1*01:01/DQB1*05:01
1	141	155	HWPFEIVNKAGKPMV	3.9	DRB5*01:01
1	416	430	NPDEAVAYGAAVQGG	3.9	DQA1*01:02/DQB1*06:02
1	527	541	TFEIDANGLLRVSGV	3.9	DRB3*02:02
1	21	35	FLSKIAFAAVVLMAV	4	DPA1*02:01/DPB1*01:01
1	284	298	DFDNRVIDYLVKQYK	4.1	DPA1*02:01/DPB1*05:01
1	21	35	FLSKIAFAAVVLMAV	4.2	DRB1*01:01
1	592	606	LQNLVYSLKSQLADQ	4.2	DRB1*04:05
1	27	41	FAAVVLMAVLCFMPA	4.3	DPA1*03:01/DPB1*04:02
1	34	48	AVLCFMPAASNSVRA	4.3	DRB5*01:01
1	234	248	AYGLDRSTKSESQII	4.3	DRB1*04:01
1	56	70	GTVIGIDLGTTYSCV	4.4	DRB1*03:01
1	637	651	EAEAEDYEDQLAELQ	4.4	DQA1*05:01/DQB1*02:01
1	660	674	KLYGSGGGATGYEDD	4.4	DQA1*05:01/DQB1*03:01
1	75	89	GGKVEIIANSLGNRI	4.5	DRB1*07:01
1	216	230	IAGLNILRIVNEPTA	4.5	DRB1*04:01
1	592	606	LQNLVYSLKSQLADQ	4.5	DRB1*15:01
1	16	30	SKTSSFLSKIAFAAV	4.6	DRB1*08:02
1	411	425	PSKGINPDEAVAYGA	4.6	DRB3*01:01
1	183	197	AEAYLGHKVTHAVVT	4.7	DRB1*04:01
1	224	238	IVNEPTAAAIAYGLD	4.7	DQA1*03:01/DQB1*03:02
1	411	425	PSKGINPDEAVAYGA	4.7	DRB1*03:01
1	16	30	SKTSSFLSKIAFAAV	4.8	DRB1*12:01
1	132	146	DRDVQRDRKHWPFEI	4.8	DRB1*03:01
1	141	155	HWPFEIVNKAGKPMV	4.8	DRB1*11:01
1	522	536	PQIEVTFEIDANGLL	4.8	DQA1*05:01/DQB1*02:01
1	21	35	FLSKIAFAAVVLMAV	4.9	DQA1*04:01/DQB1*04:02
1	21	35	FLSKIAFAAVVLMAV	4.9	DRB1*08:02
1	258	272	DVSLLSIEDGVFEVL	5	DPA1*01:03/DPB1*02:01
1	326	340	LSSQMSAKIEIESFE	5.1	DQA1*04:01/DQB1*04:02
1	592	606	LQNLVYSLKSQLADQ	5.1	DRB4*01:01
1	173	187	AMVLTKMKETAEAYL	5.3	DPA1*02:01/DPB1*05:01
1	27	41	FAAVVLMAVLCFMPA	5.4	DQA1*05:01/DQB1*02:01
1	289	303	VIDYLVKQYKRKTDT	5.4	DRB5*01:01
1	592	606	LQNLVYSLKSQLADQ	5.4	DRB1*09:01
1	351	365	RSKFEELNMDLFRKT	5.6	DPA1*02:01/DPB1*05:01
1	393	407	TRIPKVQQLLKDFFN	5.6	DRB4*01:01
1	16	30	SKTSSFLSKIAFAAV	5.7	DPA1*01:03/DPB1*02:01
1	345	359	FSETLTRSKFEELNM	5.7	DPA1*02:01/DPB1*05:01
1	508	522	EFDLTNIPPAPRGVP	5.7	DRB5*01:01
1	27	41	FAAVVLMAVLCFMPA	5.8	DPA1*01/DPB1*04:01
1	436	450	EGSSGVLLIDVCPLT	5.9	DRB3*01:01
1	34	48	AVLCFMPAASNSVRA	6.1	DRB1*07:01
1	326	340	LSSQMSAKIEIESFE	6.1	DQA1*03:01/DQB1*03:02
1	416	430	NPDEAVAYGAAVQGG	6.1	DQA1*03:01/DQB1*03:02
1	503	517	NNHLGEFDLTNIPPA	6.1	DQA1*01:01/DQB1*05:01
1	183	197	AEAYLGHKVTHAVVT	6.2	DRB1*09:01
1	246	260	QIIVYDLGGGTFDVS	6.2	DRB3*01:01
1	441	455	VLLIDVCPLTLGIET	6.2	DRB1*03:01
1	666	680	GGATGYEDDGEGYYG	6.2	DQA1*01:01/DQB1*05:01
1	258	272	DVSLLSIEDGVFEVL	6.3	DQA1*05:01/DQB1*02:01
1	527	541	TFEIDANGLLRVSGV	6.3	DRB1*13:02
1	580	594	ALIKKRIESQNQLQN	6.3	DRB1*08:02
1	188	202	GHKVTHAVVTVPAYF	6.5	DQA1*01:02/DQB1*06:02
1	527	541	TFEIDANGLLRVSGV	6.5	DPA1*03:01/DPB1*04:02
1	229	243	TAAAIAYGLDRSTKS	6.7	DRB3*01:01
1	472	486	TKKSQIFSTAVDNQP	6.9	DRB4*01:01
1	258	272	DVSLLSIEDGVFEVL	7	DQA1*01:01/DQB1*05:01
1	459	473	VMTKLISRNSVVPTK	7	DRB1*11:01
1	630	644	DWLDDHPEAEAEDYE	7	DQA1*04:01/DQB1*04:02
1	183	197	AEAYLGHKVTHAVVT	7.1	DRB1*07:01
1	246	260	QIIVYDLGGGTFDVS	7.2	DQA1*05:01/DQB1*03:01
1	21	35	FLSKIAFAAVVLMAV	7.3	DPA1*01:03/DPB1*02:01
1	592	606	LQNLVYSLKSQLADQ	7.3	DRB1*04:01
1	27	41	FAAVVLMAVLCFMPA	7.4	DPA1*02:01/DPB1*01:01
1	637	651	EAEAEDYEDQLAELQ	7.4	DQA1*03:01/DQB1*03:02
1	284	298	DFDNRVIDYLVKQYK	7.45	DRB1*12:01
1	188	202	GHKVTHAVVTVPAYF	7.5	DRB1*07:01
1	21	35	FLSKIAFAAVVLMAV	7.6	DPA1*03:01/DPB1*04:02
1	522	536	PQIEVTFEIDANGLL	7.6	DRB1*03:01
1	251	265	DLGGGTFDVSLLSIE	7.7	DPA1*03:01/DPB1*04:02
1	258	272	DVSLLSIEDGVFEVL	7.7	DPA1*02:01/DPB1*01:01
1	16	30	SKTSSFLSKIAFAAV	7.8	DPA1*02:01/DPB1*05:01
1	21	35	FLSKIAFAAVVLMAV	7.8	DRB1*07:01
1	320	334	ENAKRTLSSQMSAKI	7.8	DRB1*07:01
1	34	48	AVLCFMPAASNSVRA	7.9	DRB1*13:02
1	320	334	ENAKRTLSSQMSAKI	7.9	DRB1*09:01
1	580	594	ALIKKRIESQNQLQN	7.9	DRB4*01:01
1	34	48	AVLCFMPAASNSVRA	8	DRB1*04:05
1	522	536	PQIEVTFEIDANGLL	8.3	DRB1*13:02
1	625	639	IKEKSDWLDDHPEAE	8.3	DQA1*03:01/DQB1*03:02
1	5	19	RSAYRPRRRSTSKTS	8.4	DRB1*11:01
1	34	48	AVLCFMPAASNSVRA	8.4	DRB1*15:01
1	141	155	HWPFEIVNKAGKPMV	8.4	DRB1*13:02
1	229	243	TAAAIAYGLDRSTKS	8.4	DQA1*05:01/DQB1*03:01
1	369	383	VEQVLKDAGVKKEDI	8.4	DRB1*03:01
1	34	48	AVLCFMPAASNSVRA	8.5	DQA1*05:01/DQB1*03:01
1	211	225	RDAGTIAGLNILRIV	8.5	DPA1*02:01/DPB1*01:01
1	68	82	SCVAVQKGGKVEIIA	8.6	DQA1*05:01/DQB1*03:01
1	164	178	KDFSAEEISAMVLTK	8.6	DQA1*03:01/DQB1*03:02
1	16	30	SKTSSFLSKIAFAAV	8.8	DPA1*03:01/DPB1*04:02
1	345	359	FSETLTRSKFEELNM	8.8	DPA1*01:03/DPB1*02:01
1	75	89	GGKVEIIANSLGNRI	8.9	DRB1*08:02
1	216	230	IAGLNILRIVNEPTA	8.9	DPA1*03:01/DPB1*04:02
1	385	399	DVVLVGGSTRIPKVQ	8.9	DQA1*05:01/DQB1*03:01
1	393	407	TRIPKVQQLLKDFFN	8.9	DPA1*02:01/DPB1*05:01
1	195	209	VVTVPAYFNDAQRAA	9	DQA1*01:01/DQB1*05:01
1	563	577	EDIERMVKEAEEYAD	9	DQA1*05:01/DQB1*02:01
1	21	35	FLSKIAFAAVVLMAV	9.1	DPA1*02:01/DPB1*05:01
1	75	89	GGKVEIIANSLGNRI	9.1	DRB1*15:01
1	164	178	KDFSAEEISAMVLTK	9.1	DPA1*03:01/DPB1*04:02
1	183	197	AEAYLGHKVTHAVVT	9.1	DRB3*02:02
1	246	260	QIIVYDLGGGTFDVS	9.2	DRB1*03:01
1	89	103	ITPSWVAFTDDERLI	9.4	DRB3*01:01
1	416	430	NPDEAVAYGAAVQGG	9.4	DQA1*04:01/DQB1*04:02
1	211	225	RDAGTIAGLNILRIV	9.5	DQA1*01:02/DQB1*06:02
1	527	541	TFEIDANGLLRVSGV	9.5	DRB1*03:01
1	616	630	DDKKTILEAIKEKSD	9.5	DPA1*02:01/DPB1*05:01
1	229	243	TAAAIAYGLDRSTKS	9.6	DRB1*03:01
1	11	25	RRRSTSKTSSFLSKI	9.7	DPA1*01/DPB1*04:01
1	39	53	MPAASNSVRAEDDKE	9.7	DQA1*04:01/DQB1*04:02
1	517	531	APRGVPQIEVTFEID	9.7	DQA1*03:01/DQB1*03:02
1	16	30	SKTSSFLSKIAFAAV	9.8	DRB1*07:01
1	164	178	KDFSAEEISAMVLTK	9.9	DQA1*04:01/DQB1*04:02
1	486	500	PTVRIQVYEGERSMT	9.9	DRB1*15:01
1	568	582	MVKEAEEYADEDALI	9.9	DQA1*03:01/DQB1*03:02
1	643	657	YEDQLAELQATVGPI	9.9	DQA1*03:01/DQB1*03:02
			Apophysomyces ossiformis KAF7722541.1
Seq #	Peptide start	Peptide end	Peptide	IEDB consensus percentile rank	Allele
1	204	218	IINEPTAAAIAYGLD	0.16	DQA1*01:02/DQB1*06:02
1	418	432	DKVLLLDVNPLTLGI	0.17	DRB1*04:01
1	7	21	KATLWTLFAILCVLF	0.26	DPA1*01/DPB1*04:01
1	24	38	RSTVRADDKESYGTV	0.32	DRB1*03:01
1	505	519	VTFEIDANGILKVSA	0.36	DRB3*01:01
1	263	277	DFDSRVMDHFIKLWK	0.6	DPA1*02:01/DPB1*05:01
1	268	282	VMDHFIKLWKKKNGE	0.62	DRB1*11:01
1	418	432	DKVLLLDVNPLTLGI	0.68	DRB1*03:01
1	604	618	IRDKLSWLDENPSAD	0.71	DQA1*01:01/DQB1*05:01
1	56	70	GRVEIIANDQGHRIT	0.73	DRB3*01:01
1	639	653	KLYADGSSAPSEEDE	0.87	DQA1*04:01/DQB1*04:02
1	544	558	IDRMVKEAEEFAEED	0.95	DQA1*03:01/DQB1*03:02
1	323	337	DFSETLTRAKFEELN	1.05	DPA1*01/DPB1*04:01
1	7	21	KATLWTLFAILCVLF	1.1	DPA1*01:03/DPB1*02:01
1	69	83	ITPSYVAFTDDERLI	1.1	DQA1*05:01/DQB1*02:01
1	196	210	IAGLNILRIINEPTA	1.1	DRB1*04:05
1	395	409	NPDEAVAYGAAVQGG	1.1	DQA1*05:01/DQB1*03:01
1	573	587	NYIYTLKSQLSDDGA	1.1	DRB1*01:01
1	204	218	IINEPTAAAIAYGLD	1.2	DQA1*04:01/DQB1*04:02
1	196	210	IAGLNILRIINEPTA	1.5	DRB4*01:01
1	7	21	KATLWTLFAILCVLF	1.6	DPA1*03:01/DPB1*04:02
1	178	192	VPAYFNDAQRQATKD	1.6	DRB3*01:01
1	204	218	IINEPTAAAIAYGLD	1.8	DQA1*05:01/DQB1*03:01
1	400	414	VAYGAAVQGGILSGE	1.8	DQA1*05:01/DQB1*03:01
1	573	587	NYIYTLKSQLSDDGA	1.8	DRB4*01:01
1	7	21	KATLWTLFAILCVLF	2	DPA1*02:01/DPB1*05:01
1	7	21	KATLWTLFAILCVLF	2.1	DPA1*02:01/DPB1*01:01
1	418	432	DKVLLLDVNPLTLGI	2.1	DRB3*02:02
1	505	519	VTFEIDANGILKVSA	2.1	DRB1*13:02
1	56	70	GRVEIIANDQGHRIT	2.2	DRB1*13:02
1	418	432	DKVLLLDVNPLTLGI	2.2	DRB3*01:01
1	505	519	VTFEIDANGILKVSA	2.2	DRB3*02:02
1	245	259	DGIFEVLATAGDTHL	2.4	DRB1*04:05
1	639	653	KLYADGSSAPSEEDE	2.6	DQA1*03:01/DQB1*03:02
1	573	587	NYIYTLKSQLSDDGA	2.7	DRB1*04:01
1	582	596	LSDDGALATKISEDD	2.7	DQA1*04:01/DQB1*04:02
1	281	295	GEDITKDLKSMGKLK	2.8	DRB1*03:01
1	286	300	KDLKSMGKLKREVEK	2.8	DRB1*11:01
1	191	205	KDAGTIAGLNILRII	2.9	DPA1*03:01/DPB1*04:02
1	418	432	DKVLLLDVNPLTLGI	2.9	DRB1*13:02
1	573	587	NYIYTLKSQLSDDGA	3	DRB1*04:05
1	354	368	DAGFTKDQVDDIVLV	3.1	DRB3*01:01
1	339	353	DLFRKTLKPVEQVLK	3.2	DRB1*11:01
1	488	502	FELTGIAPAPRGVPQ	3.2	DRB5*01:01
1	122	136	FPFKIVNKNGMPNVK	3.3	DRB3*02:02
1	328	342	LTRAKFEELNNDLFR	3.4	DPA1*01/DPB1*04:01
1	544	558	IDRMVKEAEEFAEED	3.4	DQA1*04:01/DQB1*04:02
1	122	136	FPFKIVNKNGMPNVK	3.5	DRB1*13:02
1	2	16	IKMQRKATLWTLFAI	3.6	DQA1*01:01/DQB1*05:01
1	7	21	KATLWTLFAILCVLF	3.6	DQA1*01:01/DQB1*05:01
1	19	33	VLFISRSTVRADDKE	3.6	DRB1*08:02
1	196	210	IAGLNILRIINEPTA	3.6	DRB1*04:01
1	374	388	IPKVQKLLEDFFNGK	3.6	DPA1*02:01/DPB1*05:01
1	286	300	KDLKSMGKLKREVEK	3.7	DRB5*01:01
1	544	558	IDRMVKEAEEFAEED	3.7	DQA1*05:01/DQB1*02:01
1	74	88	VAFTDDERLIGDAAK	3.8	DRB1*03:01
1	196	210	IAGLNILRIINEPTA	3.8	DRB1*08:02
1	2	16	IKMQRKATLWTLFAI	3.9	DPA1*02:01/DPB1*05:01
1	14	28	FAILCVLFISRSTVR	3.9	DRB4*01:01
1	395	409	NPDEAVAYGAAVQGG	3.9	DQA1*01:02/DQB1*06:02
1	418	432	DKVLLLDVNPLTLGI	3.9	DRB1*04:05
1	112	126	DKDVQRDAKHFPFKI	4	DRB1*03:01
1	240	254	LLSIEDGIFEVLATA	4	DPA1*02:01/DPB1*01:01
1	573	587	NYIYTLKSQLSDDGA	4	DRB1*15:01
1	14	28	FAILCVLFISRSTVR	4.2	DRB1*11:01
1	69	83	ITPSYVAFTDDERLI	4.2	DQA1*01:01/DQB1*05:01
1	510	524	DANGILKVSAADKAS	4.2	DRB5*01:01
1	549	563	KEAEEFAEEDRAVRE	4.2	DQA1*03:01/DQB1*03:02
1	122	136	FPFKIVNKNGMPNVK	4.3	DRB1*11:01
1	36	50	GTVIGIDLGTTYSCV	4.4	DRB1*03:01
1	323	337	DFSETLTRAKFEELN	4.4	DPA1*02:01/DPB1*01:01
1	390	404	PSKGINPDEAVAYGA	4.6	DRB3*01:01
1	418	432	DKVLLLDVNPLTLGI	4.6	DRB4*01:01
1	163	177	AEAYLGHPVTHAVVT	4.7	DRB1*04:01
1	204	218	IINEPTAAAIAYGLD	4.7	DQA1*03:01/DQB1*03:02
1	390	404	PSKGINPDEAVAYGA	4.7	DRB1*03:01
1	627	641	EELESVVNPITSKLY	4.7	DRB1*12:01
1	437	451	GVMTKLIPRNTVIPT	5.1	DRB1*08:02
1	153	167	GMVLTKMKETAEAYL	5.3	DPA1*02:01/DPB1*05:01
1	2	16	IKMQRKATLWTLFAI	5.6	DRB1*08:02
1	268	282	VMDHFIKLWKKKNGE	5.7	DRB5*01:01
1	465	479	PTVLIQVFEGERAMT	5.8	DPA1*02:01/DPB1*01:01
1	19	33	VLFISRSTVRADDKE	5.9	DRB3*02:02
1	639	653	KLYADGSSAPSEEDE	5.9	DRB1*04:01
1	14	28	FAILCVLFISRSTVR	6.1	DPA1*02:01/DPB1*05:01
1	227	241	LVYDLGGGTFDVSLL	6.1	DQA1*05:01/DQB1*03:01
1	233	247	GGTFDVSLLSIEDGI	6.1	DQA1*03:01/DQB1*03:02
1	240	254	LLSIEDGIFEVLATA	6.1	DQA1*01:01/DQB1*05:01
1	363	377	DDIVLVGGSTRIPKV	6.1	DRB5*01:01
1	395	409	NPDEAVAYGAAVQGG	6.1	DQA1*03:01/DQB1*03:02
1	475	489	ERAMTKDNNLLGKFE	6.1	DRB1*03:01
1	56	70	GRVEIIANDQGHRIT	6.2	DRB1*03:01
1	62	76	ANDQGHRITPSYVAF	6.5	DRB1*07:01
1	14	28	FAILCVLFISRSTVR	6.6	DRB1*04:05
1	536	550	KGRLSQEEIDRMVKE	6.6	DRB4*01:01
1	24	38	RSTVRADDKESYGTV	6.7	DRB3*01:01
1	69	83	ITPSYVAFTDDERLI	6.7	DQA1*03:01/DQB1*03:02
1	14	28	FAILCVLFISRSTVR	6.8	DPA1*03:01/DPB1*04:02
1	47	61	YSCVGVQKNGRVEII	6.8	DRB1*13:02
1	437	451	GVMTKLIPRNTVIPT	6.8	DRB1*11:01
1	323	337	DFSETLTRAKFEELN	6.9	DPA1*01:03/DPB1*02:01
1	2	16	IKMQRKATLWTLFAI	7	DRB4*01:01
1	69	83	ITPSYVAFTDDERLI	7	DRB3*01:01
1	240	254	LLSIEDGIFEVLATA	7.1	DPA1*01:03/DPB1*02:01
1	505	519	VTFEIDANGILKVSA	7.2	DRB1*03:01
1	14	28	FAILCVLFISRSTVR	7.25	DPA1*01/DPB1*04:01
1	2	16	IKMQRKATLWTLFAI	7.3	DPA1*01:03/DPB1*02:01
1	528	542	ESITITNDKGRLSQE	7.3	DRB1*03:01
1	622	636	YDEKREELESVVNPI	7.3	DRB1*13:02
1	222	236	GEKNVLVYDLGGGTF	7.4	DRB3*01:01
1	97	111	RTVFDAKRLIGRRFN	7.5	DRB1*11:01
1	296	310	REVEKAKRALSSQMS	7.5	DRB1*08:02
1	418	432	DKVLLLDVNPLTLGI	7.5	DPA1*03:01/DPB1*04:02
1	233	247	GGTFDVSLLSIEDGI	7.6	DPA1*03:01/DPB1*04:02
1	510	524	DANGILKVSAADKAS	7.6	DQA1*01:02/DQB1*06:02
1	7	21	KATLWTLFAILCVLF	7.8	DQA1*03:01/DQB1*03:02
1	14	28	FAILCVLFISRSTVR	7.8	DRB1*15:01
1	380	394	LLEDFFNGKKPSKGI	7.8	DRB5*01:01
1	303	317	RALSSQMSVRIEIES	7.9	DQA1*01:02/DQB1*06:02
1	14	28	FAILCVLFISRSTVR	8	DRB1*04:01
1	549	563	KEAEEFAEEDRAVRE	8	DQA1*04:01/DQB1*04:02
1	323	337	DFSETLTRAKFEELN	8.1	DPA1*02:01/DPB1*05:01
1	2	16	IKMQRKATLWTLFAI	8.2	DPA1*02:01/DPB1*01:01
1	146	160	FTPEEISGMVLTKMK	8.3	DQA1*01:02/DQB1*06:02
1	339	353	DLFRKTLKPVEQVLK	8.3	DRB1*08:02
1	488	502	FELTGIAPAPRGVPQ	8.3	DQA1*05:01/DQB1*03:01
1	191	205	KDAGTIAGLNILRII	8.4	DPA1*02:01/DPB1*01:01
1	418	432	DKVLLLDVNPLTLGI	8.5	DRB1*15:01
1	465	479	PTVLIQVFEGERAMT	8.5	DRB1*15:01
1	568	582	KNQLENYIYTLKSQL	8.5	DPA1*02:01/DPB1*05:01
1	488	502	FELTGIAPAPRGVPQ	8.6	DRB1*08:02
1	639	653	KLYADGSSAPSEEDE	8.6	DQA1*05:01/DQB1*03:01
1	117	131	RDAKHFPFKIVNKNG	8.7	DPA1*02:01/DPB1*05:01
1	209	223	TAAAIAYGLDKTGGE	8.7	DQA1*05:01/DQB1*03:01
1	122	136	FPFKIVNKNGMPNVK	8.8	DRB5*01:01
1	363	377	DDIVLVGGSTRIPKV	8.8	DQA1*05:01/DQB1*03:01
1	505	519	VTFEIDANGILKVSA	8.9	DPA1*03:01/DPB1*04:02
1	589	603	ATKISEDDKDAIQDA	8.9	DRB3*01:01
1	291	305	MGKLKREVEKAKRAL	9	DRB5*01:01
1	86	100	AAKNQYASNPERTVF	9.1	DRB3*02:02
1	168	182	GHPVTHAVVTVPAYF	9.1	DQA1*01:02/DQB1*06:02
1	233	247	GGTFDVSLLSIEDGI	9.1	DQA1*04:01/DQB1*04:02
1	196	210	IAGLNILRIINEPTA	9.15	DRB1*12:01
1	296	310	REVEKAKRALSSQMS	9.2	DRB1*11:01
1	196	210	IAGLNILRIINEPTA	9.3	DPA1*03:01/DPB1*04:02
1	303	317	RALSSQMSVRIEIES	9.3	DQA1*03:01/DQB1*03:02
1	395	409	NPDEAVAYGAAVQGG	9.4	DQA1*04:01/DQB1*04:02
1	482	496	NNLLGKFELTGIAPA	9.4	DPA1*03:01/DPB1*04:02
1	14	28	FAILCVLFISRSTVR	9.5	DRB5*01:01
1	19	33	VLFISRSTVRADDKE	9.5	DRB1*01:01
1	122	136	FPFKIVNKNGMPNVK	9.5	DRB1*08:02
1	233	247	GGTFDVSLLSIEDGI	9.5	DRB1*04:05
1	14	28	FAILCVLFISRSTVR	9.6	DRB1*07:01
1	56	70	GRVEIIANDQGHRIT	9.6	DRB3*02:02
1	303	317	RALSSQMSVRIEIES	9.6	DRB1*07:01
1	14	28	FAILCVLFISRSTVR	9.7	DRB1*03:01
1	496	510	APRGVPQIEVTFEID	9.7	DQA1*03:01/DQB1*03:02
1	528	542	ESITITNDKGRLSQE	9.7	DRB3*01:01
1	627	641	EELESVVNPITSKLY	9.7	DRB1*04:05
1	19	33	VLFISRSTVRADDKE	9.8	DRB1*03:01
1	328	342	LTRAKFEELNNDLFR	9.8	DPA1*02:01/DPB1*01:01
1	510	524	DANGILKVSAADKAS	9.8	DRB1*09:01
1	418	432	DKVLLLDVNPLTLGI	9.9	DRB1*01:01
			Aureobasidium melanogenum CBS11037 KEQ60096.1
Seq #	Peptide start	Peptide end	Peptide	IEDB consensus percentile rank	Allele
1	13	27	WSTIFYLLLVLLAPM	0.06	DPA1*03:01/DPB1*04:02
1	8	22	ESRFAWSTIFYLLLV	0.09	DPA1*01/DPB1*04:01
1	8	22	ESRFAWSTIFYLLLV	0.09	DPA1*02:01/DPB1*01:01
1	19	33	LLLVLLAPMVLFGSN	0.1	DRB1*01:01
1	8	22	ESRFAWSTIFYLLLV	0.13	DPA1*02:01/DPB1*05:01
1	13	27	WSTIFYLLLVLLAPM	0.16	DRB1*01:01
1	8	22	ESRFAWSTIFYLLLV	0.19	DPA1*01:03/DPB1*02:01
1	427	441	SSIVLMDVNPLTLGI	0.21	DRB1*03:01
1	8	22	ESRFAWSTIFYLLLV	0.24	DPA1*03:01/DPB1*04:02
1	620	634	LDDNAADATAEDFDE	0.3	DQA1*03:01/DQB1*03:02
1	514	528	VSFELDANGILKVSA	0.31	DRB3*01:01
1	620	634	LDDNAADATAEDFDE	0.33	DQA1*04:01/DQB1*04:02
1	13	27	WSTIFYLLLVLLAPM	0.34	DPA1*01/DPB1*04:01
1	213	227	RVVNEPTAAALAYGL	0.42	DQA1*01:02/DQB1*06:02
1	613	627	VKQVQDWLDDNAADA	0.5	DQA1*01:01/DQB1*05:01
1	106	120	ERTVFDIKRLIGRKF	0.59	DRB1*11:01
1	66	80	GKVEILVNDQGNRIT	0.65	DRB3*01:01
1	444	458	TGGVMTHLIKRGTTI	0.65	DRB1*11:01
1	66	80	GKVEILVNDQGNRIT	0.7	DRB1*13:02
1	13	27	WSTIFYLLLVLLAPM	0.82	DPA1*02:01/DPB1*05:01
1	13	27	WSTIFYLLLVLLAPM	0.84	DQA1*05:01/DQB1*02:01
1	13	27	WSTIFYLLLVLLAPM	0.89	DRB1*04:01
1	333	347	DFSETLTRAKFEELN	1.05	DPA1*01/DPB1*04:01
1	13	27	WSTIFYLLLVLLAPM	1.1	DRB1*11:01
1	404	418	NPDEAVAYGAAVQGG	1.1	DQA1*05:01/DQB1*03:01
1	496	510	KFELTGIPAAPRGVP	1.1	DRB5*01:01
1	19	33	LLLVLLAPMVLFGSN	1.3	DRB1*15:01
1	292	306	VDITKNLKTMGKLKR	1.3	DRB5*01:01
1	381	395	STRIPKVQTMLEEYF	1.4	DQA1*05:01/DQB1*02:01
1	427	441	SSIVLMDVNPLTLGI	1.5	DRB1*04:01
1	427	441	SSIVLMDVNPLTLGI	1.5	DRB3*01:01
1	8	22	ESRFAWSTIFYLLLV	1.6	DRB1*07:01
1	25	39	APMVLFGSNARAQES	1.6	DRB1*15:01
1	80	94	TPSYVAWNDEERLVG	1.6	DQA1*01:01/DQB1*05:01
1	409	423	VAYGAAVQGGVLSGE	1.6	DQA1*05:01/DQB1*03:01
1	427	441	SSIVLMDVNPLTLGI	1.7	DRB1*13:02
1	185	199	VVTVPAYFNDAQRAA	1.8	DRB3*01:01
1	415	429	VQGGVLSGEAEASSI	1.8	DQA1*05:01/DQB1*03:01
1	19	33	LLLVLLAPMVLFGSN	1.9	DRB1*09:01
1	318	332	QMSTRIEIEAFFDGK	1.9	DQA1*03:01/DQB1*03:02
1	421	435	SGEAEASSIVLMDVN	1.9	DQA1*01:02/DQB1*06:02
1	8	22	ESRFAWSTIFYLLLV	2	DQA1*01:01/DQB1*05:01
1	13	27	WSTIFYLLLVLLAPM	2	DQA1*01:01/DQB1*05:01
1	427	441	SSIVLMDVNPLTLGI	2	DRB3*02:02
1	449	463	THLIKRGTTIPTKKS	2	DRB1*08:02
1	13	27	WSTIFYLLLVLLAPM	2.1	DRB1*04:05
1	421	435	SGEAEASSIVLMDVN	2.2	DQA1*04:01/DQB1*04:02
1	514	528	VSFELDANGILKVSA	2.2	DRB3*02:02
1	66	80	GKVEILVNDQGNRIT	2.3	DRB1*03:01
1	553	567	IERMVEEAEKYAEED	2.3	DQA1*03:01/DQB1*03:02
1	111	125	DIKRLIGRKFNDKDV	2.4	DRB1*11:01
1	13	27	WSTIFYLLLVLLAPM	2.6	DPA1*01:03/DPB1*02:01
1	547	561	RLSAEEIERMVEEAE	2.6	DQA1*03:01/DQB1*03:02
1	553	567	IERMVEEAEKYAEED	2.6	DQA1*04:01/DQB1*04:02
1	292	306	VDITKNLKTMGKLKR	2.7	DRB1*11:01
1	323	337	IEIEAFFDGKDFSET	2.7	DQA1*01:01/DQB1*05:01
1	275	289	DQRVMDYFVKTYNKK	2.8	DPA1*02:01/DPB1*05:01
1	13	27	WSTIFYLLLVLLAPM	2.9	DPA1*02:01/DPB1*01:01
1	213	227	RVVNEPTAAALAYGL	2.9	DQA1*04:01/DQB1*04:02
1	514	528	VSFELDANGILKVSA	3.1	DRB1*13:02
1	218	232	PTAAALAYGLDKTGE	3.3	DQA1*01:02/DQB1*06:02
1	356	370	KPVEQVLKDAKLKKS	3.3	DRB1*03:01
1	427	441	SSIVLMDVNPLTLGI	3.3	DRB1*04:05
1	427	441	SSIVLMDVNPLTLGI	3.3	DRB4*01:01
1	213	227	RVVNEPTAAALAYGL	3.4	DQA1*05:01/DQB1*03:01
1	338	352	LTRAKFEELNNDLFK	3.4	DPA1*01/DPB1*04:01
1	361	375	VLKDAKLKKSDIDDI	3.4	DRB1*03:01
1	421	435	SGEAEASSIVLMDVN	3.4	DQA1*03:01/DQB1*03:02
1	106	120	ERTVFDIKRLIGRKF	3.6	DRB1*08:02
1	19	33	LLLVLLAPMVLFGSN	3.7	DRB1*04:05
1	404	418	NPDEAVAYGAAVQGG	3.9	DQA1*01:02/DQB1*06:02
1	106	120	ERTVFDIKRLIGRKF	4	DRB1*12:01
1	122	136	DKDVQRDMKHFPFKV	4	DRB1*03:01
1	190	204	AYFNDAQRAATKDAG	4.1	DRB3*01:01
1	298	312	LKTMGKLKREVEKAK	4.2	DRB1*11:01
1	8	22	ESRFAWSTIFYLLLV	4.3	DQA1*05:01/DQB1*02:01
1	333	347	DFSETLTRAKFEELN	4.4	DPA1*02:01/DPB1*01:01
1	46	60	GPVIGIDLGTTYSCV	4.5	DRB1*03:01
1	318	332	QMSTRIEIEAFFDGK	4.5	DQA1*05:01/DQB1*02:01
1	399	413	ASKGINPDEAVAYGA	4.5	DRB3*01:01
1	496	510	KFELTGIPAAPRGVP	4.5	DRB1*08:02
1	520	534	ANGILKVSAGDKGTG	4.5	DRB5*01:01
1	71	85	LVNDQGNRITPSYVA	4.6	DRB3*01:01
1	206	220	IAGLNVLRVVNEPTA	4.6	DRB1*04:05
1	496	510	KFELTGIPAAPRGVP	4.6	DQA1*05:01/DQB1*03:01
1	633	647	DEQKEKLSNVAYPIT	4.6	DRB1*13:02
1	19	33	LLLVLLAPMVLFGSN	4.7	DRB1*11:01
1	399	413	ASKGINPDEAVAYGA	4.7	DRB1*03:01
1	547	561	RLSAEEIERMVEEAE	4.9	DQA1*05:01/DQB1*02:01
1	206	220	IAGLNVLRVVNEPTA	5	DRB1*08:02
1	349	363	DLFKKTLKPVEQVLK	5	DRB1*11:01
1	633	647	DEQKEKLSNVAYPIT	5	DRB3*02:02
1	19	33	LLLVLLAPMVLFGSN	5.1	DRB1*03:01
1	132	146	FPFKVVNKSGQPRVQ	5.1	DRB1*11:01
1	236	250	IIVYDLGGGTFDVSI	5.1	DQA1*05:01/DQB1*03:01
1	514	528	VSFELDANGILKVSA	5.1	DRB1*03:01
1	201	215	KDAGTIAGLNVLRVV	5.3	DQA1*01:02/DQB1*06:02
1	309	323	EKAKRTLSSQMSTRI	5.3	DRB1*07:01
1	649	663	KLYGGAGGAGGMPDY	5.3	DQA1*05:01/DQB1*03:01
1	201	215	KDAGTIAGLNVLRVV	5.4	DPA1*03:01/DPB1*04:02
1	251	265	LTVDDGVFEVQATAG	5.4	DQA1*03:01/DQB1*03:02
1	577	591	RNGLENYAFSLKNQV	5.4	DPA1*02:01/DPB1*05:01
1	547	561	RLSAEEIERMVEEAE	5.5	DQA1*04:01/DQB1*04:02
1	25	39	APMVLFGSNARAQES	5.7	DRB3*02:02
1	38	52	ESGEKAVSGPVIGID	5.7	DQA1*05:01/DQB1*03:01
1	106	120	ERTVFDIKRLIGRKF	5.7	DRB5*01:01
1	25	39	APMVLFGSNARAQES	5.8	DRB5*01:01
1	106	120	ERTVFDIKRLIGRKF	5.9	DRB1*07:01
1	106	120	ERTVFDIKRLIGRKF	5.9	DRB4*01:01
1	243	257	GGTFDVSILTVDDGV	5.9	DQA1*03:01/DQB1*03:02
1	179	193	EKVTNAVVTVPAYFN	6.1	DQA1*01:02/DQB1*06:02
1	373	387	DDIVLVGGSTRIPKV	6.1	DRB5*01:01
1	404	418	NPDEAVAYGAAVQGG	6.1	DQA1*03:01/DQB1*03:02
1	449	463	THLIKRGTTIPTKKS	6.1	DRB1*04:01
1	127	141	RDMKHFPFKVVNKSG	6.2	DPA1*02:01/DPB1*05:01
1	213	227	RVVNEPTAAALAYGL	6.2	DRB1*04:01
1	427	441	SSIVLMDVNPLTLGI	6.2	DRB1*15:01
1	474	488	PVVLIQVFEGERSMT	6.2	DPA1*02:01/DPB1*01:01
1	25	39	APMVLFGSNARAQES	6.3	DRB1*13:02
1	80	94	TPSYVAWNDEERLVG	6.3	DQA1*05:01/DQB1*02:01
1	381	395	STRIPKVQTMLEEYF	6.3	DRB4*01:01
1	66	80	GKVEILVNDQGNRIT	6.4	DRB4*01:01
1	106	120	ERTVFDIKRLIGRKF	6.4	DRB1*03:01
1	213	227	RVVNEPTAAALAYGL	6.4	DQA1*03:01/DQB1*03:02
1	386	400	KVQTMLEEYFGKKAS	6.4	DPA1*02:01/DPB1*05:01
1	604	618	DDKDTILDAVKQVQD	6.4	DRB3*01:01
1	71	85	LVNDQGNRITPSYVA	6.6	DRB1*13:02
1	231	245	GEERQIIVYDLGGGT	6.6	DRB3*01:01
1	206	220	IAGLNVLRVVNEPTA	6.8	DQA1*01:02/DQB1*06:02
1	507	521	RGVPQIEVSFELDAN	6.8	DQA1*05:01/DQB1*02:01
1	173	187	AESYLGEKVTNAVVT	6.9	DRB1*04:01
1	333	347	DFSETLTRAKFEELN	6.9	DPA1*01:03/DPB1*02:01
1	58	72	SCVGIMKGGKVEILV	7	DQA1*05:01/DQB1*03:01
1	318	332	QMSTRIEIEAFFDGK	7	DPA1*01:03/DPB1*02:01
1	514	528	VSFELDANGILKVSA	7	DPA1*03:01/DPB1*04:02
1	577	591	RNGLENYAFSLKNQV	7	DPA1*02:01/DPB1*01:01
1	298	312	LKTMGKLKREVEKAK	7.1	DRB5*01:01
1	243	257	GGTFDVSILTVDDGV	7.2	DQA1*05:01/DQB1*02:01
1	66	80	GKVEILVNDQGNRIT	7.3	DRB3*02:02
1	201	215	KDAGTIAGLNVLRVV	7.3	DRB1*01:01
1	251	265	LTVDDGVFEVQATAG	7.3	DQA1*04:01/DQB1*04:02
1	537	551	ESITITNDKGRLSAE	7.3	DRB1*03:01
1	386	400	KVQTMLEEYFGKKAS	7.5	DPA1*01/DPB1*04:01
1	469	483	AADNQPVVLIQVFEG	7.5	DQA1*05:01/DQB1*02:01
1	19	33	LLLVLLAPMVLFGSN	7.6	DRB1*13:02
1	106	120	ERTVFDIKRLIGRKF	7.7	DRB1*15:01
1	356	370	KPVEQVLKDAKLKKS	7.7	DPA1*02:01/DPB1*05:01
1	577	591	RNGLENYAFSLKNQV	7.7	DRB1*09:01
1	19	33	LLLVLLAPMVLFGSN	7.9	DRB1*04:01
1	625	639	ADATAEDFDEQKEKL	7.9	DQA1*04:01/DQB1*04:02
1	304	318	LKREVEKAKRTLSSQ	8	DRB1*08:02
1	349	363	DLFKKTLKPVEQVLK	8	DRB1*08:02
1	333	347	DFSETLTRAKFEELN	8.1	DPA1*02:01/DPB1*05:01
1	507	521	RGVPQIEVSFELDAN	8.1	DQA1*04:01/DQB1*04:02
1	19	33	LLLVLLAPMVLFGSN	8.2	DRB5*01:01
1	111	125	DIKRLIGRKFNDKDV	8.2	DRB5*01:01
1	19	33	LLLVLLAPMVLFGSN	8.3	DQA1*01:02/DQB1*06:02
1	461	475	KKSQIFSTAADNQPV	8.4	DQA1*03:01/DQB1*03:02
1	8	22	ESRFAWSTIFYLLLV	8.5	DRB3*01:01
1	218	232	PTAAALAYGLDKTGE	8.6	DQA1*05:01/DQB1*03:01
1	427	441	SSIVLMDVNPLTLGI	8.7	DPA1*03:01/DPB1*04:02
1	638	652	KLSNVAYPITSKLYG	8.7	DRB1*11:01
1	280	294	DYFVKTYNKKNDVDI	8.8	DRB5*01:01
1	373	387	DDIVLVGGSTRIPKV	8.8	DQA1*05:01/DQB1*03:01
1	654	668	AGGAGGMPDYDDEPS	8.8	DQA1*01:01/DQB1*05:01
1	427	441	SSIVLMDVNPLTLGI	8.9	DRB1*08:02
1	613	627	VKQVQDWLDDNAADA	8.9	DRB3*01:01
1	98	112	KNQYASNPERTVFDI	9	DRB3*02:02
1	185	199	VVTVPAYFNDAQRAA	9	DQA1*01:01/DQB1*05:01
1	132	146	FPFKVVNKSGQPRVQ	9.1	DRB1*13:02
1	427	441	SSIVLMDVNPLTLGI	9.1	DRB1*01:01
1	58	72	SCVGIMKGGKVEILV	9.2	DRB1*15:01
1	474	488	PVVLIQVFEGERSMT	9.2	DQA1*05:01/DQB1*02:01
1	507	521	RGVPQIEVSFELDAN	9.3	DPA1*02:01/DPB1*01:01
1	404	418	NPDEAVAYGAAVQGG	9.4	DQA1*04:01/DQB1*04:02
1	275	289	DQRVMDYFVKTYNKK	9.5	DPA1*01/DPB1*04:01
1	338	352	LTRAKFEELNNDLFK	9.5	DPA1*02:01/DPB1*01:01
1	349	363	DLFKKTLKPVEQVLK	9.5	DPA1*02:01/DPB1*05:01
1	620	634	LDDNAADATAEDFDE	9.5	DQA1*05:01/DQB1*02:01
1	231	245	GEERQIIVYDLGGGT	9.6	DRB1*03:01
1	537	551	ESITITNDKGRLSAE	9.6	DRB3*01:01
1	25	39	APMVLFGSNARAQES	9.7	DRB1*04:01
1	280	294	DYFVKTYNKKNDVDI	9.9	DRB1*11:01
1	469	483	AADNQPVVLIQVFEG	9.9	DQA1*03:01/DQB1*03:02
			Aureobasidium namibiae CBS 147.97 XP_013429338.1
Seq #	Peptide start	Peptide end	Peptide	IEDB consensus percentile rank	Allele
1	346	360	ADAFLHLKTLNALYR	0.01	DRB1*01:01
1	346	360	ADAFLHLKTLNALYR	0.03	DRB1*04:01
1	346	360	ADAFLHLKTLNALYR	0.37	DRB1*12:01
1	81	95	DTNGFSAAAASQMGR	0.41	DRB1*09:01
1	346	360	ADAFLHLKTLNALYR	0.64	DRB1*04:05
1	300	314	DGNYYWDVEEKIFWS	0.83	DRB3*01:01
1	32	46	HVALAFMKSSSFIGK	0.85	DRB1*04:01
1	324	338	KFPIIVKSRKLGGVF	1.1	DRB1*11:01
1	7	21	ASRYVLYLTGQHPVF	1.2	DRB1*04:05
1	52	66	DLFTSVESVRAKFSK	1.2	DRB1*04:01
1	157	171	DKIMSAAVPGKPVDI	1.2	DQA1*05:01/DQB1*03:01
1	356	370	NALYRKYLKPKPKST	1.2	DRB5*01:01
1	346	360	ADAFLHLKTLNALYR	1.3	DRB5*01:01
1	351	365	HLKTLNALYRKYLKP	1.4	DRB5*01:01
1	346	360	ADAFLHLKTLNALYR	1.5	DRB1*11:01
1	351	365	HLKTLNALYRKYLKP	1.5	DRB1*12:01
1	295	309	RVWDNDGNYYWDVEE	1.7	DRB3*01:01
1	351	365	HLKTLNALYRKYLKP	1.8	DRB1*11:01
1	59	73	SVRAKFSKNKKVAVM	1.9	DRB3*02:02
1	32	46	HVALAFMKSSSFIGK	2	DRB1*15:01
1	187	201	LDFVNIMTYDLFNRR	2.2	DPA1*02:01/DPB1*05:01
1	81	95	DTNGFSAAAASQMGR	2.3	DQA1*01:02/DQB1*06:02
1	284	298	LEKSFHTALDNRVWD	2.4	DRB1*04:05
1	307	321	VEEKIFWSWDTPASM	2.5	DRB3*01:01
1	52	66	DLFTSVESVRAKFSK	2.6	DRB1*01:01
1	187	201	LDFVNIMTYDLFNRR	2.6	DRB1*04:05
1	336	350	GVFAWGLGEDADAFL	2.6	DQA1*05:01/DQB1*02:01
1	300	314	DGNYYWDVEEKIFWS	2.7	DQA1*01:01/DQB1*05:01
1	351	365	HLKTLNALYRKYLKP	2.7	DPA1*02:01/DPB1*05:01
1	7	21	ASRYVLYLTGQHPVF	2.8	DRB1*08:02
1	217	231	AIDTYLTNGVPPEKA	3	DRB3*02:02
1	356	370	NALYRKYLKPKPKST	3	DRB1*11:01
1	307	321	VEEKIFWSWDTPASM	3.3	DQA1*01:01/DQB1*05:01
1	59	73	SVRAKFSKNKKVAVM	3.5	DRB1*13:02
1	212	226	DNSLVAIDTYLTNGV	3.5	DRB1*15:01
1	346	360	ADAFLHLKTLNALYR	3.6	DPA1*02:01/DPB1*05:01
1	32	46	HVALAFMKSSSFIGK	3.7	DRB1*01:01
1	52	66	DLFTSVESVRAKFSK	3.7	DRB1*09:01
1	346	360	ADAFLHLKTLNALYR	3.7	DRB1*15:01
1	346	360	ADAFLHLKTLNALYR	3.8	DRB1*08:02
1	300	314	DGNYYWDVEEKIFWS	3.9	DQA1*05:01/DQB1*02:01
1	81	95	DTNGFSAAAASQMGR	4.1	DQA1*04:01/DQB1*04:02
1	324	338	KFPIIVKSRKLGGVF	4.1	DRB1*03:01
1	351	365	HLKTLNALYRKYLKP	4.1	DRB1*15:01
1	32	46	HVALAFMKSSSFIGK	4.3	DRB1*07:01
1	94	108	GRKAFADNVKAMLDY	4.7	DRB3*02:02
1	173	187	VAFTKDTLADTIKHL	4.7	DRB3*01:01
1	133	147	NSEKSWEVGAYPKLL	4.8	DQA1*01:01/DQB1*05:01
1	231	245	ANLGFAFYVKWYRTE	4.8	DPA1*02:01/DPB1*01:01
1	346	360	ADAFLHLKTLNALYR	4.8	DRB3*02:02
1	27	41	LADVTHVALAFMKSS	5.1	DRB5*01:01
1	46	60	KRPSTWDLFTSVESV	5.3	DQA1*03:01/DQB1*03:02
1	64	78	FSKNKKVAVMIAIGG	5.3	DQA1*01:02/DQB1*06:02
1	123	137	GNGEDYKKITNSEKS	5.3	DRB5*01:01
1	231	245	ANLGFAFYVKWYRTE	5.3	DPA1*02:01/DPB1*05:01
1	295	309	RVWDNDGNYYWDVEE	5.3	DQA1*01:01/DQB1*05:01
1	324	338	KFPIIVKSRKLGGVF	5.3	DRB1*07:01
1	59	73	SVRAKFSKNKKVAVM	5.4	DRB1*11:01
1	212	226	DNSLVAIDTYLTNGV	5.4	DRB1*04:05
1	324	338	KFPIIVKSRKLGGVF	5.4	DRB1*15:01
1	59	73	SVRAKFSKNKKVAVM	5.5	DRB1*09:01
1	181	195	ADTIKHLDFVNIMTY	5.5	DPA1*02:01/DPB1*05:01
1	336	350	GVFAWGLGEDADAFL	5.7	DQA1*01:01/DQB1*05:01
1	274	288	FSWHDKVPKDLEKSF	5.9	DRB3*01:01
1	307	321	VEEKIFWSWDTPASM	5.9	DRB1*15:01
1	346	360	ADAFLHLKTLNALYR	6	DPA1*02:01/DPB1*01:01
1	231	245	ANLGFAFYVKWYRTE	6.1	DRB1*15:01
1	7	21	ASRYVLYLTGQHPVF	6.2	DPA1*01:03/DPB1*02:01
1	187	201	LDFVNIMTYDLFNRR	6.2	DRB1*03:01
1	27	41	LADVTHVALAFMKSS	6.3	DQA1*01:02/DQB1*06:02
1	52	66	DLFTSVESVRAKFSK	6.3	DRB3*02:02
1	187	201	LDFVNIMTYDLFNRR	6.3	DPA1*03:01/DPB1*04:02
1	32	46	HVALAFMKSSSFIGK	6.39	DRB1*12:01
1	81	95	DTNGFSAAAASQMGR	6.4	DQA1*05:01/DQB1*03:01
1	187	201	LDFVNIMTYDLFNRR	6.4	DPA1*01:03/DPB1*02:01
1	94	108	GRKAFADNVKAMLDY	6.5	DRB3*01:01
1	231	245	ANLGFAFYVKWYRTE	6.5	DPA1*01:03/DPB1*02:01
1	231	245	ANLGFAFYVKWYRTE	6.6	DQA1*01:01/DQB1*05:01
1	236	250	AFYVKWYRTEDDCQE	6.6	DQA1*01:01/DQB1*05:01
1	59	73	SVRAKFSKNKKVAVM	6.7	DRB1*07:01
1	32	46	HVALAFMKSSSFIGK	6.8	DRB1*11:01
1	32	46	HVALAFMKSSSFIGK	6.8	DRB3*02:02
1	52	66	DLFTSVESVRAKFSK	6.8	DRB1*07:01
1	7	21	ASRYVLYLTGQHPVF	6.9	DRB3*02:02
1	300	314	DGNYYWDVEEKIFWS	6.9	DPA1*01:03/DPB1*02:01
1	59	73	SVRAKFSKNKKVAVM	7	DRB1*08:02
1	123	137	GNGEDYKKITNSEKS	7	DRB1*04:01
1	2	16	AYVCQASRYVLYLTG	7.05	DPA1*01/DPB1*04:01
1	32	46	HVALAFMKSSSFIGK	7.3	DRB1*04:05
1	123	137	GNGEDYKKITNSEKS	7.3	DRB1*04:05
1	346	360	ADAFLHLKTLNALYR	7.3	DRB4*01:01
1	32	46	HVALAFMKSSSFIGK	7.4	DRB5*01:01
1	128	142	YKKITNSEKSWEVGA	7.5	DRB5*01:01
1	149	163	EIRAAIGPDKIMSAA	7.5	DRB1*03:01
1	2	16	AYVCQASRYVLYLTG	7.6	DPA1*01:03/DPB1*02:01
1	157	171	DKIMSAAVPGKPVDI	7.6	DRB1*09:01
1	284	298	LEKSFHTALDNRVWD	7.6	DRB1*07:01
1	181	195	ADTIKHLDFVNIMTY	7.65	DRB1*12:01
1	143	157	YPKLLAEIRAAIGPD	7.9	DQA1*04:01/DQB1*04:02
1	32	46	HVALAFMKSSSFIGK	8	DRB1*09:01
1	212	226	DNSLVAIDTYLTNGV	8	DRB1*04:01
1	64	78	FSKNKKVAVMIAIGG	8.1	DRB1*11:01
1	346	360	ADAFLHLKTLNALYR	8.1	DPA1*03:01/DPB1*04:02
1	336	350	GVFAWGLGEDADAFL	8.2	DQA1*04:01/DQB1*04:02
1	324	338	KFPIIVKSRKLGGVF	8.3	DRB1*08:02
1	81	95	DTNGFSAAAASQMGR	8.4	DQA1*03:01/DQB1*03:02
1	107	121	DYTGADGIDLDWEYP	8.4	DQA1*03:01/DQB1*03:02
1	81	95	DTNGFSAAAASQMGR	8.5	DRB1*07:01
1	81	95	DTNGFSAAAASQMGR	8.7	DRB1*04:01
1	21	35	FPADVHLADVTHVAL	8.8	DRB3*01:01
1	316	330	DTPASMAEKFPIIVK	8.8	DPA1*01:03/DPB1*02:01
1	346	360	ADAFLHLKTLNALYR	8.8	DRB1*07:01
1	32	46	HVALAFMKSSSFIGK	9	DPA1*02:01/DPB1*05:01
1	138	152	WEVGAYPKLLAEIRA	9	DPA1*02:01/DPB1*05:01
1	52	66	DLFTSVESVRAKFSK	9.1	DRB1*08:02
1	107	121	DYTGADGIDLDWEYP	9.1	DQA1*05:01/DQB1*02:01
1	32	46	HVALAFMKSSSFIGK	9.2	DRB4*01:01
1	307	321	VEEKIFWSWDTPASM	9.2	DRB1*03:01
1	187	201	LDFVNIMTYDLFNRR	9.4	DPA1*02:01/DPB1*01:01
1	32	46	HVALAFMKSSSFIGK	9.5	DPA1*01:03/DPB1*02:01
1	307	321	VEEKIFWSWDTPASM	9.5	DRB1*04:01
1	143	157	YPKLLAEIRAAIGPD	9.7	DQA1*01:02/DQB1*06:02
1	346	360	ADAFLHLKTLNALYR	9.7	DRB1*09:01
			Aureobasidium pullulans EXF150 XP_029763370.1
Seq #	Peptide start	Peptide end	Peptide	IEDB consensus percentile rank	Allele
1	12	26	WSTIFYLLLVLLAPM	0.06	DPA1*03:01/DPB1*04:02
1	7	21	ESRFAWSTIFYLLLV	0.09	DPA1*01/DPB1*04:01
1	7	21	ESRFAWSTIFYLLLV	0.09	DPA1*02:01/DPB1*01:01
1	18	32	LLLVLLAPMVLFGSN	0.1	DRB1*01:01
1	7	21	ESRFAWSTIFYLLLV	0.13	DPA1*02:01/DPB1*05:01
1	12	26	WSTIFYLLLVLLAPM	0.16	DRB1*01:01
1	7	21	ESRFAWSTIFYLLLV	0.19	DPA1*01:03/DPB1*02:01
1	426	440	SGIVLMDVNPLTLGI	0.21	DRB1*03:01
1	7	21	ESRFAWSTIFYLLLV	0.24	DPA1*03:01/DPB1*04:02
1	619	633	LDDNAADATAEDFDE	0.3	DQA1*03:01/DQB1*03:02
1	513	527	VSFELDANGILKVSA	0.31	DRB3*01:01
1	619	633	LDDNAADATAEDFDE	0.33	DQA1*04:01/DQB1*04:02
1	12	26	WSTIFYLLLVLLAPM	0.34	DPA1*01/DPB1*04:01
1	212	226	RVVNEPTAAALAYGL	0.42	DQA1*01:02/DQB1*06:02
1	421	435	GEDEASGIVLMDVNP	0.5	DQA1*01:02/DQB1*06:02
1	105	119	ERTIFDIKRLIGRKF	0.54	DRB1*11:01
1	65	79	GKVEILVNDQGNRIT	0.65	DRB3*01:01
1	443	457	TGGVMTHLIKRGTTI	0.65	DRB1*11:01
1	65	79	GKVEILVNDQGNRIT	0.7	DRB1*13:02
1	12	26	WSTIFYLLLVLLAPM	0.82	DPA1*02:01/DPB1*05:01
1	12	26	WSTIFYLLLVLLAPM	0.84	DQA1*05:01/DQB1*02:01
1	12	26	WSTIFYLLLVLLAPM	0.89	DRB1*04:01
1	332	346	DFSETLTRAKFEELN	1.05	DPA1*01/DPB1*04:01
1	12	26	WSTIFYLLLVLLAPM	1.1	DRB1*11:01
1	403	417	NPDEAVAYGAAVQGG	1.1	DQA1*05:01/DQB1*03:01
1	495	509	KFELTGIPAAPRGVP	1.1	DRB5*01:01
1	426	440	SGIVLMDVNPLTLGI	1.2	DRB3*01:01
1	18	32	LLLVLLAPMVLFGSN	1.3	DRB1*15:01
1	291	305	VDITKNLKTMGKLKR	1.3	DRB5*01:01
1	317	331	QMSTRIEIEAFFDGN	1.5	DQA1*03:01/DQB1*03:02
1	426	440	SGIVLMDVNPLTLGI	1.5	DRB1*04:01
1	611	625	AVKQAQDWLDDNAAD	1.5	DQA1*01:01/DQB1*05:01
1	7	21	ESRFAWSTIFYLLLV	1.6	DRB1*07:01
1	79	93	TPSYVAWNDEERLVG	1.6	DQA1*01:01/DQB1*05:01
1	408	422	VAYGAAVQGGVLSGE	1.6	DQA1*05:01/DQB1*03:01
1	426	440	SGIVLMDVNPLTLGI	1.7	DRB1*13:02
1	184	198	VVTVPAYFNDAQRAA	1.8	DRB3*01:01
1	18	32	LLLVLLAPMVLFGSN	1.9	DRB1*09:01
1	24	38	APMVLFGSNASAQDS	1.9	DRB1*15:01
1	426	440	SGIVLMDVNPLTLGI	1.9	DRB3*02:02
1	7	21	ESRFAWSTIFYLLLV	2	DQA1*01:01/DQB1*05:01
1	12	26	WSTIFYLLLVLLAPM	2	DQA1*01:01/DQB1*05:01
1	322	336	IEIEAFFDGNDFSET	2	DQA1*01:01/DQB1*05:01
1	448	462	THLIKRGTTIPTKKS	2	DRB1*08:02
1	12	26	WSTIFYLLLVLLAPM	2.1	DRB1*04:05
1	513	527	VSFELDANGILKVSA	2.2	DRB3*02:02
1	65	79	GKVEILVNDQGNRIT	2.3	DRB1*03:01
1	110	124	DIKRLIGRKFNDKDV	2.4	DRB1*11:01
1	12	26	WSTIFYLLLVLLAPM	2.6	DPA1*01:03/DPB1*02:01
1	546	560	RLSAEEIERMVEEAE	2.6	DQA1*03:01/DQB1*03:02
1	291	305	VDITKNLKTMGKLKR	2.7	DRB1*11:01
1	274	288	DQRVMDYFVKTYNKK	2.8	DPA1*02:01/DPB1*05:01
1	12	26	WSTIFYLLLVLLAPM	2.9	DPA1*02:01/DPB1*01:01
1	24	38	APMVLFGSNASAQDS	2.9	DRB1*04:01
1	212	226	RVVNEPTAAALAYGL	2.9	DQA1*04:01/DQB1*04:02
1	105	119	ERTIFDIKRLIGRKF	3	DRB1*08:02
1	513	527	VSFELDANGILKVSA	3.1	DRB1*13:02
1	217	231	PTAAALAYGLDKTDK	3.3	DQA1*01:02/DQB1*06:02
1	355	369	KPVEQVLKDAKLKKS	3.3	DRB1*03:01
1	426	440	SGIVLMDVNPLTLGI	3.3	DRB4*01:01
1	105	119	ERTIFDIKRLIGRKF	3.39	DRB1*12:01
1	212	226	RVVNEPTAAALAYGL	3.4	DQA1*05:01/DQB1*03:01
1	337	351	LTRAKFEELNNDLFK	3.4	DPA1*01/DPB1*04:01
1	360	374	VLKDAKLKKSDIDDI	3.4	DRB1*03:01
1	24	38	APMVLFGSNASAQDS	3.5	DRB3*02:02
1	18	32	LLLVLLAPMVLFGSN	3.7	DRB1*04:05
1	403	417	NPDEAVAYGAAVQGG	3.9	DQA1*01:02/DQB1*06:02
1	426	440	SGIVLMDVNPLTLGI	3.9	DRB1*04:05
1	119	133	FNDKDVQRDMKHFPF	4	DRB1*03:01
1	189	203	AYFNDAQRAATKDAG	4.1	DRB3*01:01
1	297	311	LKTMGKLKREVEKAK	4.2	DRB1*11:01
1	7	21	ESRFAWSTIFYLLLV	4.3	DQA1*05:01/DQB1*02:01
1	317	331	QMSTRIEIEAFFDGN	4.4	DQA1*05:01/DQB1*02:01
1	332	346	DFSETLTRAKFEELN	4.4	DPA1*02:01/DPB1*01:01
1	45	59	GPVIGIDLGTTYSCV	4.5	DRB1*03:01
1	398	412	ASKGINPDEAVAYGA	4.5	DRB3*01:01
1	495	509	KFELTGIPAAPRGVP	4.5	DRB1*08:02
1	519	533	ANGILKVSAGDKGTG	4.5	DRB5*01:01
1	70	84	LVNDQGNRITPSYVA	4.6	DRB3*01:01
1	205	219	IAGLNVLRVVNEPTA	4.6	DRB1*04:05
1	495	509	KFELTGIPAAPRGVP	4.6	DQA1*05:01/DQB1*03:01
1	632	646	DEQKEKLSNVAYPIT	4.6	DRB1*13:02
1	18	32	LLLVLLAPMVLFGSN	4.7	DRB1*11:01
1	398	412	ASKGINPDEAVAYGA	4.7	DRB1*03:01
1	385	399	KVQAMLEEFFGKKAS	4.8	DPA1*02:01/DPB1*05:01
1	546	560	RLSAEEIERMVEEAE	4.9	DQA1*05:01/DQB1*02:01
1	205	219	IAGLNVLRVVNEPTA	5	DRB1*08:02
1	348	362	DLFKKTLKPVEQVLK	5	DRB1*11:01
1	632	646	DEQKEKLSNVAYPIT	5	DRB3*02:02
1	18	32	LLLVLLAPMVLFGSN	5.1	DRB1*03:01
1	235	249	IIVYDLGGGTFDVSI	5.1	DQA1*05:01/DQB1*03:01
1	513	527	VSFELDANGILKVSA	5.1	DRB1*03:01
1	105	119	ERTIFDIKRLIGRKF	5.2	DRB1*03:01
1	200	214	KDAGTIAGLNVLRVV	5.3	DQA1*01:02/DQB1*06:02
1	308	322	EKAKRTLSSQMSTRI	5.3	DRB1*07:01
1	648	662	KLYGGAGGAGGMPDY	5.3	DQA1*05:01/DQB1*03:01
1	200	214	KDAGTIAGLNVLRVV	5.4	DPA1*03:01/DPB1*04:02
1	250	264	LTVDDGVFEVQATAG	5.4	DQA1*03:01/DQB1*03:02
1	576	590	RNGLENYAFSLKNQV	5.4	DPA1*02:01/DPB1*05:01
1	546	560	RLSAEEIERMVEEAE	5.5	DQA1*04:01/DQB1*04:02
1	105	119	ERTIFDIKRLIGRKF	5.7	DRB1*07:01
1	105	119	ERTIFDIKRLIGRKF	5.7	DRB4*01:01
1	105	119	ERTIFDIKRLIGRKF	5.7	DRB5*01:01
1	379	393	GSTRIPKVQAMLEEF	5.7	DRB4*01:01
1	242	256	GGTFDVSILTVDDGV	5.9	DQA1*03:01/DQB1*03:02
1	379	393	GSTRIPKVQAMLEEF	6	DQA1*05:01/DQB1*02:01
1	178	192	EKVTNAVVTVPAYFN	6.1	DQA1*01:02/DQB1*06:02
1	372	386	DDIVLVGGSTRIPKV	6.1	DRB5*01:01
1	385	399	KVQAMLEEFFGKKAS	6.1	DPA1*01:03/DPB1*02:01
1	403	417	NPDEAVAYGAAVQGG	6.1	DQA1*03:01/DQB1*03:02
1	448	462	THLIKRGTTIPTKKS	6.1	DRB1*04:01
1	212	226	RVVNEPTAAALAYGL	6.2	DRB1*04:01
1	473	487	PVVLIQVFEGERSMT	6.2	DPA1*02:01/DPB1*01:01
1	79	93	TPSYVAWNDEERLVG	6.3	DQA1*05:01/DQB1*02:01
1	421	435	GEDEASGIVLMDVNP	6.3	DQA1*04:01/DQB1*04:02
1	65	79	GKVEILVNDQGNRIT	6.4	DRB4*01:01
1	212	226	RVVNEPTAAALAYGL	6.4	DQA1*03:01/DQB1*03:02
1	426	440	SGIVLMDVNPLTLGI	6.4	DRB1*08:02
1	124	138	VQRDMKHFPFKVVNK	6.5	DPA1*02:01/DPB1*05:01
1	70	84	LVNDQGNRITPSYVA	6.6	DRB1*13:02
1	97	111	KNQYAANPERTIFDI	6.6	DRB3*02:02
1	230	244	DKERQIIVYDLGGGT	6.6	DRB3*01:01
1	426	440	SGIVLMDVNPLTLGI	6.7	DRB1*15:01
1	205	219	IAGLNVLRVVNEPTA	6.8	DQA1*01:02/DQB1*06:02
1	506	520	RGVPQIEVSFELDAN	6.8	DQA1*05:01/DQB1*02:01
1	105	119	ERTIFDIKRLIGRKF	6.9	DRB1*15:01
1	172	186	AESYLGEKVTNAVVT	6.9	DRB1*04:01
1	332	346	DFSETLTRAKFEELN	6.9	DPA1*01:03/DPB1*02:01
1	57	71	SCVGIMKGGKVEILV	7	DQA1*05:01/DQB1*03:01
1	317	331	QMSTRIEIEAFFDGN	7	DPA1*01:03/DPB1*02:01
1	513	527	VSFELDANGILKVSA	7	DPA1*03:01/DPB1*04:02
1	576	590	RNGLENYAFSLKNQV	7	DPA1*02:01/DPB1*01:01
1	297	311	LKTMGKLKREVEKAK	7.1	DRB5*01:01
1	242	256	GGTFDVSILTVDDGV	7.2	DQA1*05:01/DQB1*02:01
1	65	79	GKVEILVNDQGNRIT	7.3	DRB3*02:02
1	132	146	PFKVVNKDGQPRVQV	7.3	DRB1*03:01
1	200	214	KDAGTIAGLNVLRVV	7.3	DRB1*01:01
1	250	264	LTVDDGVFEVQATAG	7.3	DQA1*04:01/DQB1*04:02
1	536	550	ESITITNDKGRLSAE	7.3	DRB1*03:01
1	24	38	APMVLFGSNASAQDS	7.4	DRB1*13:02
1	468	482	AADNQPVVLIQVFEG	7.5	DQA1*05:01/DQB1*02:01
1	18	32	LLLVLLAPMVLFGSN	7.6	DRB1*13:02
1	355	369	KPVEQVLKDAKLKKS	7.7	DPA1*02:01/DPB1*05:01
1	576	590	RNGLENYAFSLKNQV	7.7	DRB1*09:01
1	18	32	LLLVLLAPMVLFGSN	7.9	DRB1*04:01
1	624	638	ADATAEDFDEQKEKL	7.9	DQA1*04:01/DQB1*04:02
1	303	317	LKREVEKAKRTLSSQ	8	DRB1*08:02
1	348	362	DLFKKTLKPVEQVLK	8	DRB1*08:02
1	332	346	DFSETLTRAKFEELN	8.1	DPA1*02:01/DPB1*05:01
1	506	520	RGVPQIEVSFELDAN	8.1	DQA1*04:01/DQB1*04:02
1	18	32	LLLVLLAPMVLFGSN	8.2	DRB5*01:01
1	110	124	DIKRLIGRKFNDKDV	8.2	DRB5*01:01
1	385	399	KVQAMLEEFFGKKAS	8.25	DPA1*01/DPB1*04:01
1	18	32	LLLVLLAPMVLFGSN	8.3	DQA1*01:02/DQB1*06:02
1	137	151	NKDGQPRVQVEVQDG	8.3	DQA1*03:01/DQB1*03:02
1	379	393	GSTRIPKVQAMLEEF	8.3	DQA1*04:01/DQB1*04:02
1	24	38	APMVLFGSNASAQDS	8.4	DQA1*03:01/DQB1*03:02
1	460	474	KKSQIFSTAADNQPV	8.4	DQA1*03:01/DQB1*03:02
1	7	21	ESRFAWSTIFYLLLV	8.5	DRB3*01:01
1	222	236	LAYGLDKTDKERQII	8.7	DRB3*01:01
1	637	651	KLSNVAYPITSKLYG	8.7	DRB1*11:01
1	279	293	DYFVKTYNKKNDVDI	8.8	DRB5*01:01
1	372	386	DDIVLVGGSTRIPKV	8.8	DQA1*05:01/DQB1*03:01
1	653	667	AGGAGGMPDYDDEPS	8.8	DQA1*01:01/DQB1*05:01
1	217	231	PTAAALAYGLDKTDK	8.9	DQA1*05:01/DQB1*03:01
1	421	435	GEDEASGIVLMDVNP	8.9	DQA1*03:01/DQB1*03:02
1	426	440	SGIVLMDVNPLTLGI	8.9	DRB1*01:01
1	184	198	VVTVPAYFNDAQRAA	9	DQA1*01:01/DQB1*05:01
1	57	71	SCVGIMKGGKVEILV	9.2	DRB1*15:01
1	473	487	PVVLIQVFEGERSMT	9.2	DQA1*05:01/DQB1*02:01
1	506	520	RGVPQIEVSFELDAN	9.3	DPA1*02:01/DPB1*01:01
1	403	417	NPDEAVAYGAAVQGG	9.4	DQA1*04:01/DQB1*04:02
1	274	288	DQRVMDYFVKTYNKK	9.5	DPA1*01/DPB1*04:01
1	337	351	LTRAKFEELNNDLFK	9.5	DPA1*02:01/DPB1*01:01
1	348	362	DLFKKTLKPVEQVLK	9.5	DPA1*02:01/DPB1*05:01
1	619	633	LDDNAADATAEDFDE	9.5	DQA1*05:01/DQB1*02:01
1	230	244	DKERQIIVYDLGGGT	9.6	DRB1*03:01
1	536	550	ESITITNDKGRLSAE	9.6	DRB3*01:01
1	552	566	IERMVEEAEKYADED	9.6	DQA1*03:01/DQB1*03:02
1	426	440	SGIVLMDVNPLTLGI	9.8	DPA1*03:01/DPB1*04:02
1	279	293	DYFVKTYNKKNDVDI	9.9	DRB1*11:01
1	468	482	AADNQPVVLIQVFEG	9.9	DQA1*03:01/DQB1*03:02
			Aureobasidium pullulans THV74046.1
Seq #	Peptide start	Peptide end	Peptide	IEDB consensus percentile rank	Allele
1	33	47	WSTIFYLLLVLLAPM	0.06	DPA1*03:01/DPB1*04:02
1	28	42	ESRFAWSTIFYLLLV	0.09	DPA1*01/DPB1*04:01
1	28	42	ESRFAWSTIFYLLLV	0.09	DPA1*02:01/DPB1*01:01
1	39	53	LLLVLLAPMVLFGSN	0.1	DRB1*01:01
1	28	42	ESRFAWSTIFYLLLV	0.13	DPA1*02:01/DPB1*05:01
1	33	47	WSTIFYLLLVLLAPM	0.16	DRB1*01:01
1	28	42	ESRFAWSTIFYLLLV	0.19	DPA1*01:03/DPB1*02:01
1	447	461	SGIVLMDVNPLTLGI	0.21	DRB1*03:01
1	28	42	ESRFAWSTIFYLLLV	0.24	DPA1*03:01/DPB1*04:02
1	640	654	LDDNAADATAEDFDE	0.3	DQA1*03:01/DQB1*03:02
1	534	548	VSFELDANGILKVSA	0.31	DRB3*01:01
1	640	654	LDDNAADATAEDFDE	0.33	DQA1*04:01/DQB1*04:02
1	33	47	WSTIFYLLLVLLAPM	0.34	DPA1*01/DPB1*04:01
1	233	247	RVVNEPTAAALAYGL	0.42	DQA1*01:02/DQB1*06:02
1	442	456	GEDEASGIVLMDVNP	0.5	DQA1*01:02/DQB1*06:02
1	633	647	VKQVQDWLDDNAADA	0.5	DQA1*01:01/DQB1*05:01
1	126	140	ERTIFDIKRLIGRKF	0.54	DRB1*11:01
1	86	100	GKVEILVNDQGNRIT	0.65	DRB3*01:01
1	464	478	TGGVMTHLIKRGTTI	0.65	DRB1*11:01
1	86	100	GKVEILVNDQGNRIT	0.7	DRB1*13:02
1	33	47	WSTIFYLLLVLLAPM	0.82	DPA1*02:01/DPB1*05:01
1	33	47	WSTIFYLLLVLLAPM	0.84	DQA1*05:01/DQB1*02:01
1	33	47	WSTIFYLLLVLLAPM	0.89	DRB1*04:01
1	353	367	DFSETLTRAKFEELN	1.05	DPA1*01/DPB1*04:01
1	33	47	WSTIFYLLLVLLAPM	1.1	DRB1*11:01
1	424	438	NPDEAVAYGAAVQGG	1.1	DQA1*05:01/DQB1*03:01
1	516	530	KFELTGIPAAPRGVP	1.1	DRB5*01:01
1	447	461	SGIVLMDVNPLTLGI	1.2	DRB3*01:01
1	39	53	LLLVLLAPMVLFGSN	1.3	DRB1*15:01
1	312	326	VDITKNLKTMGKLKR	1.3	DRB5*01:01
1	338	352	QMSTRIEIEAFFDGN	1.5	DQA1*03:01/DQB1*03:02
1	447	461	SGIVLMDVNPLTLGI	1.5	DRB1*04:01
1	28	42	ESRFAWSTIFYLLLV	1.6	DRB1*07:01
1	100	114	TPSYVAWNDEERLVG	1.6	DQA1*01:01/DQB1*05:01
1	429	443	VAYGAAVQGGVLSGE	1.6	DQA1*05:01/DQB1*03:01
1	447	461	SGIVLMDVNPLTLGI	1.7	DRB1*13:02
1	205	219	VVTVPAYFNDAQRAA	1.8	DRB3*01:01
1	39	53	LLLVLLAPMVLFGSN	1.9	DRB1*09:01
1	45	59	APMVLFGSNASAQDS	1.9	DRB1*15:01
1	447	461	SGIVLMDVNPLTLGI	1.9	DRB3*02:02
1	28	42	ESRFAWSTIFYLLLV	2	DQA1*01:01/DQB1*05:01
1	33	47	WSTIFYLLLVLLAPM	2	DQA1*01:01/DQB1*05:01
1	343	357	IEIEAFFDGNDFSET	2	DQA1*01:01/DQB1*05:01
1	469	483	THLIKRGTTIPTKKS	2	DRB1*08:02
1	6	20	IPNLVASFLSSQEHI	2.1	DRB1*04:05
1	33	47	WSTIFYLLLVLLAPM	2.1	DRB1*04:05
1	534	548	VSFELDANGILKVSA	2.2	DRB3*02:02
1	86	100	GKVEILVNDQGNRIT	2.3	DRB1*03:01
1	131	145	DIKRLIGRKFNDKDV	2.4	DRB1*11:01
1	33	47	WSTIFYLLLVLLAPM	2.6	DPA1*01:03/DPB1*02:01
1	567	581	RLSAEEIERMVEEAE	2.6	DQA1*03:01/DQB1*03:02
1	312	326	VDITKNLKTMGKLKR	2.7	DRB1*11:01
1	295	309	DQRVMDYFVKTYNKK	2.8	DPA1*02:01/DPB1*05:01
1	33	47	WSTIFYLLLVLLAPM	2.9	DPA1*02:01/DPB1*01:01
1	45	59	APMVLFGSNASAQDS	2.9	DRB1*04:01
1	233	247	RVVNEPTAAALAYGL	2.9	DQA1*04:01/DQB1*04:02
1	126	140	ERTIFDIKRLIGRKF	3	DRB1*08:02
1	18	32	EHIKMARRTSESRFA	3.1	DRB1*11:01
1	534	548	VSFELDANGILKVSA	3.1	DRB1*13:02
1	238	252	PTAAALAYGLDKTDK	3.3	DQA1*01:02/DQB1*06:02
1	376	390	KPVEQVLKDAKLKKS	3.3	DRB1*03:01
1	447	461	SGIVLMDVNPLTLGI	3.3	DRB4*01:01
1	126	140	ERTIFDIKRLIGRKF	3.39	DRB1*12:01
1	233	247	RVVNEPTAAALAYGL	3.4	DQA1*05:01/DQB1*03:01
1	358	372	LTRAKFEELNNDLFK	3.4	DPA1*01/DPB1*04:01
1	381	395	VLKDAKLKKSDIDDI	3.4	DRB1*03:01
1	45	59	APMVLFGSNASAQDS	3.5	DRB3*02:02
1	39	53	LLLVLLAPMVLFGSN	3.7	DRB1*04:05
1	424	438	NPDEAVAYGAAVQGG	3.9	DQA1*01:02/DQB1*06:02
1	447	461	SGIVLMDVNPLTLGI	3.9	DRB1*04:05
1	140	154	FNDKDVQRDMKHFPF	4	DRB1*03:01
1	210	224	AYFNDAQRAATKDAG	4.1	DRB3*01:01
1	318	332	LKTMGKLKREVEKAK	4.2	DRB1*11:01
1	28	42	ESRFAWSTIFYLLLV	4.3	DQA1*05:01/DQB1*02:01
1	338	352	QMSTRIEIEAFFDGN	4.4	DQA1*05:01/DQB1*02:01
1	353	367	DFSETLTRAKFEELN	4.4	DPA1*02:01/DPB1*01:01
1	66	80	GPVIGIDLGTTYSCV	4.5	DRB1*03:01
1	419	433	ASKGINPDEAVAYGA	4.5	DRB3*01:01
1	516	530	KFELTGIPAAPRGVP	4.5	DRB1*08:02
1	540	554	ANGILKVSAGDKGTG	4.5	DRB5*01:01
1	91	105	LVNDQGNRITPSYVA	4.6	DRB3*01:01
1	226	240	IAGLNVLRVVNEPTA	4.6	DRB1*04:05
1	516	530	KFELTGIPAAPRGVP	4.6	DQA1*05:01/DQB1*03:01
1	653	667	DEQKEKLSNVAYPIT	4.6	DRB1*13:02
1	39	53	LLLVLLAPMVLFGSN	4.7	DRB1*11:01
1	419	433	ASKGINPDEAVAYGA	4.7	DRB1*03:01
1	406	420	KVQAMLEEFFGKKAS	4.8	DPA1*02:01/DPB1*05:01
1	567	581	RLSAEEIERMVEEAE	4.9	DQA1*05:01/DQB1*02:01
1	226	240	IAGLNVLRVVNEPTA	5	DRB1*08:02
1	369	383	DLFKKTLKPVEQVLK	5	DRB1*11:01
1	653	667	DEQKEKLSNVAYPIT	5	DRB3*02:02
1	39	53	LLLVLLAPMVLFGSN	5.1	DRB1*03:01
1	256	270	IIVYDLGGGTFDVSI	5.1	DQA1*05:01/DQB1*03:01
1	534	548	VSFELDANGILKVSA	5.1	DRB1*03:01
1	126	140	ERTIFDIKRLIGRKF	5.2	DRB1*03:01
1	221	235	KDAGTIAGLNVLRVV	5.3	DQA1*01:02/DQB1*06:02
1	329	343	EKAKRTLSSQMSTRI	5.3	DRB1*07:01
1	669	683	KLYGGAGGAGGMPDY	5.3	DQA1*05:01/DQB1*03:01
1	221	235	KDAGTIAGLNVLRVV	5.4	DPA1*03:01/DPB1*04:02
1	271	285	LTVDDGVFEVQATAG	5.4	DQA1*03:01/DQB1*03:02
1	597	611	RNGLENYAFSLKNQV	5.4	DPA1*02:01/DPB1*05:01
1	567	581	RLSAEEIERMVEEAE	5.5	DQA1*04:01/DQB1*04:02
1	18	32	EHIKMARRTSESRFA	5.6	DRB1*03:01
1	126	140	ERTIFDIKRLIGRKF	5.7	DRB1*07:01
1	126	140	ERTIFDIKRLIGRKF	5.7	DRB4*01:01
1	126	140	ERTIFDIKRLIGRKF	5.7	DRB5*01:01
1	400	414	GSTRIPKVQAMLEEF	5.7	DRB4*01:01
1	263	277	GGTFDVSILTVDDGV	5.9	DQA1*03:01/DQB1*03:02
1	6	20	IPNLVASFLSSQEHI	6	DQA1*04:01/DQB1*04:02
1	400	414	GSTRIPKVQAMLEEF	6	DQA1*05:01/DQB1*02:01
1	199	213	EKVTNAVVTVPAYFN	6.1	DQA1*01:02/DQB1*06:02
1	393	407	DDIVLVGGSTRIPKV	6.1	DRB5*01:01
1	406	420	KVQAMLEEFFGKKAS	6.1	DPA1*01:03/DPB1*02:01
1	424	438	NPDEAVAYGAAVQGG	6.1	DQA1*03:01/DQB1*03:02
1	469	483	THLIKRGTTIPTKKS	6.1	DRB1*04:01
1	233	247	RVVNEPTAAALAYGL	6.2	DRB1*04:01
1	494	508	PVVLIQVFEGERSMT	6.2	DPA1*02:01/DPB1*01:01
1	100	114	TPSYVAWNDEERLVG	6.3	DQA1*05:01/DQB1*02:01
1	442	456	GEDEASGIVLMDVNP	6.3	DQA1*04:01/DQB1*04:02
1	86	100	GKVEILVNDQGNRIT	6.4	DRB4*01:01
1	233	247	RVVNEPTAAALAYGL	6.4	DQA1*03:01/DQB1*03:02
1	447	461	SGIVLMDVNPLTLGI	6.4	DRB1*08:02
1	622	636	DDDDKDTILDAVKQV	6.4	DRB3*01:01
1	145	159	VQRDMKHFPFKVVNK	6.5	DPA1*02:01/DPB1*05:01
1	91	105	LVNDQGNRITPSYVA	6.6	DRB1*13:02
1	118	132	KNQYAANPERTIFDI	6.6	DRB3*02:02
1	251	265	DKERQIIVYDLGGGT	6.6	DRB3*01:01
1	447	461	SGIVLMDVNPLTLGI	6.7	DRB1*15:01
1	226	240	IAGLNVLRVVNEPTA	6.8	DQA1*01:02/DQB1*06:02
1	527	541	RGVPQIEVSFELDAN	6.8	DQA1*05:01/DQB1*02:01
1	13	27	FLSSQEHIKMARRTS	6.9	DRB1*11:01
1	126	140	ERTIFDIKRLIGRKF	6.9	DRB1*15:01
1	193	207	AESYLGEKVTNAVVT	6.9	DRB1*04:01
1	353	367	DFSETLTRAKFEELN	6.9	DPA1*01:03/DPB1*02:01
1	18	32	EHIKMARRTSESRFA	7	DRB4*01:01
1	78	92	SCVGIMKGGKVEILV	7	DQA1*05:01/DQB1*03:01
1	338	352	QMSTRIEIEAFFDGN	7	DPA1*01:03/DPB1*02:01
1	534	548	VSFELDANGILKVSA	7	DPA1*03:01/DPB1*04:02
1	597	611	RNGLENYAFSLKNQV	7	DPA1*02:01/DPB1*01:01
1	318	332	LKTMGKLKREVEKAK	7.1	DRB5*01:01
1	263	277	GGTFDVSILTVDDGV	7.2	DQA1*05:01/DQB1*02:01
1	6	20	IPNLVASFLSSQEHI	7.3	DPA1*02:01/DPB1*01:01
1	86	100	GKVEILVNDQGNRIT	7.3	DRB3*02:02
1	153	167	PFKVVNKDGQPRVQV	7.3	DRB1*03:01
1	221	235	KDAGTIAGLNVLRVV	7.3	DRB1*01:01
1	271	285	LTVDDGVFEVQATAG	7.3	DQA1*04:01/DQB1*04:02
1	557	571	ESITITNDKGRLSAE	7.3	DRB1*03:01
1	45	59	APMVLFGSNASAQDS	7.4	DRB1*13:02
1	489	503	AADNQPVVLIQVFEG	7.5	DQA1*05:01/DQB1*02:01
1	39	53	LLLVLLAPMVLFGSN	7.6	DRB1*13:02
1	376	390	KPVEQVLKDAKLKKS	7.7	DPA1*02:01/DPB1*05:01
1	597	611	RNGLENYAFSLKNQV	7.7	DRB1*09:01
1	39	53	LLLVLLAPMVLFGSN	7.9	DRB1*04:01
1	645	659	ADATAEDFDEQKEKL	7.9	DQA1*04:01/DQB1*04:02
1	324	338	LKREVEKAKRTLSSQ	8	DRB1*08:02
1	369	383	DLFKKTLKPVEQVLK	8	DRB1*08:02
1	353	367	DFSETLTRAKFEELN	8.1	DPA1*02:01/DPB1*05:01
1	527	541	RGVPQIEVSFELDAN	8.1	DQA1*04:01/DQB1*04:02
1	39	53	LLLVLLAPMVLFGSN	8.2	DRB5*01:01
1	131	145	DIKRLIGRKFNDKDV	8.2	DRB5*01:01
1	406	420	KVQAMLEEFFGKKAS	8.25	DPA1*01/DPB1*04:01
1	39	53	LLLVLLAPMVLFGSN	8.3	DQA1*01:02/DQB1*06:02
1	158	172	NKDGQPRVQVEVQDG	8.3	DQA1*03:01/DQB1*03:02
1	400	414	GSTRIPKVQAMLEEF	8.3	DQA1*04:01/DQB1*04:02
1	45	59	APMVLFGSNASAQDS	8.4	DQA1*03:01/DQB1*03:02
1	481	495	KKSQIFSTAADNQPV	8.4	DQA1*03:01/DQB1*03:02
1	28	42	ESRFAWSTIFYLLLV	8.5	DRB3*01:01
1	243	257	LAYGLDKTDKERQII	8.7	DRB3*01:01
1	658	672	KLSNVAYPITSKLYG	8.7	DRB1*11:01
1	300	314	DYFVKTYNKKNDVDI	8.8	DRB5*01:01
1	393	407	DDIVLVGGSTRIPKV	8.8	DQA1*05:01/DQB1*03:01
1	674	688	AGGAGGMPDYDDEPS	8.8	DQA1*01:01/DQB1*05:01
1	238	252	PTAAALAYGLDKTDK	8.9	DQA1*05:01/DQB1*03:01
1	442	456	GEDEASGIVLMDVNP	8.9	DQA1*03:01/DQB1*03:02
1	447	461	SGIVLMDVNPLTLGI	8.9	DRB1*01:01
1	633	647	VKQVQDWLDDNAADA	8.9	DRB3*01:01
1	205	219	VVTVPAYFNDAQRAA	9	DQA1*01:01/DQB1*05:01
1	6	20	IPNLVASFLSSQEHI	9.1	DPA1*03:01/DPB1*04:02
1	78	92	SCVGIMKGGKVEILV	9.2	DRB1*15:01
1	494	508	PVVLIQVFEGERSMT	9.2	DQA1*05:01/DQB1*02:01
1	13	27	FLSSQEHIKMARRTS	9.3	DRB4*01:01
1	527	541	RGVPQIEVSFELDAN	9.3	DPA1*02:01/DPB1*01:01
1	627	641	DTILDAVKQVQDWLD	9.3	DRB3*01:01
1	424	438	NPDEAVAYGAAVQGG	9.4	DQA1*04:01/DQB1*04:02
1	295	309	DQRVMDYFVKTYNKK	9.5	DPA1*01/DPB1*04:01
1	358	372	LTRAKFEELNNDLFK	9.5	DPA1*02:01/DPB1*01:01
1	369	383	DLFKKTLKPVEQVLK	9.5	DPA1*02:01/DPB1*05:01
1	640	654	LDDNAADATAEDFDE	9.5	DQA1*05:01/DQB1*02:01
1	251	265	DKERQIIVYDLGGGT	9.6	DRB1*03:01
1	557	571	ESITITNDKGRLSAE	9.6	DRB3*01:01
1	573	587	IERMVEEAEKYADED	9.6	DQA1*03:01/DQB1*03:02
1	6	20	IPNLVASFLSSQEHI	9.8	DPA1*01:03/DPB1*02:01
1	447	461	SGIVLMDVNPLTLGI	9.8	DPA1*03:01/DPB1*04:02
1	300	314	DYFVKTYNKKNDVDI	9.9	DRB1*11:01
1	489	503	AADNQPVVLIQVFEG	9.9	DQA1*03:01/DQB1*03:02
			Blastomyces gilchristii SLH14081 XP_002627459.1
Seq #	Peptide start	Peptide end	Peptide	IEDB consensus percentile rank	Allele
1	558	572	IDRMVAEAAEFAEED	0.09	DQA1*04:01/DQB1*04:02
1	70	84	GKVEIFVNDQGNRIT	0.11	DRB3*01:01
1	12	26	SPFAWTTVFYLLLVF	0.14	DPA1*01/DPB1*04:01
1	219	233	VNEPTAAAIAYGLDK	0.16	DQA1*01:02/DQB1*06:02
1	558	572	IDRMVAEAAEFAEED	0.16	DQA1*03:01/DQB1*03:02
1	12	26	SPFAWTTVFYLLLVF	0.2	DPA1*01:03/DPB1*02:01
1	432	446	SEIVLMDVNPLTLGI	0.21	DRB1*03:01
1	12	26	SPFAWTTVFYLLLVF	0.22	DPA1*02:01/DPB1*05:01
1	12	26	SPFAWTTVFYLLLVF	0.25	DPA1*02:01/DPB1*01:01
1	12	26	SPFAWTTVFYLLLVF	0.25	DPA1*03:01/DPB1*04:02
1	519	533	VSFELDANGILKVTA	0.29	DRB3*01:01
1	110	124	TRTIFDIKRLIGRKF	0.54	DRB1*11:01
1	102	116	KNQYAANPTRTIFDI	0.66	DRB3*02:02
1	18	32	TVFYLLLVFIAPLTL	0.67	DRB1*01:01
1	136	150	FPFRVINKAGKPQVK	0.77	DRB5*01:01
1	279	293	DQRVINHFVKLYNKK	0.83	DPA1*02:01/DPB1*05:01
1	18	32	TVFYLLLVFIAPLTL	0.93	DRB1*15:01
1	75	89	FVNDQGNRITPSYVA	0.93	DRB3*01:01
1	337	351	DFSETLTRAKFEELN	1.05	DPA1*01/DPB1*04:01
1	219	233	VNEPTAAAIAYGLDK	1.1	DQA1*04:01/DQB1*04:02
1	414	428	VAFGAAIQGGVLSGD	1.1	DQA1*05:01/DQB1*03:01
1	83	97	ITPSYVAFTDDERLV	1.2	DQA1*05:01/DQB1*02:01
1	18	32	TVFYLLLVFIAPLTL	1.4	DPA1*03:01/DPB1*04:02
1	608	622	DDDKETLLEAIKEAT	1.4	DQA1*03:01/DQB1*03:02
1	136	150	FPFRVINKAGKPQVK	1.5	DRB1*11:01
1	387	401	RIPKVQALLEEFFGG	1.5	DQA1*05:01/DQB1*02:01
1	432	446	SEIVLMDVNPLTLGI	1.5	DRB1*04:01
1	558	572	IDRMVAEAAEFAEED	1.5	DQA1*05:01/DQB1*02:01
1	70	84	GKVEIFVNDQGNRIT	1.6	DRB1*13:02
1	432	446	SEIVLMDVNPLTLGI	1.6	DRB3*01:01
1	23	37	LLVFIAPLTLLGTAH	1.7	DPA1*03:01/DPB1*04:02
1	432	446	SEIVLMDVNPLTLGI	1.7	DRB1*13:02
1	626	640	DENAATATTEDFEEQ	1.7	DQA1*04:01/DQB1*04:02
1	18	32	TVFYLLLVFIAPLTL	1.8	DPA1*01/DPB1*04:01
1	219	233	VNEPTAAAIAYGLDK	1.8	DQA1*05:01/DQB1*03:01
1	295	309	NVDITKDLKTMGKLK	1.8	DRB1*03:01
1	621	635	ATDWLDENAATATTE	1.8	DQA1*04:01/DQB1*04:02
1	18	32	TVFYLLLVFIAPLTL	1.9	DRB1*07:01
1	18	32	TVFYLLLVFIAPLTL	1.9	DRB1*13:02
1	616	630	EAIKEATDWLDENAA	1.9	DQA1*01:01/DQB1*05:01
1	70	84	GKVEIFVNDQGNRIT	2	DRB3*02:02
1	409	423	NPDEAVAFGAAIQGG	2	DQA1*01:02/DQB1*06:02
1	409	423	NPDEAVAFGAAIQGG	2	DQA1*05:01/DQB1*03:01
1	432	446	SEIVLMDVNPLTLGI	2.1	DRB3*02:02
1	626	640	DENAATATTEDFEEQ	2.1	DQA1*03:01/DQB1*03:02
1	70	84	GKVEIFVNDQGNRIT	2.2	DRB1*03:01
1	41	55	DQAPIKEDYGTVIGI	2.3	DRB1*13:02
1	519	533	VSFELDANGILKVTA	2.3	DRB3*02:02
1	205	219	KDAGIIAGLNVLRVV	2.37	DRB1*12:01
1	12	26	SPFAWTTVFYLLLVF	2.5	DRB1*07:01
1	256	270	SIDNGAFEVLATAGD	2.5	DQA1*01:02/DQB1*06:02
1	563	577	AEAAEFAEEDKAMKA	2.6	DQA1*03:01/DQB1*03:02
1	621	635	ATDWLDENAATATTE	2.7	DQA1*03:01/DQB1*03:02
1	23	37	LLVFIAPLTLLGTAH	2.8	DRB1*15:01
1	402	416	KKASKGINPDEAVAF	2.8	DRB3*01:01
1	18	32	TVFYLLLVFIAPLTL	2.9	DPA1*01:03/DPB1*02:01
1	41	55	DQAPIKEDYGTVIGI	2.9	DRB3*01:01
1	300	314	KDLKTMGKLKREVEK	2.9	DRB1*11:01
1	110	124	TRTIFDIKRLIGRKF	3	DRB1*08:02
1	432	446	SEIVLMDVNPLTLGI	3	DRB4*01:01
1	525	539	ANGILKVTAGDKGTG	3	DRB5*01:01
1	18	32	TVFYLLLVFIAPLTL	3.1	DRB1*11:01
1	136	150	FPFRVINKAGKPQVK	3.1	DRB1*08:02
1	500	514	GKFELTGIPPAPRGV	3.1	DRB5*01:01
1	519	533	VSFELDANGILKVTA	3.1	DRB1*13:02
1	18	32	TVFYLLLVFIAPLTL	3.2	DPA1*02:01/DPB1*05:01
1	18	32	TVFYLLLVFIAPLTL	3.2	DRB1*04:05
1	284	298	NHFVKLYNKKNNVDI	3.2	DRB1*11:01
1	342	356	LTRAKFEELNMDLFK	3.25	DPA1*01/DPB1*04:01
1	360	374	RPVEQVLKDAKVKKS	3.3	DRB1*03:01
1	110	124	TRTIFDIKRLIGRKF	3.39	DRB1*12:01
1	18	32	TVFYLLLVFIAPLTL	3.4	DQA1*05:01/DQB1*02:01
1	256	270	SIDNGAFEVLATAGD	3.4	DRB1*04:05
1	279	293	DQRVINHFVKLYNKK	3.5	DPA1*01/DPB1*04:01
1	500	514	GKFELTGIPPAPRGV	3.5	DRB1*08:02
1	387	401	RIPKVQALLEEFFGG	3.6	DPA1*02:01/DPB1*05:01
1	192	206	VPAYFNDNQRQATKD	4	DRB3*01:01
1	88	102	VAFTDDERLVGDAAK	4.1	DRB1*03:01
1	251	265	DVSLLSIDNGAFEVL	4.1	DRB3*01:01
1	365	379	VLKDAKVKKSEIHDI	4.1	DRB1*03:01
1	83	97	ITPSYVAFTDDERLV	4.2	DQA1*01:01/DQB1*05:01
1	178	192	ENYLGKTVTNAVVTV	4.2	DRB1*13:02
1	18	32	TVFYLLLVFIAPLTL	4.3	DRB5*01:01
1	318	332	TLSSQMSTRIEIEAF	4.3	DQA1*03:01/DQB1*03:02
1	402	416	KKASKGINPDEAVAF	4.3	DRB1*03:01
1	553	567	LSQDEIDRMVAEAAE	4.3	DQA1*04:01/DQB1*04:02
1	50	64	GTVIGIDLGTTYSCV	4.4	DRB1*03:01
1	337	351	DFSETLTRAKFEELN	4.4	DPA1*02:01/DPB1*01:01
1	18	32	TVFYLLLVFIAPLTL	4.5	DPA1*02:01/DPB1*01:01
1	23	37	LLVFIAPLTLLGTAH	4.5	DRB1*01:01
1	432	446	SEIVLMDVNPLTLGI	4.5	DRB1*04:05
1	210	224	IAGLNVLRVVNEPTA	4.6	DRB1*04:05
1	638	652	EEQKEKLSNVAYPIT	4.6	DRB1*13:02
1	205	219	KDAGIIAGLNVLRVV	4.7	DPA1*03:01/DPB1*04:02
1	651	665	ITSKLYGSADGAAGA	4.7	DQA1*05:01/DQB1*03:01
1	657	671	GSADGAAGAGGEEDE	4.7	DQA1*05:01/DQB1*03:01
1	28	42	APLTLLGTAHADADQ	4.8	DRB1*01:01
1	115	129	DIKRLIGRKFDDQDA	4.8	DRB1*11:01
1	353	367	DLFKKTLRPVEQVLK	4.9	DRB1*11:01
1	210	224	IAGLNVLRVVNEPTA	5	DRB1*08:02
1	409	423	NPDEAVAFGAAIQGG	5	DQA1*03:01/DQB1*03:02
1	451	465	GIMTKLIPRNTVIPT	5	DRB1*08:02
1	476	490	DNQPVVLIQVYEGER	5	DQA1*05:01/DQB1*02:01
1	519	533	VSFELDANGILKVTA	5	DRB1*03:01
1	638	652	EEQKEKLSNVAYPIT	5	DRB3*02:02
1	102	116	KNQYAANPTRTIFDI	5.2	DRB3*01:01
1	205	219	KDAGIIAGLNVLRVV	5.2	DRB1*03:01
1	110	124	TRTIFDIKRLIGRKF	5.3	DRB1*03:01
1	219	233	VNEPTAAAIAYGLDK	5.3	DQA1*03:01/DQB1*03:02
1	300	314	KDLKTMGKLKREVEK	5.3	DRB5*01:01
1	313	327	EKAKRTLSSQMSTRI	5.3	DRB1*07:01
1	432	446	SEIVLMDVNPLTLGI	5.3	DRB1*15:01
1	130	144	QKDMKHFPFRVINKA	5.4	DPA1*02:01/DPB1*05:01
1	548	562	NDKGRLSQDEIDRMV	5.5	DRB1*03:01
1	12	26	SPFAWTTVFYLLLVF	5.6	DQA1*05:01/DQB1*02:01
1	393	407	ALLEEFFGGKKASKG	5.6	DRB5*01:01
1	18	32	TVFYLLLVFIAPLTL	5.7	DRB1*08:02
1	110	124	TRTIFDIKRLIGRKF	5.7	DRB1*07:01
1	110	124	TRTIFDIKRLIGRKF	5.7	DRB4*01:01
1	110	124	TRTIFDIKRLIGRKF	5.7	DRB5*01:01
1	261	275	AFEVLATAGDTHLGG	5.7	DRB1*04:05
1	23	37	LLVFIAPLTLLGTAH	5.8	DRB1*04:05
1	284	298	NHFVKLYNKKNNVDI	6	DRB1*04:05
1	377	391	HDIVLVGGSTRIPKV	6	DRB5*01:01
1	425	439	LSGDEGASEIVLMDV	6	DQA1*04:01/DQB1*04:02
1	563	577	AEAAEFAEEDKAMKA	6.1	DQA1*04:01/DQB1*04:02
1	621	635	ATDWLDENAATATTE	6.1	DQA1*01:01/DQB1*05:01
1	12	26	SPFAWTTVFYLLLVF	6.2	DQA1*01:01/DQB1*05:01
1	18	32	TVFYLLLVFIAPLTL	6.2	DQA1*01:01/DQB1*05:01
1	36	50	AHADADQAPIKEDYG	6.2	DQA1*04:01/DQB1*04:02
1	239	253	QIIVYDLGGGTFDVS	6.2	DRB3*01:01
1	387	401	RIPKVQALLEEFFGG	6.2	DRB4*01:01
1	451	465	GIMTKLIPRNTVIPT	6.2	DRB1*11:01
1	489	503	ERPMTKDNNLLGKFE	6.2	DRB1*03:01
1	178	192	ENYLGKTVTNAVVTV	6.3	DRB1*08:02
1	657	671	GSADGAAGAGGEEDE	6.3	DQA1*04:01/DQB1*04:02
1	205	219	KDAGIIAGLNVLRVV	6.5	DQA1*01:02/DQB1*06:02
1	205	219	KDAGIIAGLNVLRVV	6.5	DRB1*01:01
1	324	338	STRIEIEAFHDGKDF	6.5	DQA1*03:01/DQB1*03:02
1	586	600	ENYAFSLKNQVQDAE	6.5	DRB1*11:01
1	279	293	DQRVINHFVKLYNKK	6.59	DRB1*12:01
1	425	439	LSGDEGASEIVLMDV	6.6	DQA1*01:02/DQB1*06:02
1	586	600	ENYAFSLKNQVQDAE	6.6	DRB1*09:01
1	23	37	LLVFIAPLTLLGTAH	6.7	DPA1*01:03/DPB1*02:01
1	83	97	ITPSYVAFTDDERLV	6.7	DQA1*03:01/DQB1*03:02
1	110	124	TRTIFDIKRLIGRKF	6.7	DRB1*15:01
1	210	224	IAGLNVLRVVNEPTA	6.8	DQA1*01:02/DQB1*06:02
1	342	356	LTRAKFEELNMDLFK	6.8	DQA1*05:01/DQB1*02:01
1	512	526	RGVPQIEVSFELDAN	6.8	DQA1*05:01/DQB1*02:01
1	337	351	DFSETLTRAKFEELN	6.9	DPA1*01:03/DPB1*02:01
1	519	533	VSFELDANGILKVTA	6.9	DPA1*03:01/DPB1*04:02
1	28	42	APLTLLGTAHADADQ	7	DRB1*04:01
1	239	253	QIIVYDLGGGTFDVS	7.2	DQA1*05:01/DQB1*03:01
1	251	265	DVSLLSIDNGAFEVL	7.2	DRB1*13:02
1	372	386	KKSEIHDIVLVGGST	7.2	DQA1*01:02/DQB1*06:02
1	348	362	EELNMDLFKKTLRPV	7.3	DPA1*02:01/DPB1*05:01
1	353	367	DLFKKTLRPVEQVLK	7.3	DRB1*08:02
1	409	423	NPDEAVAFGAAIQGG	7.3	DQA1*04:01/DQB1*04:02
1	205	219	KDAGIIAGLNVLRVV	7.4	DRB3*02:02
1	279	293	DQRVINHFVKLYNKK	7.4	DRB1*11:01
1	178	192	ENYLGKTVTNAVVTV	7.5	DRB3*02:02
1	279	293	DQRVINHFVKLYNKK	7.5	DRB1*13:02
1	342	356	LTRAKFEELNMDLFK	7.5	DPA1*02:01/DPB1*01:01
1	284	298	NHFVKLYNKKNNVDI	7.6	DRB1*15:01
1	18	32	TVFYLLLVFIAPLTL	7.8	DRB1*04:01
1	581	595	ARNTLENYAFSLKNQ	7.9	DPA1*02:01/DPB1*05:01
1	308	322	LKREVEKAKRTLSSQ	8	DRB1*08:02
1	414	428	VAFGAAIQGGVLSGD	8	DQA1*01:02/DQB1*06:02
1	18	32	TVFYLLLVFIAPLTL	8.1	DQA1*03:01/DQB1*03:02
1	18	32	TVFYLLLVFIAPLTL	8.1	DRB4*01:01
1	28	42	APLTLLGTAHADADQ	8.1	DRB1*04:05
1	337	351	DFSETLTRAKFEELN	8.1	DPA1*02:01/DPB1*05:01
1	512	526	RGVPQIEVSFELDAN	8.1	DQA1*04:01/DQB1*04:02
1	178	192	ENYLGKTVTNAVVTV	8.2	DRB1*07:01
1	284	298	NHFVKLYNKKNNVDI	8.2	DRB1*04:01
1	402	416	KKASKGINPDEAVAF	8.2	DRB1*13:02
1	432	446	SEIVLMDVNPLTLGI	8.2	DRB1*08:02
1	83	97	ITPSYVAFTDDERLV	8.3	DRB3*01:01
1	251	265	DVSLLSIDNGAFEVL	8.3	DPA1*01:03/DPB1*02:01
1	608	622	DDDKETLLEAIKEAT	8.3	DQA1*04:01/DQB1*04:02
1	348	362	EELNMDLFKKTLRPV	8.4	DPA1*02:01/DPB1*01:01
1	432	446	SEIVLMDVNPLTLGI	8.4	DPA1*03:01/DPB1*04:02
1	466	480	RKSQIFSTAADNQPV	8.4	DQA1*03:01/DQB1*03:02
1	284	298	NHFVKLYNKKNNVDI	8.5	DPA1*02:01/DPB1*05:01
1	581	595	ARNTLENYAFSLKNQ	8.5	DPA1*02:01/DPB1*01:01
1	136	150	FPFRVINKAGKPQVK	8.6	DRB3*02:02
1	377	391	HDIVLVGGSTRIPKV	8.6	DQA1*05:01/DQB1*03:01
1	387	401	RIPKVQALLEEFFGG	8.6	DQA1*04:01/DQB1*04:02
1	553	567	LSQDEIDRMVAEAAE	8.6	DQA1*03:01/DQB1*03:02
1	183	197	KTVTNAVVTVPAYFN	8.7	DQA1*01:02/DQB1*06:02
1	643	657	KLSNVAYPITSKLYG	8.7	DRB1*11:01
1	244	258	DLGGGTFDVSLLSID	8.8	DPA1*03:01/DPB1*04:02
1	136	150	FPFRVINKAGKPQVK	8.9	DRB1*13:02
1	626	640	DENAATATTEDFEEQ	8.9	DQA1*05:01/DQB1*02:01
1	115	129	DIKRLIGRKFDDQDA	9	DRB5*01:01
1	200	214	QRQATKDAGIIAGLN	9	DQA1*05:01/DQB1*03:01
1	324	338	STRIEIEAFHDGKDF	9	DQA1*01:01/DQB1*05:01
1	279	293	DQRVINHFVKLYNKK	9.2	DRB1*15:01
1	419	433	AIQGGVLSGDEGASE	9.2	DQA1*05:01/DQB1*03:01
1	533	547	AGDKGTGKAESITIT	9.2	DQA1*05:01/DQB1*03:01
1	23	37	LLVFIAPLTLLGTAH	9.3	DRB1*04:01
1	432	446	SEIVLMDVNPLTLGI	9.3	DRB1*01:01
1	512	526	RGVPQIEVSFELDAN	9.3	DPA1*02:01/DPB1*01:01
1	581	595	ARNTLENYAFSLKNQ	9.3	DPA1*01:03/DPB1*02:01
1	581	595	ARNTLENYAFSLKNQ	9.3	DRB1*13:02
1	284	298	NHFVKLYNKKNNVDI	9.5	DRB1*13:02
1	542	556	ESITITNDKGRLSQD	9.5	DRB3*01:01
1	23	37	LLVFIAPLTLLGTAH	9.55	DPA1*01/DPB1*04:01
1	23	37	LLVFIAPLTLLGTAH	9.6	DPA1*02:01/DPB1*01:01
1	451	465	GIMTKLIPRNTVIPT	9.65	DRB1*12:01
1	342	356	LTRAKFEELNMDLFK	9.8	DPA1*03:01/DPB1*04:02
1	70	84	GKVEIFVNDQGNRIT	9.9	DRB1*04:01
			Blastomyces parvus PGH09182.1
Seq #	Peptide start	Peptide end	Peptide	IEDB consensus percentile rank	Allele
1	558	572	IDRMVAEAAEFAEED	0.09	DQA1*04:01/DQB1*04:02
1	70	84	GKVEIFVNDQGNRIT	0.11	DRB3*01:01
1	12	26	SPFAWTTVFYLLLVF	0.14	DPA1*01/DPB1*04:01
1	219	233	VNEPTAAAIAYGLDK	0.16	DQA1*01:02/DQB1*06:02
1	558	572	IDRMVAEAAEFAEED	0.16	DQA1*03:01/DQB1*03:02
1	12	26	SPFAWTTVFYLLLVF	0.2	DPA1*01:03/DPB1*02:01
1	432	446	SEIVLMDVNPLTLGI	0.21	DRB1*03:01
1	12	26	SPFAWTTVFYLLLVF	0.22	DPA1*02:01/DPB1*05:01
1	12	26	SPFAWTTVFYLLLVF	0.25	DPA1*02:01/DPB1*01:01
1	12	26	SPFAWTTVFYLLLVF	0.25	DPA1*03:01/DPB1*04:02
1	519	533	VSFELDANGILKVTA	0.29	DRB3*01:01
1	110	124	TRTIFDIKRLIGRKF	0.54	DRB1*11:01
1	22	36	LLLVFIAPLALLGTA	0.56	DRB1*01:01
1	102	116	KNQYAANPTRTIFDI	0.66	DRB3*02:02
1	22	36	LLLVFIAPLALLGTA	0.7	DPA1*03:01/DPB1*04:02
1	279	293	DQRVINHFVKLYNKK	0.83	DPA1*02:01/DPB1*05:01
1	22	36	LLLVFIAPLALLGTA	0.93	DRB1*15:01
1	75	89	FVNDQGNRITPSYVA	0.93	DRB3*01:01
1	337	351	DFSETLTRAKFEELN	1.05	DPA1*01/DPB1*04:01
1	219	233	VNEPTAAAIAYGLDK	1.1	DQA1*04:01/DQB1*04:02
1	414	428	VAFGAAIQGGVLSGD	1.1	DQA1*05:01/DQB1*03:01
1	17	31	TTVFYLLLVFIAPLA	1.2	DPA1*03:01/DPB1*04:02
1	83	97	ITPSYVAFTDDERLV	1.2	DQA1*05:01/DQB1*02:01
1	17	31	TTVFYLLLVFIAPLA	1.3	DRB1*01:01
1	387	401	RIPKVQALLEEFFGG	1.5	DQA1*05:01/DQB1*02:01
1	432	446	SEIVLMDVNPLTLGI	1.5	DRB1*04:01
1	558	572	IDRMVAEAAEFAEED	1.5	DQA1*05:01/DQB1*02:01
1	70	84	GKVEIFVNDQGNRIT	1.6	DRB1*13:02
1	432	446	SEIVLMDVNPLTLGI	1.6	DRB3*01:01
1	17	31	TTVFYLLLVFIAPLA	1.7	DPA1*02:01/DPB1*01:01
1	432	446	SEIVLMDVNPLTLGI	1.7	DRB1*13:02
1	626	640	DENAATATTEDFEEQ	1.7	DQA1*04:01/DQB1*04:02
1	17	31	TTVFYLLLVFIAPLA	1.8	DPA1*01/DPB1*04:01
1	138	152	FRVVNRDGKPQVKVE	1.8	DRB1*03:01
1	219	233	VNEPTAAAIAYGLDK	1.8	DQA1*05:01/DQB1*03:01
1	621	635	ATDWLDENAATATTE	1.8	DQA1*04:01/DQB1*04:02
1	22	36	LLLVFIAPLALLGTA	1.9	DRB1*07:01
1	616	630	EAIKEATDWLDENAA	1.9	DQA1*01:01/DQB1*05:01
1	70	84	GKVEIFVNDQGNRIT	2	DRB3*02:02
1	409	423	NPDEAVAFGAAIQGG	2	DQA1*01:02/DQB1*06:02
1	409	423	NPDEAVAFGAAIQGG	2	DQA1*05:01/DQB1*03:01
1	432	446	SEIVLMDVNPLTLGI	2.1	DRB3*02:02
1	626	640	DENAATATTEDFEEQ	2.1	DQA1*03:01/DQB1*03:02
1	70	84	GKVEIFVNDQGNRIT	2.2	DRB1*03:01
1	41	55	DQAPIKEDYGTVIGI	2.3	DRB1*13:02
1	519	533	VSFELDANGILKVTA	2.3	DRB3*02:02
1	22	36	LLLVFIAPLALLGTA	2.4	DRB1*09:01
1	12	26	SPFAWTTVFYLLLVF	2.5	DRB1*07:01
1	256	270	SIDNGAFEVLATAGD	2.5	DQA1*01:02/DQB1*06:02
1	295	309	NVDITKDLKSMGKLK	2.5	DRB1*03:01
1	563	577	AEAAEFAEEDKAMKA	2.6	DQA1*03:01/DQB1*03:02
1	606	620	IEEDDKETLMEAIKE	2.7	DQA1*03:01/DQB1*03:02
1	621	635	ATDWLDENAATATTE	2.7	DQA1*03:01/DQB1*03:02
1	17	31	TTVFYLLLVFIAPLA	2.8	DQA1*05:01/DQB1*02:01
1	22	36	LLLVFIAPLALLGTA	2.8	DRB5*01:01
1	300	314	KDLKSMGKLKREVEK	2.8	DRB1*11:01
1	402	416	KKASKGINPDEAVAF	2.8	DRB3*01:01
1	17	31	TTVFYLLLVFIAPLA	2.9	DPA1*01:03/DPB1*02:01
1	41	55	DQAPIKEDYGTVIGI	2.9	DRB3*01:01
1	110	124	TRTIFDIKRLIGRKF	3	DRB1*08:02
1	432	446	SEIVLMDVNPLTLGI	3	DRB4*01:01
1	525	539	ANGILKVTAGDKGTG	3	DRB5*01:01
1	500	514	GKFELTGIPPAPRGV	3.1	DRB5*01:01
1	519	533	VSFELDANGILKVTA	3.1	DRB1*13:02
1	17	31	TTVFYLLLVFIAPLA	3.2	DPA1*02:01/DPB1*05:01
1	17	31	TTVFYLLLVFIAPLA	3.2	DRB1*04:05
1	284	298	NHFVKLYNKKNNVDI	3.2	DRB1*11:01
1	582	596	RNGLENYVFSLKNQV	3.2	DPA1*02:01/DPB1*05:01
1	638	652	EEQKEKLSTVAYPIT	3.2	DRB1*07:01
1	342	356	LTRAKFEELNMDLFK	3.25	DPA1*01/DPB1*04:01
1	360	374	RPVEQVLKDAKVKKS	3.3	DRB1*03:01
1	110	124	TRTIFDIKRLIGRKF	3.39	DRB1*12:01
1	256	270	SIDNGAFEVLATAGD	3.4	DRB1*04:05
1	643	657	KLSTVAYPITSKLYG	3.4	DRB1*07:01
1	279	293	DQRVINHFVKLYNKK	3.5	DPA1*01/DPB1*04:01
1	500	514	GKFELTGIPPAPRGV	3.5	DRB1*08:02
1	387	401	RIPKVQALLEEFFGG	3.6	DPA1*02:01/DPB1*05:01
1	300	314	KDLKSMGKLKREVEK	3.7	DRB5*01:01
1	17	31	TTVFYLLLVFIAPLA	3.8	DRB1*11:01
1	192	206	VPAYFNDNQRQATKD	4	DRB3*01:01
1	88	102	VAFTDDERLVGDAAK	4.1	DRB1*03:01
1	251	265	DVSLLSIDNGAFEVL	4.1	DRB3*01:01
1	365	379	VLKDAKVKKSEIHDI	4.1	DRB1*03:01
1	653	667	SKLYGSAGGAPGGDE	4.1	DQA1*05:01/DQB1*03:01
1	83	97	ITPSYVAFTDDERLV	4.2	DQA1*01:01/DQB1*05:01
1	318	332	TLSSQMSTRIEIEAF	4.3	DQA1*03:01/DQB1*03:02
1	402	416	KKASKGINPDEAVAF	4.3	DRB1*03:01
1	553	567	LSQDEIDRMVAEAAE	4.3	DQA1*04:01/DQB1*04:02
1	27	41	IAPLALLGTAHADAD	4.4	DRB1*01:01
1	50	64	GTVIGIDLGTTYSCV	4.4	DRB1*03:01
1	337	351	DFSETLTRAKFEELN	4.4	DPA1*02:01/DPB1*01:01
1	22	36	LLLVFIAPLALLGTA	4.5	DPA1*02:01/DPB1*01:01
1	115	129	DIKRLIGRKFDDADA	4.5	DRB1*11:01
1	432	446	SEIVLMDVNPLTLGI	4.5	DRB1*04:05
1	210	224	IAGLNVLRVVNEPTA	4.6	DRB1*04:05
1	353	367	DLFKKTLRPVEQVLK	4.9	DRB1*11:01
1	22	36	LLLVFIAPLALLGTA	5	DPA1*01:03/DPB1*02:01
1	210	224	IAGLNVLRVVNEPTA	5	DRB1*08:02
1	409	423	NPDEAVAFGAAIQGG	5	DQA1*03:01/DQB1*03:02
1	451	465	GIMTKLIPRNTVIPT	5	DRB1*08:02
1	476	490	DNQPVVLIQVYEGER	5	DQA1*05:01/DQB1*02:01
1	519	533	VSFELDANGILKVTA	5	DRB1*03:01
1	102	116	KNQYAANPTRTIFDI	5.2	DRB3*01:01
1	110	124	TRTIFDIKRLIGRKF	5.3	DRB1*03:01
1	205	219	KDAGTIAGLNVLRVV	5.3	DQA1*01:02/DQB1*06:02
1	219	233	VNEPTAAAIAYGLDK	5.3	DQA1*03:01/DQB1*03:02
1	313	327	EKAKRTLSSQMSTRI	5.3	DRB1*07:01
1	432	446	SEIVLMDVNPLTLGI	5.3	DRB1*15:01
1	22	36	LLLVFIAPLALLGTA	5.4	DRB1*04:05
1	205	219	KDAGTIAGLNVLRVV	5.4	DPA1*03:01/DPB1*04:02
1	548	562	NDKGRLSQDEIDRMV	5.5	DRB1*03:01
1	12	26	SPFAWTTVFYLLLVF	5.6	DQA1*05:01/DQB1*02:01
1	393	407	ALLEEFFGGKKASKG	5.6	DRB5*01:01
1	110	124	TRTIFDIKRLIGRKF	5.7	DRB1*07:01
1	110	124	TRTIFDIKRLIGRKF	5.7	DRB4*01:01
1	110	124	TRTIFDIKRLIGRKF	5.7	DRB5*01:01
1	261	275	AFEVLATAGDTHLGG	5.7	DRB1*04:05
1	284	298	NHFVKLYNKKNNVDI	6	DRB1*04:05
1	377	391	HDIVLVGGSTRIPKV	6	DRB5*01:01
1	425	439	LSGDEGASEIVLMDV	6	DQA1*04:01/DQB1*04:02
1	563	577	AEAAEFAEEDKAMKA	6.1	DQA1*04:01/DQB1*04:02
1	621	635	ATDWLDENAATATTE	6.1	DQA1*01:01/DQB1*05:01
1	12	26	SPFAWTTVFYLLLVF	6.2	DQA1*01:01/DQB1*05:01
1	17	31	TTVFYLLLVFIAPLA	6.2	DQA1*01:01/DQB1*05:01
1	36	50	AHADADQAPIKEDYG	6.2	DQA1*04:01/DQB1*04:02
1	129	143	AQKDMKHFPFRVVNR	6.2	DPA1*02:01/DPB1*05:01
1	239	253	QIIVYDLGGGTFDVS	6.2	DRB3*01:01
1	387	401	RIPKVQALLEEFFGG	6.2	DRB4*01:01
1	451	465	GIMTKLIPRNTVIPT	6.2	DRB1*11:01
1	489	503	ERPMTKDNNLLGKFE	6.2	DRB1*03:01
1	17	31	TTVFYLLLVFIAPLA	6.4	DRB1*15:01
1	324	338	STRIEIEAFHDGKDF	6.5	DQA1*03:01/DQB1*03:02
1	279	293	DQRVINHFVKLYNKK	6.59	DRB1*12:01
1	425	439	LSGDEGASEIVLMDV	6.6	DQA1*01:02/DQB1*06:02
1	83	97	ITPSYVAFTDDERLV	6.7	DQA1*03:01/DQB1*03:02
1	110	124	TRTIFDIKRLIGRKF	6.7	DRB1*15:01
1	177	191	AENYLGKTITNAVVT	6.8	DRB1*07:01
1	210	224	IAGLNVLRVVNEPTA	6.8	DQA1*01:02/DQB1*06:02
1	342	356	LTRAKFEELNMDLFK	6.8	DQA1*05:01/DQB1*02:01
1	512	526	RGVPQIEVSFELDAN	6.8	DQA1*05:01/DQB1*02:01
1	337	351	DFSETLTRAKFEELN	6.9	DPA1*01:03/DPB1*02:01
1	519	533	VSFELDANGILKVTA	6.9	DPA1*03:01/DPB1*04:02
1	17	31	TTVFYLLLVFIAPLA	7	DRB1*08:02
1	22	36	LLLVFIAPLALLGTA	7	DRB1*11:01
1	27	41	IAPLALLGTAHADAD	7	DRB1*04:01
1	22	36	LLLVFIAPLALLGTA	7.2	DRB1*08:02
1	239	253	QIIVYDLGGGTFDVS	7.2	DQA1*05:01/DQB1*03:01
1	251	265	DVSLLSIDNGAFEVL	7.2	DRB1*13:02
1	372	386	KKSEIHDIVLVGGST	7.2	DQA1*01:02/DQB1*06:02
1	205	219	KDAGTIAGLNVLRVV	7.3	DRB1*01:01
1	348	362	EELNMDLFKKTLRPV	7.3	DPA1*02:01/DPB1*05:01
1	353	367	DLFKKTLRPVEQVLK	7.3	DRB1*08:02
1	409	423	NPDEAVAFGAAIQGG	7.3	DQA1*04:01/DQB1*04:02
1	279	293	DQRVINHFVKLYNKK	7.4	DRB1*11:01
1	587	601	NYVFSLKNQVQDTEG	7.4	DRB1*04:05
1	27	41	IAPLALLGTAHADAD	7.5	DRB1*08:02
1	279	293	DQRVINHFVKLYNKK	7.5	DRB1*13:02
1	342	356	LTRAKFEELNMDLFK	7.5	DPA1*02:01/DPB1*01:01
1	284	298	NHFVKLYNKKNNVDI	7.6	DRB1*15:01
1	611	625	KETLMEAIKEATDWL	7.6	DQA1*03:01/DQB1*03:02
1	17	31	TTVFYLLLVFIAPLA	7.8	DRB1*04:01
1	183	197	KTITNAVVTVPAYFN	8	DQA1*01:02/DQB1*06:02
1	308	322	LKREVEKAKRTLSSQ	8	DRB1*08:02
1	414	428	VAFGAAIQGGVLSGD	8	DQA1*01:02/DQB1*06:02
1	22	36	LLLVFIAPLALLGTA	8.08	DRB1*12:01
1	17	31	TTVFYLLLVFIAPLA	8.1	DRB4*01:01
1	27	41	IAPLALLGTAHADAD	8.1	DRB1*04:05
1	27	41	IAPLALLGTAHADAD	8.1	DRB1*15:01
1	337	351	DFSETLTRAKFEELN	8.1	DPA1*02:01/DPB1*05:01
1	512	526	RGVPQIEVSFELDAN	8.1	DQA1*04:01/DQB1*04:02
1	284	298	NHFVKLYNKKNNVDI	8.2	DRB1*04:01
1	402	416	KKASKGINPDEAVAF	8.2	DRB1*13:02
1	432	446	SEIVLMDVNPLTLGI	8.2	DRB1*08:02
1	83	97	ITPSYVAFTDDERLV	8.3	DRB3*01:01
1	251	265	DVSLLSIDNGAFEVL	8.3	DPA1*01:03/DPB1*02:01
1	348	362	EELNMDLFKKTLRPV	8.4	DPA1*02:01/DPB1*01:01
1	432	446	SEIVLMDVNPLTLGI	8.4	DPA1*03:01/DPB1*04:02
1	466	480	RKSQIFSTAADNQPV	8.4	DQA1*03:01/DQB1*03:02
1	284	298	NHFVKLYNKKNNVDI	8.5	DPA1*02:01/DPB1*05:01
1	377	391	HDIVLVGGSTRIPKV	8.6	DQA1*05:01/DQB1*03:01
1	387	401	RIPKVQALLEEFFGG	8.6	DQA1*04:01/DQB1*04:02
1	553	567	LSQDEIDRMVAEAAE	8.6	DQA1*03:01/DQB1*03:02
1	582	596	RNGLENYVFSLKNQV	8.7	DRB1*09:01
1	643	657	KLSTVAYPITSKLYG	8.7	DRB1*11:01
1	244	258	DLGGGTFDVSLLSID	8.8	DPA1*03:01/DPB1*04:02
1	115	129	DIKRLIGRKFDDADA	8.9	DRB5*01:01
1	582	596	RNGLENYVFSLKNQV	8.9	DPA1*01:03/DPB1*02:01
1	626	640	DENAATATTEDFEEQ	8.9	DQA1*05:01/DQB1*02:01
1	324	338	STRIEIEAFHDGKDF	9	DQA1*01:01/DQB1*05:01
1	279	293	DQRVINHFVKLYNKK	9.2	DRB1*15:01
1	419	433	AIQGGVLSGDEGASE	9.2	DQA1*05:01/DQB1*03:01
1	533	547	AGDKGTGKAESITIT	9.2	DQA1*05:01/DQB1*03:01
1	587	601	NYVFSLKNQVQDTEG	9.2	DRB3*02:02
1	22	36	LLLVFIAPLALLGTA	9.3	DRB1*04:01
1	27	41	IAPLALLGTAHADAD	9.3	DQA1*05:01/DQB1*03:01
1	432	446	SEIVLMDVNPLTLGI	9.3	DRB1*01:01
1	512	526	RGVPQIEVSFELDAN	9.3	DPA1*02:01/DPB1*01:01
1	284	298	NHFVKLYNKKNNVDI	9.5	DRB1*13:02
1	542	556	ESITITNDKGRLSQD	9.5	DRB3*01:01
1	582	596	RNGLENYVFSLKNQV	9.6	DRB1*13:02
1	451	465	GIMTKLIPRNTVIPT	9.65	DRB1*12:01
1	75	89	FVNDQGNRITPSYVA	9.7	DRB1*13:02
1	582	596	RNGLENYVFSLKNQV	9.7	DRB3*02:02
1	17	31	TTVFYLLLVFIAPLA	9.8	DQA1*04:01/DQB1*04:02
1	342	356	LTRAKFEELNMDLFK	9.8	DPA1*03:01/DPB1*04:02
1	70	84	GKVEIFVNDQGNRIT	9.9	DRB1*04:01
			Blastomyces percursus OJD22326.1
Seq #	Peptide start	Peptide end	Peptide	IEDB consensus percentile rank	Allele
1	11	25	SSPFAWTTVLYLLLV	0.02	DPA1*03:01/DPB1*04:02
1	11	25	SSPFAWTTVLYLLLV	0.11	DPA1*01/DPB1*04:01
1	70	84	GKVEIFVNDQGNRIT	0.11	DRB3*01:01
1	219	233	VNEPTAAAIAYGLDK	0.16	DQA1*01:02/DQB1*06:02
1	432	446	SEIVLMDVNPLTLGI	0.21	DRB1*03:01
1	11	25	SSPFAWTTVLYLLLV	0.26	DPA1*02:01/DPB1*01:01
1	519	533	VSFELDANGILKVTA	0.29	DRB3*01:01
1	11	25	SSPFAWTTVLYLLLV	0.4	DPA1*02:01/DPB1*05:01
1	110	124	RRTIFDIKRLIGRKF	0.54	DRB1*11:01
1	558	572	IDRMVAEAAEFADED	0.69	DQA1*04:01/DQB1*04:02
1	21	35	YLLLVFIAPLTLLGT	0.7	DPA1*03:01/DPB1*04:02
1	11	25	SSPFAWTTVLYLLLV	0.88	DRB1*07:01
1	16	30	WTTVLYLLLVFIAPL	0.89	DQA1*01:01/DQB1*05:01
1	21	35	YLLLVFIAPLTLLGT	0.93	DRB1*15:01
1	75	89	FVNDQGNRITPSYVA	0.93	DRB3*01:01
1	558	572	IDRMVAEAAEFADED	0.93	DQA1*03:01/DQB1*03:02
1	337	351	DFSETLTRAKFEELN	1.05	DPA1*01/DPB1*04:01
1	219	233	VNEPTAAAIAYGLDK	1.1	DQA1*04:01/DQB1*04:02
1	414	428	VAFGAAIQGGVLSGD	1.1	DQA1*05:01/DQB1*03:01
1	16	30	WTTVLYLLLVFIAPL	1.2	DPA1*03:01/DPB1*04:02
1	83	97	ITPSYVAFTDDERLV	1.2	DQA1*05:01/DQB1*02:01
1	21	35	YLLLVFIAPLTLLGT	1.3	DRB1*01:01
1	16	30	WTTVLYLLLVFIAPL	1.45	DPA1*01/DPB1*04:01
1	387	401	RIPKVQALLEEFFGG	1.5	DQA1*05:01/DQB1*02:01
1	432	446	SEIVLMDVNPLTLGI	1.5	DRB1*04:01
1	558	572	IDRMVAEAAEFADED	1.5	DQA1*05:01/DQB1*02:01
1	70	84	GKVEIFVNDQGNRIT	1.6	DRB1*13:02
1	432	446	SEIVLMDVNPLTLGI	1.6	DRB3*01:01
1	277	291	DFDQRVINHFVKSYN	1.7	DPA1*02:01/DPB1*05:01
1	432	446	SEIVLMDVNPLTLGI	1.7	DRB1*13:02
1	626	640	DENAATATTEDFEEQ	1.7	DQA1*04:01/DQB1*04:02
1	219	233	VNEPTAAAIAYGLDK	1.8	DQA1*05:01/DQB1*03:01
1	621	635	ATDWLDENAATATTE	1.8	DQA1*04:01/DQB1*04:02
1	21	35	YLLLVFIAPLTLLGT	1.9	DRB1*07:01
1	616	630	EAIKEATDWLDENAA	1.9	DQA1*01:01/DQB1*05:01
1	11	25	SSPFAWTTVLYLLLV	2	DPA1*01:03/DPB1*02:01
1	70	84	GKVEIFVNDQGNRIT	2	DRB3*02:02
1	409	423	NPDEAVAFGAAIQGG	2	DQA1*01:02/DQB1*06:02
1	409	423	NPDEAVAFGAAIQGG	2	DQA1*05:01/DQB1*03:01
1	432	446	SEIVLMDVNPLTLGI	2.1	DRB3*02:02
1	626	640	DENAATATTEDFEEQ	2.1	DQA1*03:01/DQB1*03:02
1	70	84	GKVEIFVNDQGNRIT	2.2	DRB1*03:01
1	41	55	DQAPIKEDYGTVIGI	2.3	DRB1*13:02
1	138	152	FRVINKDGKPQVKVE	2.3	DRB1*03:01
1	519	533	VSFELDANGILKVTA	2.3	DRB3*02:02
1	205	219	KDAGIIAGLNVLRVV	2.37	DRB1*12:01
1	16	30	WTTVLYLLLVFIAPL	2.5	DPA1*02:01/DPB1*05:01
1	256	270	SIDNGAFEVLATAGD	2.5	DQA1*01:02/DQB1*06:02
1	295	309	NVDITKDLKSMGKLK	2.5	DRB1*03:01
1	621	635	ATDWLDENAATATTE	2.7	DQA1*03:01/DQB1*03:02
1	110	124	RRTIFDIKRLIGRKF	2.8	DRB1*08:02
1	300	314	KDLKSMGKLKREVEK	2.8	DRB1*11:01
1	402	416	KKASKGINPDEAVAF	2.8	DRB3*01:01
1	41	55	DQAPIKEDYGTVIGI	2.9	DRB3*01:01
1	606	620	IDDDDKETLMEAIKE	2.9	DQA1*03:01/DQB1*03:02
1	432	446	SEIVLMDVNPLTLGI	3	DRB4*01:01
1	525	539	ANGILKVTAGDKGTG	3	DRB5*01:01
1	500	514	GKFELTGIPPAPRGV	3.1	DRB5*01:01
1	519	533	VSFELDANGILKVTA	3.1	DRB1*13:02
1	16	30	WTTVLYLLLVFIAPL	3.2	DPA1*02:01/DPB1*01:01
1	342	356	LTRAKFEELNMDLFK	3.25	DPA1*01/DPB1*04:01
1	360	374	RPVEQVLKDAKVKKS	3.3	DRB1*03:01
1	110	124	RRTIFDIKRLIGRKF	3.39	DRB1*12:01
1	256	270	SIDNGAFEVLATAGD	3.4	DRB1*04:05
1	500	514	GKFELTGIPPAPRGV	3.5	DRB1*08:02
1	387	401	RIPKVQALLEEFFGG	3.6	DPA1*02:01/DPB1*05:01
1	300	314	KDLKSMGKLKREVEK	3.7	DRB5*01:01
1	16	30	WTTVLYLLLVFIAPL	3.8	DPA1*01:03/DPB1*02:01
1	192	206	VPAYFNDNQRQATKD	4	DRB3*01:01
1	21	35	YLLLVFIAPLTLLGT	4.1	DPA1*01:03/DPB1*02:01
1	21	35	YLLLVFIAPLTLLGT	4.1	DRB5*01:01
1	88	102	VAFTDDERLVGDAAK	4.1	DRB1*03:01
1	251	265	DVSLLSIDNGAFEVL	4.1	DRB3*01:01
1	365	379	VLKDAKVKKSEVHDI	4.1	DRB1*03:01
1	83	97	ITPSYVAFTDDERLV	4.2	DQA1*01:01/DQB1*05:01
1	178	192	ENYLGKTVTNAVVTV	4.2	DRB1*13:02
1	100	114	AAKNQYAANPRRTIF	4.3	DRB3*02:02
1	318	332	TLSSQMSTRIEIEAF	4.3	DQA1*03:01/DQB1*03:02
1	402	416	KKASKGINPDEAVAF	4.3	DRB1*03:01
1	553	567	LSQDEIDRMVAEAAE	4.3	DQA1*04:01/DQB1*04:02
1	50	64	GTVIGIDLGTTYSCV	4.4	DRB1*03:01
1	337	351	DFSETLTRAKFEELN	4.4	DPA1*02:01/DPB1*01:01
1	21	35	YLLLVFIAPLTLLGT	4.5	DPA1*02:01/DPB1*01:01
1	432	446	SEIVLMDVNPLTLGI	4.5	DRB1*04:05
1	16	30	WTTVLYLLLVFIAPL	4.6	DRB1*01:01
1	210	224	IAGLNVLRVVNEPTA	4.6	DRB1*04:05
1	638	652	EEQKEKLSNVAYPIT	4.6	DRB1*13:02
1	16	30	WTTVLYLLLVFIAPL	4.7	DQA1*05:01/DQB1*02:01
1	205	219	KDAGIIAGLNVLRVV	4.7	DPA1*03:01/DPB1*04:02
1	651	665	ITSKLYGSADGAAGA	4.7	DQA1*05:01/DQB1*03:01
1	657	671	GSADGAAGAGGDEDE	4.7	DQA1*05:01/DQB1*03:01
1	28	42	APLTLLGTAHADADQ	4.8	DRB1*01:01
1	353	367	DLFKKTLRPVEQVLK	4.9	DRB1*11:01
1	210	224	IAGLNVLRVVNEPTA	5	DRB1*08:02
1	409	423	NPDEAVAFGAAIQGG	5	DQA1*03:01/DQB1*03:02
1	451	465	GIMTKLIPRNTVIPT	5	DRB1*08:02
1	476	490	DNQPVVLIQVYEGER	5	DQA1*05:01/DQB1*02:01
1	519	533	VSFELDANGILKVTA	5	DRB1*03:01
1	638	652	EEQKEKLSNVAYPIT	5	DRB3*02:02
1	110	124	RRTIFDIKRLIGRKF	5.1	DRB1*03:01
1	582	596	RNALENYAFSLKNQV	5.1	DPA1*02:01/DPB1*05:01
1	205	219	KDAGIIAGLNVLRVV	5.2	DRB1*03:01
1	219	233	VNEPTAAAIAYGLDK	5.3	DQA1*03:01/DQB1*03:02
1	282	296	VINHFVKSYNKKNNV	5.3	DRB5*01:01
1	313	327	EKAKRTLSSQMSTRI	5.3	DRB1*07:01
1	432	446	SEIVLMDVNPLTLGI	5.3	DRB1*15:01
1	21	35	YLLLVFIAPLTLLGT	5.4	DRB1*04:05
1	115	129	DIKRLIGRKFDDPDA	5.4	DRB1*11:01
1	548	562	NDKGRLSQDEIDRMV	5.5	DRB1*03:01
1	393	407	ALLEEFFGGKKASKG	5.6	DRB5*01:01
1	110	124	RRTIFDIKRLIGRKF	5.7	DRB1*07:01
1	110	124	RRTIFDIKRLIGRKF	5.7	DRB4*01:01
1	110	124	RRTIFDIKRLIGRKF	5.7	DRB5*01:01
1	261	275	AFEVLATAGDTHLGG	5.7	DRB1*04:05
1	377	391	HDIVLVGGSTRIPKV	6	DRB5*01:01
1	425	439	LSGDEGASEIVLMDV	6	DQA1*04:01/DQB1*04:02
1	621	635	ATDWLDENAATATTE	6.1	DQA1*01:01/DQB1*05:01
1	36	50	AHADADQAPIKEDYG	6.2	DQA1*04:01/DQB1*04:02
1	129	143	AQKDMKHFPFRVINK	6.2	DPA1*02:01/DPB1*05:01
1	239	253	QIIVYDLGGGTFDVS	6.2	DRB3*01:01
1	387	401	RIPKVQALLEEFFGG	6.2	DRB4*01:01
1	451	465	GIMTKLIPRNTVIPT	6.2	DRB1*11:01
1	277	291	DFDQRVINHFVKSYN	6.26	DRB1*12:01
1	178	192	ENYLGKTVTNAVVTV	6.3	DRB1*08:02
1	282	296	VINHFVKSYNKKNNV	6.3	DRB1*13:02
1	110	124	RRTIFDIKRLIGRKF	6.4	DRB1*15:01
1	205	219	KDAGIIAGLNVLRVV	6.5	DQA1*01:02/DQB1*06:02
1	205	219	KDAGIIAGLNVLRVV	6.5	DRB1*01:01
1	324	338	STRIEIEAFHDGKDF	6.5	DQA1*03:01/DQB1*03:02
1	582	596	RNALENYAFSLKNQV	6.5	DPA1*02:01/DPB1*01:01
1	425	439	LSGDEGASEIVLMDV	6.6	DQA1*01:02/DQB1*06:02
1	582	596	RNALENYAFSLKNQV	6.6	DRB1*09:01
1	83	97	ITPSYVAFTDDERLV	6.7	DQA1*03:01/DQB1*03:02
1	21	35	YLLLVFIAPLTLLGT	6.8	DRB1*11:01
1	210	224	IAGLNVLRVVNEPTA	6.8	DQA1*01:02/DQB1*06:02
1	342	356	LTRAKFEELNMDLFK	6.8	DQA1*05:01/DQB1*02:01
1	512	526	RGVPQIEVSFELDAN	6.8	DQA1*05:01/DQB1*02:01
1	337	351	DFSETLTRAKFEELN	6.9	DPA1*01:03/DPB1*02:01
1	519	533	VSFELDANGILKVTA	6.9	DPA1*03:01/DPB1*04:02
1	28	42	APLTLLGTAHADADQ	7	DRB1*04:01
1	282	296	VINHFVKSYNKKNNV	7.1	DRB1*15:01
1	239	253	QIIVYDLGGGTFDVS	7.2	DQA1*05:01/DQB1*03:01
1	251	265	DVSLLSIDNGAFEVL	7.2	DRB1*13:02
1	348	362	EELNMDLFKKTLRPV	7.3	DPA1*02:01/DPB1*05:01
1	353	367	DLFKKTLRPVEQVLK	7.3	DRB1*08:02
1	409	423	NPDEAVAFGAAIQGG	7.3	DQA1*04:01/DQB1*04:02
1	205	219	KDAGIIAGLNVLRVV	7.4	DRB3*02:02
1	178	192	ENYLGKTVTNAVVTV	7.5	DRB3*02:02
1	342	356	LTRAKFEELNMDLFK	7.5	DPA1*02:01/DPB1*01:01
1	558	572	IDRMVAEAAEFADED	7.5	DRB3*01:01
1	611	625	KETLMEAIKEATDWL	7.6	DQA1*03:01/DQB1*03:02
1	282	296	VINHFVKSYNKKNNV	7.7	DRB1*11:01
1	563	577	AEAAEFADEDKAMKA	7.7	DQA1*03:01/DQB1*03:02
1	21	35	YLLLVFIAPLTLLGT	7.9	DQA1*01:01/DQB1*05:01
1	282	296	VINHFVKSYNKKNNV	8	DRB3*02:02
1	308	322	LKREVEKAKRTLSSQ	8	DRB1*08:02
1	414	428	VAFGAAIQGGVLSGD	8	DQA1*01:02/DQB1*06:02
1	28	42	APLTLLGTAHADADQ	8.1	DRB1*04:05
1	337	351	DFSETLTRAKFEELN	8.1	DPA1*02:01/DPB1*05:01
1	512	526	RGVPQIEVSFELDAN	8.1	DQA1*04:01/DQB1*04:02
1	178	192	ENYLGKTVTNAVVTV	8.2	DRB1*07:01
1	402	416	KKASKGINPDEAVAF	8.2	DRB1*13:02
1	432	446	SEIVLMDVNPLTLGI	8.2	DRB1*08:02
1	582	596	RNALENYAFSLKNQV	8.2	DRB1*13:02
1	83	97	ITPSYVAFTDDERLV	8.3	DRB3*01:01
1	251	265	DVSLLSIDNGAFEVL	8.3	DPA1*01:03/DPB1*02:01
1	21	35	YLLLVFIAPLTLLGT	8.35	DPA1*01/DPB1*04:01
1	348	362	EELNMDLFKKTLRPV	8.4	DPA1*02:01/DPB1*01:01
1	432	446	SEIVLMDVNPLTLGI	8.4	DPA1*03:01/DPB1*04:02
1	466	480	RKSQIFSTAADNQPV	8.4	DQA1*03:01/DQB1*03:02
1	21	35	YLLLVFIAPLTLLGT	8.5	DPA1*02:01/DPB1*05:01
1	377	391	HDIVLVGGSTRIPKV	8.6	DQA1*05:01/DQB1*03:01
1	387	401	RIPKVQALLEEFFGG	8.6	DQA1*04:01/DQB1*04:02
1	553	567	LSQDEIDRMVAEAAE	8.6	DQA1*03:01/DQB1*03:02
1	11	25	SSPFAWTTVLYLLLV	8.7	DQA1*05:01/DQB1*02:01
1	183	197	KTVTNAVVTVPAYFN	8.7	DQA1*01:02/DQB1*06:02
1	643	657	KLSNVAYPITSKLYG	8.7	DRB1*11:01
[truncated: 10,689 more rows]

## Sheet: Lalign_Autoreactivity_Crosschek
	Excluded alels:		DRB5*01:01
			DQA1*01:01/DQB1*05:01
			DQA1*04:01/DQB1*04:02
			Absidia glauca SAM08991.1
Seq #	Peptide start	Peptide end	Peptide	IEDB consensus percentile rank	Allele		Antigen(s)	Lalign_E_Value	Score_From_Matlab_Alignment
1	83	97	SATLLAFFAIVVALF	0.06	DQA1*05:01/DQB1*02:01		11, 31	0.03, 0.00075	9.67
1	280	294	IINEPTAAAIAYGLD	0.16	DQA1*01:02/DQB1*06:02		1	2.1e-10	30.67
1	495	509	DKVLLLDVNPLTLGI	0.17	DRB1*04:01		1	2e-05	20.33
1	560	574	NKLGKFELNGIAPAP	0.33	DRB3*02:02		1	1.5e-05	21.33
1	578	592	PQIEVTFEIDANGIL	0.36	DRB3*01:01		1	5e-10	30
			Absidia repens ORZ23613.1
Seq #	Peptide start	Peptide end	Peptide	IEDB consensus percentile rank	Allele
1	4	18	RTALLAFFAIVVALF	0.07	DQA1*05:01/DQB1*02:01		11	0.02	10
1	201	215	IINEPTAAAIAYGLD	0.16	DQA1*01:02/DQB1*06:02		1	2.1e-10	30.67
1	416	430	DKVLLLDVNPLTLGI	0.17	DRB1*04:01		1	2e-05	20.33
1	481	495	NKLGKFELNGIAPAP	0.33	DRB3*02:02		1	1.5e-05	21.33
1	499	513	PQIEVTFEIDANGIL	0.36	DRB3*01:01		1	5e-10	30
			Apiotrichum porosum XP_028480718.1
Seq #	Peptide start	Peptide end	Peptide	IEDB consensus percentile rank	Allele
1	21	35	FLSKIAFAAVVLMAV	0.11	DQA1*01:02/DQB1*06:02		16	0.003	13
1	224	238	IVNEPTAAAIAYGLD	0.16	DQA1*01:02/DQB1*06:02		1	2.6e-10	30.33
1	522	536	PQIEVTFEIDANGLL	0.26	DRB3*01:01		1	1.3e-09	29
1	34	48	AVLCFMPAASNSVRA	0.28	DRB1*04:01		12, 21	0.16, 0.98	10.67
1	345	359	FSETLTRSKFEELNM	0.43	DPA1*01/DPB1*04:01		1	1.5e-09	29
			Apophysomyces ossiformis KAF7722541.1
Seq #	Peptide start	Peptide end	Peptide	IEDB consensus percentile rank	Allele
1	204	218	IINEPTAAAIAYGLD	0.16	DQA1*01:02/DQB1*06:02		1	2.1e-10	30.67
1	418	432	DKVLLLDVNPLTLGI	0.17	DRB1*04:01		1	2e-05	20.33
1	7	21	KATLWTLFAILCVLF	0.26	DPA1*01/DPB1*04:01		26	0.0095	13.67
1	24	38	RSTVRADDKESYGTV	0.32	DRB1*03:01		1	0.033	12
1	505	519	VTFEIDANGILKVSA	0.36	DRB3*01:01		1	1.7e-08	25.67
			Aureobasidium melanogenum CBS11037 KEQ60096.1
Seq #	Peptide start	Peptide end	Peptide	IEDB consensus percentile rank	Allele
1	13	27	WSTIFYLLLVLLAPM	0.06	DPA1*03:01/DPB1*04:02		25	0.2	11
1	8	22	ESRFAWSTIFYLLLV	0.09	DPA1*01/DPB1*04:01		19	0.0013	12
1	8	22	ESRFAWSTIFYLLLV	0.09	DPA1*02:01/DPB1*01:01		19	0.0013	12
1	19	33	LLLVLLAPMVLFGSN	0.1	DRB1*01:01		25, 34, 36	0.047, 0.0048, 0.0048	13
1	8	22	ESRFAWSTIFYLLLV	0.13	DPA1*02:01/DPB1*05:01		19	0.0013	12
1	13	27	WSTIFYLLLVLLAPM	0.16	DRB1*01:01		25	0.2	11
1	8	22	ESRFAWSTIFYLLLV	0.19	DPA1*01:03/DPB1*02:01		19	0.0013	12
1	427	441	SSIVLMDVNPLTLGI	0.21	DRB1*03:01		1	3.5e-06	21.33
1	8	22	ESRFAWSTIFYLLLV	0.24	DPA1*03:01/DPB1*04:02		19	0.0013	12
1	620	634	LDDNAADATAEDFDE	0.3	DQA1*03:01/DQB1*03:02		21	0.25	12.67
1	514	528	VSFELDANGILKVSA	0.31	DRB3*01:01		1	1.1e-07	23.67
1	13	27	WSTIFYLLLVLLAPM	0.34	DPA1*01/DPB1*04:01		25	0.2	11
1	213	227	RVVNEPTAAALAYGL	0.42	DQA1*01:02/DQB1*06:02		1	1e-09	28.67
			Aureobasidium namibiae CBS 147.97 XP_013429338.1
Seq #	Peptide start	Peptide end	Peptide	IEDB consensus percentile rank	Allele
1	346	360	ADAFLHLKTLNALYR	0.01	DRB1*01:01		24	0.3	10.67
1	346	360	ADAFLHLKTLNALYR	0.03	DRB1*04:01		24	0.3	10.67
1	346	360	ADAFLHLKTLNALYR	0.37	DRB1*12:01		24	0.3	10.67
1	81	95	DTNGFSAAAASQMGR	0.41	DRB1*09:01		4, 6	0.037, 0.035	13
			Aureobasidium pullulans EXF150 XP_029763370.1
Seq #	Peptide start	Peptide end	Peptide	IEDB consensus percentile rank	Allele
1	12	26	WSTIFYLLLVLLAPM	0.06	DPA1*03:01/DPB1*04:02		25	0.2	11
1	7	21	ESRFAWSTIFYLLLV	0.09	DPA1*01/DPB1*04:01		19	0.0013	12
1	7	21	ESRFAWSTIFYLLLV	0.09	DPA1*02:01/DPB1*01:01		19	0.0013	12
1	18	32	LLLVLLAPMVLFGSN	0.1	DRB1*01:01		25, 34, 36	0.047, 0.0048, 0.0048	13
1	7	21	ESRFAWSTIFYLLLV	0.13	DPA1*02:01/DPB1*05:01		19	0.0013	12
1	12	26	WSTIFYLLLVLLAPM	0.16	DRB1*01:01		25	0.2	11
1	7	21	ESRFAWSTIFYLLLV	0.19	DPA1*01:03/DPB1*02:01		19	0.0013	12
1	426	440	SGIVLMDVNPLTLGI	0.21	DRB1*03:01		1	3.4e-06	22
1	7	21	ESRFAWSTIFYLLLV	0.24	DPA1*03:01/DPB1*04:02		19	0.0013	12
1	619	633	LDDNAADATAEDFDE	0.3	DQA1*03:01/DQB1*03:02		21	0.25	12.67
1	513	527	VSFELDANGILKVSA	0.31	DRB3*01:01		1	1.1e-07	23.67
1	12	26	WSTIFYLLLVLLAPM	0.34	DPA1*01/DPB1*04:01		25	0.2	11
1	212	226	RVVNEPTAAALAYGL	0.42	DQA1*01:02/DQB1*06:02		1	1e-09	28.67
			Aureobasidium pullulans THV74046.1
Seq #	Peptide start	Peptide end	Peptide	IEDB consensus percentile rank	Allele
1	33	47	WSTIFYLLLVLLAPM	0.06	DPA1*03:01/DPB1*04:02		25	0.2	11
1	28	42	ESRFAWSTIFYLLLV	0.09	DPA1*01/DPB1*04:01		19	0.0013	12
1	28	42	ESRFAWSTIFYLLLV	0.09	DPA1*02:01/DPB1*01:01		19	0.0013	12
1	39	53	LLLVLLAPMVLFGSN	0.1	DRB1*01:01		25, 34, 36	0.047, 0.0048, 0.0048	13
1	28	42	ESRFAWSTIFYLLLV	0.13	DPA1*02:01/DPB1*05:01		19	0.0013	12
1	33	47	WSTIFYLLLVLLAPM	0.16	DRB1*01:01		25	0.2	11
1	28	42	ESRFAWSTIFYLLLV	0.19	DPA1*01:03/DPB1*02:01		19	0.0013	12
1	447	461	SGIVLMDVNPLTLGI	0.21	DRB1*03:01		1	3.4e-06	22
1	28	42	ESRFAWSTIFYLLLV	0.24	DPA1*03:01/DPB1*04:02		19	0.0013	12
1	640	654	LDDNAADATAEDFDE	0.3	DQA1*03:01/DQB1*03:02		21	0.25	12.67
1	534	548	VSFELDANGILKVSA	0.31	DRB3*01:01		1	1.1e-07	23.67
1	33	47	WSTIFYLLLVLLAPM	0.34	DPA1*01/DPB1*04:01		25	0.2	11
1	233	247	RVVNEPTAAALAYGL	0.42	DQA1*01:02/DQB1*06:02		1	1e-09	28.67
			Blastomyces gilchristii SLH14081 XP_002627459.1
Seq #	Peptide start	Peptide end	Peptide	IEDB consensus percentile rank	Allele
1	70	84	GKVEIFVNDQGNRIT	0.11	DRB3*01:01		1	6.6e-08	27
1	12	26	SPFAWTTVFYLLLVF	0.14	DPA1*01/DPB1*04:01		16	0.014	13.33
1	219	233	VNEPTAAAIAYGLDK	0.16	DQA1*01:02/DQB1*06:02		1	2.4e-10	30.67
1	558	572	IDRMVAEAAEFAEED	0.16	DQA1*03:01/DQB1*03:02		1	1.4e-06	21.67
1	12	26	SPFAWTTVFYLLLVF	0.2	DPA1*01:03/DPB1*02:01		16	0.014	13.33
1	432	446	SEIVLMDVNPLTLGI	0.21	DRB1*03:01		1	2.6e-06	22
1	12	26	SPFAWTTVFYLLLVF	0.22	DPA1*02:01/DPB1*05:01		16	0.014	13.33
1	12	26	SPFAWTTVFYLLLVF	0.25	DPA1*02:01/DPB1*01:01		16	0.014	13.33
1	12	26	SPFAWTTVFYLLLVF	0.25	DPA1*03:01/DPB1*04:02		16	0.014	13.33
1	519	533	VSFELDANGILKVTA	0.29	DRB3*01:01		1	4.5e-08	24.67
			Blastomyces parvus PGH09182.1
Seq #	Peptide start	Peptide end	Peptide	IEDB consensus percentile rank	Allele
1	70	84	GKVEIFVNDQGNRIT	0.11	DRB3*01:01		1	6.6e-08	27
1	12	26	SPFAWTTVFYLLLVF	0.14	DPA1*01/DPB1*04:01		16	0.014	13.33
1	219	233	VNEPTAAAIAYGLDK	0.16	DQA1*01:02/DQB1*06:02		1	2.4e-10	30.67
1	558	572	IDRMVAEAAEFAEED	0.16	DQA1*03:01/DQB1*03:02		1	1.4e-06	21.67
1	12	26	SPFAWTTVFYLLLVF	0.2	DPA1*01:03/DPB1*02:01		16	0.014	13.33
1	432	446	SEIVLMDVNPLTLGI	0.21	DRB1*03:01		1	2.6e-06	22
1	12	26	SPFAWTTVFYLLLVF	0.22	DPA1*02:01/DPB1*05:01		16	0.014	13.33
1	12	26	SPFAWTTVFYLLLVF	0.25	DPA1*02:01/DPB1*01:01		16	0.014	13.33
1	12	26	SPFAWTTVFYLLLVF	0.25	DPA1*03:01/DPB1*04:02		16	0.014	13.33
1	519	533	VSFELDANGILKVTA	0.29	DRB3*01:01		1	4.5e-08	24.67
			Blastomyces percursus OJD22326.1
Seq #	Peptide start	Peptide end	Peptide	IEDB consensus percentile rank	Allele
1	11	25	SSPFAWTTVLYLLLV	0.02	DPA1*03:01/DPB1*04:02		25	0.11	12
1	11	25	SSPFAWTTVLYLLLV	0.11	DPA1*01/DPB1*04:01		25	0.11	12
1	70	84	GKVEIFVNDQGNRIT	0.11	DRB3*01:01		1	6.6e-08	27
1	219	233	VNEPTAAAIAYGLDK	0.16	DQA1*01:02/DQB1*06:02		1	2.4e-10	30.67
1	432	446	SEIVLMDVNPLTLGI	0.21	DRB1*03:01		1	2.6e-06	22
1	11	25	SSPFAWTTVLYLLLV	0.26	DPA1*02:01/DPB1*01:01		25	0.11	12
1	519	533	VSFELDANGILKVTA	0.29	DRB3*01:01		1	4.5e-08	24.67
1	11	25	SSPFAWTTVLYLLLV	0.4	DPA1*02:01/DPB1*05:01		25	0.11	12
			Byssochlamys spectabilis No5 GAD96110.1
Seq #	Peptide start	Peptide end	Peptide	IEDB consensus percentile rank	Allele
1	9	23	ASKPFAWTTILYLLL	0.01	DPA1*03:01/DPB1*04:02		25	0.043	13
1	9	23	ASKPFAWTTILYLLL	0.06	DPA1*01/DPB1*04:01		25	0.043	13
1	9	23	ASKPFAWTTILYLLL	0.16	DPA1*02:01/DPB1*01:01		25	0.043	13
1	214	228	IVNEPTAAAIAYGLD	0.16	DQA1*01:02/DQB1*06:02		1	2.6e-10	30.33
1	428	442	AEVVLMDVNPLTMGI	0.23	DRB1*03:01		1	6.4e-06	21
1	554	568	IDRMVAEAEEFAEED	0.34	DQA1*03:01/DQB1*03:02		1	5e-07	24
1	106	120	TRTIFDIKRLIGRKW	0.42	DRB1*11:01		1	4e-08	25.33
			Byssochlamys spectabilis XP_028489444.1
Seq #	Peptide start	Peptide end	Peptide	IEDB consensus percentile rank	Allele
1	9	23	ASKPFAWTTILYLLL	0.01	DPA1*03:01/DPB1*04:02		25	0.043	13
1	9	23	ASKPFAWTTILYLLL	0.06	DPA1*01/DPB1*04:01		25	0.043	13
1	9	23	ASKPFAWTTILYLLL	0.16	DPA1*02:01/DPB1*01:01		25	0.043	13
1	214	228	IVNEPTAAAIAYGLD	0.16	DQA1*01:02/DQB1*06:02		1	2.6e-10	30.33
1	426	440	GTSEVVLMDVNPLTL	0.32	DRB1*03:01		1	2.7e-05	19
1	554	568	IDRMVAEAEEFAEED	0.34	DQA1*03:01/DQB1*03:02		1	5e-07	24
1	106	120	TRTIFDIKRLIGRKW	0.42	DRB1*11:01		1	4e-08	25.33
			Cladophialophora bantiana CBS 173.52 XP_016620036.1
Seq #	Peptide start	Peptide end	Peptide	IEDB consensus percentile rank	Allele
1	16	30	AALQWTTLFYLLLIF	0.12	DPA1*01/DPB1*04:01		16	0.073	11
1	438	452	EDLILMDVNPLTLGI	0.12	DRB1*03:01		1	3.4e-07	24.67
1	225	239	VNEPTAAAIAYGLDK	0.16	DQA1*01:02/DQB1*06:02		1	2.4e-10	30.67
1	76	90	GKVEIIVNDQGNRIT	0.18	DRB1*13:02		1	5e-09	28.67
1	16	30	AALQWTTLFYLLLIF	0.19	DPA1*01:03/DPB1*02:01		16	0.073	11
1	16	30	AALQWTTLFYLLLIF	0.2	DPA1*03:01/DPB1*04:02		16	0.073	11
1	16	30	AALQWTTLFYLLLIF	0.24	DPA1*02:01/DPB1*05:01		16	0.073	11
1	564	578	IDRMVAEAEEFAEAD	0.24	DQA1*03:01/DQB1*03:02		1	2.1e-06	21.67
1	16	30	AALQWTTLFYLLLIF	0.25	DPA1*02:01/DPB1*01:01		16	0.073	11
1	525	539	VSFELDANGILKVSA	0.31	DRB3*01:01		1	1.1e-07	23.67
1	438	452	EDLILMDVNPLTLGI	0.47	DRB1*04:01		1	3.4e-07	24.67
			Cladophialophora carrionii CBS16054 XP_008731153.1
Seq #	Peptide start	Peptide end	Peptide	IEDB consensus percentile rank	Allele
1	16	30	SALQWTTLFYLLLIF	0.12	DPA1*01/DPB1*04:01		16, 28	0.075, 0.044	11
1	438	452	EDLILMDVNPLTLGI	0.12	DRB1*03:01		1	3.4e-07	24.67
1	16	30	SALQWTTLFYLLLIF	0.16	DPA1*03:01/DPB1*04:02		16, 28	0.075, 0.044	11
1	76	90	GKVEIIVNDQGNRIT	0.18	DRB1*13:02		1	5e-09	28.67
1	16	30	SALQWTTLFYLLLIF	0.19	DPA1*01:03/DPB1*02:01		16, 28	0.075, 0.044	11
1	417	431	DEAVAYGAAVQAGIL	0.21	DQA1*05:01/DQB1*03:01		1	2.3e-10	29.67
1	16	30	SALQWTTLFYLLLIF	0.22	DPA1*02:01/DPB1*01:01		16, 28	0.075, 0.044	11
1	16	30	SALQWTTLFYLLLIF	0.24	DPA1*02:01/DPB1*05:01		16, 28	0.075, 0.044	11
1	564	578	IDRMVAEAEEFAEAD	0.24	DQA1*03:01/DQB1*03:02		1	2.1e-06	21.67
1	525	539	VSFELDANGILKVTA	0.29	DRB3*01:01		1	4.5e-08	24.67
1	223	237	RVVNEPTAAALAYGL	0.42	DQA1*01:02/DQB1*06:02		1	1e-09	28.67
1	438	452	EDLILMDVNPLTLGI	0.47	DRB1*04:01		1	3.4e-07	24.67
			Cladophialophora immunda OQV09414.1
Seq #	Peptide start	Peptide end	Peptide	IEDB consensus percentile rank	Allele
1	16	30	AALQWTTLFYLLLIF	0.12	DPA1*01/DPB1*04:01		16	0.073	11
1	438	452	EDLILMDVNPLTLGI	0.12	DRB1*03:01		1	3.4e-07	24.67
1	225	239	VNEPTAAAIAYGLDK	0.16	DQA1*01:02/DQB1*06:02		1	2.4e-10	30.67
1	76	90	GKVEIIVNDQGNRIT	0.18	DRB1*13:02		1	5e-09	28.67
1	16	30	AALQWTTLFYLLLIF	0.19	DPA1*01:03/DPB1*02:01		16	0.073	11
1	16	30	AALQWTTLFYLLLIF	0.2	DPA1*03:01/DPB1*04:02		16	0.073	11
1	16	30	AALQWTTLFYLLLIF	0.24	DPA1*02:01/DPB1*05:01		16	0.073	11
1	564	578	IDRMVAEAEEFAEAD	0.24	DQA1*03:01/DQB1*03:02		1	2.1e-06	21.67
1	16	30	AALQWTTLFYLLLIF	0.25	DPA1*02:01/DPB1*01:01		16	0.073	11
1	525	539	VSFELDANGILKVSA	0.31	DRB3*01:01		1	1.1e-07	23.67
1	438	452	EDLILMDVNPLTLGI	0.47	DRB1*04:01		1	3.4e-07	24.67
			Cladosporium cladosporioides AET14829.1
Seq #	Peptide start	Peptide end	Peptide	IEDB consensus percentile rank	Allele
1	365	379	EAVAYGAAVQAAILS	0.15	DQA1*05:01/DQB1*03:01		1	2.3e-09	26
1	170	184	IINEPTAAAIAYGLD	0.16	DQA1*01:02/DQB1*06:02		1	2.1e-10	30.67
1	15	29	CVGIYRDDRIEIIAN	0.36	DRB3*01:01		1	1.8e-07	25.67
1	389	403	EILLLDVAPLSLGIE	0.41	DRB1*03:01		1	1.5e-06	22.67
1	365	379	EAVAYGAAVQAAILS	0.45	DQA1*01:02/DQB1*06:02		1	2.3e-09	26
			Claviceps purpurea 20.1 CCE27207.1
Seq #	Peptide start	Peptide end	Peptide	IEDB consensus percentile rank	Allele
1	829	843	KAYFAMARSRSTFAL	0.01	DRB1*01:01		3, 22	0.12, 0.44	10
1	98	112	NGFSFSPTLGLFVRL	0.07	DRB1*07:01		3	0.0019	17.67
1	377	391	ATPAPKAAAAAATSK	0.09	DQA1*05:01/DQB1*03:01		13	0.27	11
1	1448	1462	LDENGAEASAEDFEE	0.1	DQA1*03:01/DQB1*03:02		3, 18	0.047, 0.024	12.33
1	1234	1248	DEAVAFGAAVQAGVL	0.15	DQA1*05:01/DQB1*03:01		1	2e-09	28.67
1	1041	1055	IVNEPTAAAIAYGLD	0.16	DQA1*01:02/DQB1*06:02		1	2.6e-10	30.33
1	1255	1269	EEIVLMDVNPLTLGI	0.19	DRB1*03:01		1	3.9e-06	22
1	1342	1356	VSFELDANGILKVSA	0.31	DRB3*01:01		1	1.1e-07	23.67
1	829	843	KAYFAMARSRSTFAL	0.35	DRB1*07:01		3, 22	0.12, 0.44	10
1	60	74	ALWHYFYDVDKSVAY	0.36	DRB3*01:01		20	0.043	13
1	661	675	LTKPFRMSVSEVFRS	0.36	DRB3*02:02		22	0.019	12.67
1	526	540	GHRDFVPNMIAGASQ	0.38	DRB3*02:02		21	0.00084	17.33
1	566	580	HVLLLRSLGVQRLIV	0.38	DRB4*01:01		25	0.99	10.67
1	193	207	KMSKLQALAAARKKK	0.39	DRB1*01:01		12	0.51	12.67
1	829	843	KAYFAMARSRSTFAL	0.44	DRB3*02:02		3, 22	0.12, 0.44	10
1	829	843	KAYFAMARSRSTFAL	0.48	DRB1*11:01		3, 22	0.12, 0.44	10
			Colletotrichum tofieldiae KZL76229.1
Seq #	Peptide start	Peptide end	Peptide	IEDB consensus percentile rank	Allele
1	48	62	GRLPLTFFFSLFLFP	0.03	DPA1*01/DPB1*04:01		25	0.32	11.67
1	48	62	GRLPLTFFFSLFLFP	0.03	DPA1*01:03/DPB1*02:01		25	0.32	11.67
1	48	62	GRLPLTFFFSLFLFP	0.06	DPA1*02:01/DPB1*05:01		25	0.32	11.67
1	53	67	TFFFSLFLFPQELEI	0.12	DPA1*01/DPB1*04:01		4, 6	0.057, 0.049	12
1	53	67	TFFFSLFLFPQELEI	0.14	DPA1*02:01/DPB1*01:01		4, 6	0.057, 0.049	12
1	53	67	TFFFSLFLFPQELEI	0.15	DPA1*01:03/DPB1*02:01		4, 6	0.057, 0.049	12
1	186	200	RNTIFDIKRMIGQKF	0.15	DRB4*01:01		1	8e-06	20.33
1	487	501	DEAVAFGAAVQAGVL	0.15	DQA1*05:01/DQB1*03:01		1	2e-09	28.67
1	294	308	IVNEPTAAAIAYGLD	0.16	DQA1*01:02/DQB1*06:02		1	2.6e-10	30.33
1	508	522	EDIVLMDVNPLTLGI	0.21	DRB1*03:01		1	4.9e-07	24
1	98	112	FGLLAWMALLFSPLA	0.24	DPA1*01/DPB1*04:01		22	0.18	11.33
1	289	303	LNVLRIVNEPTAAAI	0.26	DRB1*04:01		1	6e-09	28
1	595	609	VSFELDANGILKVSA	0.31	DRB3*01:01		1	1.1e-07	23.67
1	159	173	ITPSYVAFTEEERLV	0.41	DQA1*03:01/DQB1*03:02		1	4.3e-07	25
1	48	62	GRLPLTFFFSLFLFP	0.44	DRB1*15:01		25	0.32	11.67
			Conidiobolus coronatus KXN69138.1
Seq #	Peptide start	Peptide end	Peptide	IEDB consensus percentile rank	Allele
1	198	212	IINEPTAAAIAYGLD	0.16	DQA1*01:02/DQB1*06:02		1	2.1e-10	30.67
1	391	405	DEAVAYGAAVQAGIL	0.21	DQA1*05:01/DQB1*03:01		1	2.3e-10	29.67
1	413	427	DLLLLDVNPLTLGIE	0.33	DRB1*04:01		1	3.7e-08	26.33
1	495	509	PQIEVTFEIDANGIM	0.49	DRB3*01:01		1	1.2e-09	29.33
			Cyberlindnera fabianii ONH66793.1
Seq #	Peptide start	Peptide end	Peptide	IEDB consensus percentile rank	Allele
1	74	88	EDKFTKYFFEVWDSL	0.04	DPA1*01:03/DPB1*02:01		21	0.099	12.33
1	669	683	DEAVAYGAAVQAAIL	0.09	DQA1*05:01/DQB1*03:01		1	1.5e-09	27
1	222	236	LGIPGSFQSSNAALA	0.14	DRB1*09:01		7	0.47	15
1	475	489	IINEPTAAAIAYGLD	0.16	DQA1*01:02/DQB1*06:02		1	2.1e-10	30.67
1	74	88	EDKFTKYFFEVWDSL	0.29	DPA1*01/DPB1*04:01		21	0.099	12.33
1	106	120	KPMYFKYMTLLSFHV	0.32	DRB1*04:05		25	0.096	11.33
1	227	241	SFQSSNAALAVALTN	0.39	DQA1*01:02/DQB1*06:02		35	0.014	10.33
1	106	120	KPMYFKYMTLLSFHV	0.4	DRB1*15:01		25	0.096	11.33
1	693	707	DLLLLDVAPLSLGIE	0.41	DRB1*03:01		1	8.5e-08	25.67
1	106	120	KPMYFKYMTLLSFHV	0.44	DRB1*04:01		25	0.096	11.33
1	560	574	QRSLRRLRTAAERAK	0.44	DRB1*04:05		1	0.0012	14.33
1	313	327	QQTRDASALVERLYD	0.45	DQA1*03:01/DQB1*03:02		12	0.073	12.33
1	106	120	KPMYFKYMTLLSFHV	0.46	DPA1*03:01/DPB1*04:02		25	0.096	11.33
1	669	683	DEAVAYGAAVQAAIL	0.47	DQA1*01:02/DQB1*06:02		1	1.5e-09	27
			Cyphellophora europaea CBS101466 XP_008718534.1
Seq #	Peptide start	Peptide end	Peptide	IEDB consensus percentile rank	Allele
1	555	569	IERMVAEAEMFAEED	0.01	DQA1*03:01/DQB1*03:02		1	2.2e-07	24.33
1	6	20	ASSTFQWTTIFYLLL	0.07	DPA1*02:01/DPB1*01:01		16	0.13	10.67
1	6	20	ASSTFQWTTIFYLLL	0.09	DPA1*03:01/DPB1*04:02		16	0.13	10.67
1	6	20	ASSTFQWTTIFYLLL	0.1	DPA1*01/DPB1*04:01		16	0.13	10.67
1	216	230	VNEPTAAAIAYGLDK	0.16	DQA1*01:02/DQB1*06:02		1	2.4e-10	30.67
1	67	81	GKVEIIVNDQGNRIT	0.18	DRB1*13:02		1	5e-09	28.67
1	6	20	ASSTFQWTTIFYLLL	0.19	DPA1*01:03/DPB1*02:01		16	0.13	10.67
1	429	443	ADIVLMDVNPLTLGI	0.23	DRB1*03:01		1	2.1e-07	24
1	516	530	VSFELDANGILRVTA	0.28	DRB3*01:01		1	1.6e-08	26
1	276	290	DQRVSDYFVKLYNKK	0.45	DPA1*02:01/DPB1*05:01		1	7.4e-08	24
			Emergomyces pasteurianus Ep9510 OJD10112.1
Seq #	Peptide start	Peptide end	Peptide	IEDB consensus percentile rank	Allele
1	70	84	GKVEIFVNDQGNRIT	0.11	DRB3*01:01		1	6.6e-08	27
1	12	26	SPFAWTTVFYLLLVF	0.14	DPA1*01/DPB1*04:01		16	0.014	13.33
1	219	233	VNEPTAAAIAYGLDK	0.16	DQA1*01:02/DQB1*06:02		1	2.4e-10	30.67
1	558	572	IDRMVAEAAEFAEED	0.16	DQA1*03:01/DQB1*03:02		1	1.4e-06	21.67
1	654	668	KLYGAAGGAPGAGGE	0.19	DQA1*05:01/DQB1*03:01		15	0.0097	17.67
1	12	26	SPFAWTTVFYLLLVF	0.2	DPA1*01:03/DPB1*02:01		16	0.014	13.33
1	432	446	SEIVLMDVNPLTLGI	0.21	DRB1*03:01		1	2.6e-06	22
1	12	26	SPFAWTTVFYLLLVF	0.22	DPA1*02:01/DPB1*05:01		16	0.014	13.33
1	12	26	SPFAWTTVFYLLLVF	0.25	DPA1*02:01/DPB1*01:01		16	0.014	13.33
1	12	26	SPFAWTTVFYLLLVF	0.25	DPA1*03:01/DPB1*04:02		16	0.014	13.33
1	519	533	VSFELDANGILKVTA	0.29	DRB3*01:01		1	4.5e-08	24.67
			Emmonsia crescens PGH33907.1
Seq #	Peptide start	Peptide end	Peptide	IEDB consensus percentile rank	Allele
1	70	84	GKVEIFVNDQGNRIT	0.11	DRB3*01:01		1	6.6e-08	27
1	102	116	KNQFAANPTRTIYDV	0.11	DRB3*02:02		1	3e-05	19.33
1	14	28	FAWTAVFYLLLVFIA	0.15	DPA1*01/DPB1*04:01		25	0.19	10.67
1	219	233	VNEPTAAAIAYGLDK	0.16	DQA1*01:02/DQB1*06:02		1	2.4e-10	30.67
1	558	572	IDRMVAEAAEFAEED	0.16	DQA1*03:01/DQB1*03:02		1	1.4e-06	21.67
1	432	446	SEIVLMDVNPLTLGI	0.21	DRB1*03:01		1	2.6e-06	22
1	519	533	VSFELDANGILKVTA	0.29	DRB3*01:01		1	4.5e-08	24.67
1	624	638	WLEENAATATAEDFE	0.3	DQA1*03:01/DQB1*03:02		1	0.026	14
1	14	28	FAWTAVFYLLLVFIA	0.35	DPA1*02:01/DPB1*01:01		25	0.19	10.67
1	14	28	FAWTAVFYLLLVFIA	0.39	DPA1*03:01/DPB1*04:02		25	0.19	10.67
1	14	28	FAWTAVFYLLLVFIA	0.47	DPA1*01:03/DPB1*02:01		25	0.19	10.67
			Emmonsia crescens UAMH3008 KKZ68235.1
Seq #	Peptide start	Peptide end	Peptide	IEDB consensus percentile rank	Allele
1	70	84	GKVEIFVNDQGNRIT	0.11	DRB3*01:01		1	6.6e-08	27
1	102	116	KNQFAANPTRTIYDV	0.11	DRB3*02:02		1	3e-05	19.33
1	14	28	FAWTAVFYLLLVFIA	0.15	DPA1*01/DPB1*04:01		25	0.19	10.67
1	253	267	VNEPTAAAIAYGLDK	0.16	DQA1*01:02/DQB1*06:02		1	2.4e-10	30.67
1	592	606	IDRMVAEAAEFAEED	0.16	DQA1*03:01/DQB1*03:02		1	1.4e-06	21.67
1	466	480	SEIVLMDVNPLTLGI	0.21	DRB1*03:01		1	2.6e-06	22
1	553	567	VSFELDANGILKVTA	0.29	DRB3*01:01		1	4.5e-08	24.67
1	658	672	WLEENAATATAEDFE	0.3	DQA1*03:01/DQB1*03:02		1	0.026	14
1	14	28	FAWTAVFYLLLVFIA	0.35	DPA1*02:01/DPB1*01:01		25	0.19	10.67
1	14	28	FAWTAVFYLLLVFIA	0.39	DPA1*03:01/DPB1*04:02		25	0.19	10.67
1	14	28	FAWTAVFYLLLVFIA	0.47	DPA1*01:03/DPB1*02:01		25	0.19	10.67
			Emmonsia sp CAC2015a OAX77767.1
Seq #	Peptide start	Peptide end	Peptide	IEDB consensus percentile rank	Allele
1	4	18	GKVEIFVNDQGNRIT	0.11	DRB3*01:01		1	6.6e-08	27
1	153	167	VNEPTAAAIAYGLDK	0.16	DQA1*01:02/DQB1*06:02		1	2.4e-10	30.67
1	492	506	IDRMVAEAAEFAEED	0.16	DQA1*03:01/DQB1*03:02		1	1.4e-06	21.67
1	366	380	SEIVLMDVNPLTLGI	0.21	DRB1*03:01		1	2.6e-06	22
1	453	467	VSFELDANGILKVTA	0.29	DRB3*01:01		1	4.5e-08	24.67
			Galerina marginata CBS339.88 KDR74124.1
Seq #	Peptide start	Peptide end	Peptide	IEDB consensus percentile rank	Allele
1	18	32	STLSVAFFALVALLS	0.1	DRB1*01:01		22	0.24	9.33
1	18	32	STLSVAFFALVALLS	0.15	DPA1*01/DPB1*04:01		22	0.24	9.33
1	216	230	INEPTAAAIAYGLNK	0.16	DQA1*01:02/DQB1*06:02		1	1.1e-09	29
1	13	27	SRQFLSTLSVAFFAL	0.39	DPA1*01:03/DPB1*02:01		22, 25	0.024, 0.072	11.67
1	512	526	PQIEVTFEIDANGIM	0.49	DRB3*01:01		1	1.2e-09	29.33
			Hortaea werneckii RMY91174.1
Seq #	Peptide start	Peptide end	Peptide	IEDB consensus percentile rank	Allele
1	1	15	MARFSRNKSSMAQRP	0.05	DRB3*02:02		2, 3, 12	0.039, 0.4, 0.11	11.67
1	634	648	LEENAQTADAEEFEE	0.11	DQA1*03:01/DQB1*03:02		1	0.01	13.33
1	441	455	KDVVLMDVNPLTLGI	0.21	DRB1*03:01		1	6.8e-07	23.67
1	528	542	VTFELDANGILRVSA	0.28	DRB3*01:01		1	9.1e-09	26
1	227	241	RVVNEPTAAALAYGL	0.42	DQA1*01:02/DQB1*06:02		1	1e-09	28.67
1	615	629	IDEDDKEALLEAVKE	0.47	DQA1*03:01/DQB1*03:02		1	0.017	13.67
			Kwoniella pini CBS10737 XP_019012960.1
Seq #	Peptide start	Peptide end	Peptide	IEDB consensus percentile rank	Allele
1	86	100	ITPSWVAFTEEERLI	0.1	DQA1*03:01/DQB1*03:02		1	1.7e-06	23.33
1	625	639	KTEWLEENPAAEAED	0.1	DQA1*03:01/DQB1*03:02		1	0.00016	18
1	221	235	IVNEPTAAAIAYGLD	0.16	DQA1*01:02/DQB1*06:02		1	2.6e-10	30.33
1	216	230	LTVLRIVNEPTAAAI	0.34	DRB1*04:01		1	3.6e-08	25.67
1	523	537	VTFEIDANGILKVSA	0.36	DRB3*01:01		1	1.7e-08	25.67
1	73	87	GKVEIIANDQGNRIT	0.49	DRB1*13:02		1	9.2e-10	30.33
			Lasiodiplodia theobromae XP_035371888.1
Seq #	Peptide start	Peptide end	Peptide	IEDB consensus percentile rank	Allele
1	8	22	ASSRFQWTTVLYLLL	0.02	DPA1*03:01/DPB1*04:02		19	0.003	11.67
1	8	22	ASSRFQWTTVLYLLL	0.09	DPA1*01/DPB1*04:01		19	0.003	11.67
1	621	635	LDENAAEATAEDFEE	0.1	DQA1*03:01/DQB1*03:02		12	0.37	11.33
1	428	442	SSVVLMDVNPLTLGI	0.21	DRB1*03:01		1	4.7e-06	21
1	65	79	GKVDIIVNDQGNRIT	0.22	DRB1*13:02		1	4e-08	27.33
1	8	22	ASSRFQWTTVLYLLL	0.24	DPA1*02:01/DPB1*01:01		19	0.003	11.67
1	515	529	VSFELDANGILKVSA	0.31	DRB3*01:01		1	1.1e-07	23.67
1	212	226	RVVNEPTAAALAYGL	0.42	DQA1*01:02/DQB1*06:02		1	1e-09	28.67
1	8	22	ASSRFQWTTVLYLLL	0.46	DRB1*07:01		19	0.003	11.67
			Lichtheimia corymbifera JMRCFSU9682 CDH60531.1
Seq #	Peptide start	Peptide end	Peptide	IEDB consensus percentile rank	Allele
1	205	219	IINEPTAAAIAYGLD	0.16	DQA1*01:02/DQB1*06:02		1	2.1e-10	30.67
1	419	433	DKVLLLDVNPLTLGI	0.17	DRB1*04:01		1	2e-05	20.33
1	502	516	PQIEVTFEVDANGIL	0.47	DRB3*01:01		1	3.5e-10	29.67
1	545	559	IDRMVQEAEEFAEED	0.47	DQA1*03:01/DQB1*03:02		1	3.3e-07	24.33
1	19	33	ALFMGIQTASAADDK	0.49	DRB1*04:01		23	0.017	12
			Lichtheimia ramosa CDS07402.1
Seq #	Peptide start	Peptide end	Peptide	IEDB consensus percentile rank	Allele
1	205	219	IINEPTAAAIAYGLD	0.16	DQA1*01:02/DQB1*06:02		1	2.1e-10	30.67
1	419	433	DKVLLLDVNPLTLGI	0.17	DRB1*04:01		1	2e-05	20.33
1	502	516	PQIEVTFEIDANGIL	0.36	DRB3*01:01		1	5e-10	30
1	545	559	IDRMVQEAEEFAEED	0.47	DQA1*03:01/DQB1*03:02		1	3.3e-07	24.33
1	19	33	ALFMGIQTASAADDK	0.49	DRB1*04:01		23	0.017	12
			Lodderomyces elongisporus NRRL YB-4239 XP_001528644.1
Seq #	Peptide start	Peptide end	Peptide	IEDB consensus percentile rank	Allele
1	518	532	VTFSLDANGILKVEA	0.13	DRB3*01:01		1	1.1e-06	21.33
1	410	424	DEAVAYGAAVQAGVL	0.15	DQA1*05:01/DQB1*03:01		1	1.3e-10	30
1	14	28	LLYVALVMLIPFLVS	0.16	DRB1*01:01		25	0.27	10.67
1	217	231	IVNEPTAAAIAYGLD	0.16	DQA1*01:02/DQB1*06:02		1	2.6e-10	30.33
1	626	640	IEDNFDTATAEEFEE	0.3	DQA1*03:01/DQB1*03:02		12	0.13	12
1	451	465	VMTTLIKRNTAIPTK	0.49	DRB3*02:02		1	3.7e-07	23
			Macrophomina phaseolina MS6 EKG12768.1
Seq #	Peptide start	Peptide end	Peptide	IEDB consensus percentile rank	Allele
1	8	22	ASSRFQWTTVLYLLL	0.02	DPA1*03:01/DPB1*04:02		19	0.003	11.67
1	8	22	ASSRFQWTTVLYLLL	0.09	DPA1*01/DPB1*04:01		19	0.003	11.67
1	621	635	LDENAAEATAEDFEE	0.1	DQA1*03:01/DQB1*03:02		12	0.37	11.33
1	65	79	GKVEIIVNDQGNRIT	0.18	DRB1*13:02		1	5e-09	28.67
1	428	442	GSLVLMDVNPLTLGI	0.19	DRB1*03:01		1	1.9e-07	25
1	8	22	ASSRFQWTTVLYLLL	0.24	DPA1*02:01/DPB1*01:01		19	0.003	11.67
1	95	109	AAKNQFSSNPARTIF	0.27	DRB3*02:02		1	2.1e-07	23.33
1	515	529	VSFELDANGILKVSA	0.31	DRB3*01:01		1	1.1e-07	23.67
1	212	226	RVVNEPTAAALAYGL	0.42	DQA1*01:02/DQB1*06:02		1	1e-09	28.67
1	8	22	ASSRFQWTTVLYLLL	0.46	DRB1*07:01		19	0.003	11.67
			Metarhizium anisopliae BRIP53293 KJK74257.1
Seq #	Peptide start	Peptide end	Peptide	IEDB consensus percentile rank	Allele
1	376	390	EAVAYGAAVQAAILS	0.15	DQA1*05:01/DQB1*03:01		1	2.3e-09	26
1	828	842	IGLIRRIKNKAKNAV	0.21	DRB1*08:02		7	0.82	11.33
1	174	188	INEPTAAAIAYGFDK	0.27	DQA1*01:02/DQB1*06:02		1	1e-09	29.67
1	399	413	SILLLDVAPLSLGIE	0.41	DRB1*03:01		1	2e-06	22
1	376	390	EAVAYGAAVQAAILS	0.45	DQA1*01:02/DQB1*06:02		1	2.3e-09	26
			Metarhizium brunneum ARSEF3297 XP_014545163.1
Seq #	Peptide start	Peptide end	Peptide	IEDB consensus percentile rank	Allele
1	376	390	EAVAYGAAVQAAILS	0.15	DQA1*05:01/DQB1*03:01		1	2.3e-09	26
1	174	188	INEPTAAAIAYGFDK	0.27	DQA1*01:02/DQB1*06:02		1	1e-09	29.67
1	399	413	SILLLDVAPLSLGIE	0.41	DRB1*03:01		1	2e-06	22
1	376	390	EAVAYGAAVQAAILS	0.45	DQA1*01:02/DQB1*06:02		1	2.3e-09	26
			Metarhizium brunneum QLI74174.1
Seq #	Peptide start	Peptide end	Peptide	IEDB consensus percentile rank	Allele
1	1	15	MAITKVHARSVYDSR	0.4	DRB1*07:01		5	2.9e-08	23.67
			Metarhizium guizhouense ARSEF977 KID91460.1
Seq #	Peptide start	Peptide end	Peptide	IEDB consensus percentile rank	Allele
1	376	390	EAVAYGAAVQAAILS	0.15	DQA1*05:01/DQB1*03:01		1	2.3e-09	26
1	174	188	INEPTAAAIAYGFDK	0.27	DQA1*01:02/DQB1*06:02		1	1e-09	29.67
1	399	413	SILLLDVAPLSLGIE	0.41	DRB1*03:01		1	2e-06	22
1	376	390	EAVAYGAAVQAAILS	0.45	DQA1*01:02/DQB1*06:02		1	2.3e-09	26
			Metarhizium robertsii ARSEF23 XP_007818331.1
Seq #	Peptide start	Peptide end	Peptide	IEDB consensus percentile rank	Allele
1	208	222	VNEPTAAAIAYGLDK	0.16	DQA1*01:02/DQB1*06:02		1	2.4e-10	30.67
1	706	720	FSSVTEFRKVTGSIL	0.21	DRB1*07:01		35, 36	0.004, 0.0037	12.67
1	720	734	LKFLRACRKMTGARA	0.23	DRB1*11:01		4, 6	0.17, 0.094	12.67
1	59	73	GHVEIILNDQGNRIT	0.25	DRB1*13:02		1	3.2e-08	27
1	507	521	VSFELDANGILKVSA	0.31	DRB3*01:01		1	1.1e-07	23.67
1	613	627	LDEHGADASAEDFEE	0.36	DQA1*03:01/DQB1*03:02		1	0.046	14
1	420	434	EELLLMDVNPLTLGI	0.38	DRB1*04:01		1	3.8e-06	21.67
1	956	970	QQQVIQQQQQQQKQA	0.38	DRB4*01:01		12	0.44	12.67
1	400	414	EAVAFGASVQAGILS	0.39	DQA1*05:01/DQB1*03:01		1	0.66	26
			Metarhizium robertsii EXV01178.1
Seq #	Peptide start	Peptide end	Peptide	IEDB consensus percentile rank	Allele
1	1	15	MAITKVHARSVYDSR	0.4	DRB1*07:01		5	2.9e-08	23.67
			Microsporum canis CBS113480 XP_002847153.1
Seq #	Peptide start	Peptide end	Peptide	IEDB consensus percentile rank	Allele
1	18	32	IFYLLFVLVAPLALL	0.01	DRB1*01:01		34, 36	0.0023, 0.0026	13
1	12	26	PFAWTTIFYLLFVLV	0.11	DPA1*01:03/DPB1*02:01		25	0.046	12.67
1	12	26	PFAWTTIFYLLFVLV	0.12	DPA1*01/DPB1*04:01		25	0.046	12.67
1	410	424	DEAVAFGAAVQAGVL	0.15	DQA1*05:01/DQB1*03:01		1	2e-09	28.67
1	218	232	VNEPTAAAIAYGLDM	0.16	DQA1*01:02/DQB1*06:02		1	2e-09	28.67
1	557	571	IDRMVAEAAEFAEED	0.16	DQA1*03:01/DQB1*03:02		1	1.4e-06	21.67
1	623	637	WLDENSATATAEDFE	0.19	DQA1*03:01/DQB1*03:02		1	0.03	14
1	7	21	RGSSSPFAWTTIFYL	0.22	DPA1*01:03/DPB1*02:01		25	0.022	14
1	12	26	PFAWTTIFYLLFVLV	0.22	DPA1*02:01/DPB1*05:01		25	0.046	12.67
1	431	445	EDVVLMDVNPLTLGI	0.23	DRB1*03:01		1	7.4e-07	23.67
1	514	528	PQIEVSFELDPNGIL	0.23	DRB3*01:01		1	5.1e-08	27
1	7	21	RGSSSPFAWTTIFYL	0.24	DPA1*01/DPB1*04:01		25	0.022	14
1	12	26	PFAWTTIFYLLFVLV	0.25	DPA1*03:01/DPB1*04:02		25	0.046	12.67
1	7	21	RGSSSPFAWTTIFYL	0.26	DPA1*02:01/DPB1*01:01		25	0.022	14
1	12	26	PFAWTTIFYLLFVLV	0.26	DPA1*02:01/DPB1*01:01		25	0.046	12.67
1	18	32	IFYLLFVLVAPLALL	0.28	DRB1*09:01		34, 36	0.0023, 0.0026	13
1	23	37	FVLVAPLALLGTAHA	0.38	DRB1*01:01		34	0.0029	13.33
1	7	21	RGSSSPFAWTTIFYL	0.39	DPA1*03:01/DPB1*04:02		25	0.022	14
1	7	21	RGSSSPFAWTTIFYL	0.49	DPA1*02:01/DPB1*05:01		25	0.022	14
			Millerozym farinosa CBS7064 CCE88401.1
Seq #	Peptide start	Peptide end	Peptide	IEDB consensus percentile rank	Allele
1	407	421	DEAVAYGAAVQAGVL	0.15	DQA1*05:01/DQB1*03:01		1	1.3e-10	30
1	214	228	IVNEPTAAAIAYGLD	0.16	DQA1*01:02/DQB1*06:02		1	2.6e-10	30.33
1	515	529	VTFALDANGILKVEA	0.24	DRB3*01:01		1	1.4e-06	21.33
1	278	292	IVRYLAKLFKKKHNI	0.4	DRB1*11:01		1	0.01	13.33
1	290	304	HNIDISNNAKAISKL	0.49	DRB1*13:02		2	0.02	13.33
1	448	462	VMTTLIKRNTAIPTK	0.49	DRB3*02:02		1	3.7e-07	23
			Moesziomyces antarcticus T34 GAC72805.1
Seq #	Peptide start	Peptide end	Peptide	IEDB consensus percentile rank	Allele
1	543	557	RITPSYVAFTPERLV	0.15	DRB1*09:01		1	2.3e-08	26.33
1	678	692	IVNEPTAAAIAYGLD	0.16	DQA1*01:02/DQB1*06:02		1	2.6e-10	30.33
1	492	506	GSSAGGMGVAAATDK	0.27	DQA1*05:01/DQB1*03:01		9, 10, 33	0.031, 0.56, 0.25	12.33
1	1043	1057	NLQNFIASLRSQIAD	0.27	DRB1*01:01		12	0.00022	17.33
1	621	635	TPEEVSAMVLQKMKE	0.33	DQA1*01:02/DQB1*06:02		1	3.3e-08	25.67
1	442	456	VQVIMVLASRTTAVA	0.38	DRB1*15:01		20	0.15	12
1	1018	1032	ERMVAEAEEFAEQDE	0.41	DQA1*03:01/DQB1*03:02		1	6.9e-07	22.67
			Moesziomyces antarcticus XP_014658722.1
Seq #	Peptide start	Peptide end	Peptide	IEDB consensus percentile rank	Allele
1	493	507	RITPSYVAFTPERLV	0.15	DRB1*09:01		1	2.3e-08	26.33
1	628	642	IVNEPTAAAIAYGLD	0.16	DQA1*01:02/DQB1*06:02		1	2.6e-10	30.33
1	442	456	ASSAGGMGVAAASDK	0.21	DQA1*05:01/DQB1*03:01		10	0.28	12.33
1	420	434	PAFMTIIMAILALLT	0.24	DRB1*01:01		20	0.0055	13
1	993	1007	NLQNFIASLRSQIAD	0.27	DRB1*01:01		12	0.00022	17.33
1	571	585	TPEEVSAMVLQKMKE	0.33	DQA1*01:02/DQB1*06:02		1	3.3e-08	25.67
1	77	91	AKDQAAAGTSASATA	0.41	DQA1*05:01/DQB1*03:01		10	0.13	11
1	968	982	ERMVAEAEEFAEQDE	0.41	DQA1*03:01/DQB1*03:02		1	6.9e-07	22.67
			Moesziomyces aphidis DSM70725 ETS61164.1
Seq #	Peptide start	Peptide end	Peptide	IEDB consensus percentile rank	Allele
1	469	483	RITPSYVAFTPERLV	0.15	DRB1*09:01		1	2.3e-08	26.33
1	604	618	IVNEPTAAAIAYGLD	0.16	DQA1*01:02/DQB1*06:02		1	2.6e-10	30.33
1	418	432	GSSAGGMGVAAATDK	0.27	DQA1*05:01/DQB1*03:01		9, 10, 33	0.031, 0.56, 0.25	12.33
1	979	993	NLQNFIASLRSQIAD	0.27	DRB1*01:01		12	0.00022	17.33
1	547	561	TPEEVSAMVLQKMKE	0.33	DQA1*01:02/DQB1*06:02		1	2.6e-10	25.67
1	401	415	IVMAIFALLTFSAFM	0.36	DPA1*01/DPB1*04:01		25	0.18	10.33
1	368	382	VQVIMVLASRTTAVA	0.38	DRB1*15:01		20	0.15	12
1	77	91	AKDQAAAGTSASATA	0.41	DQA1*05:01/DQB1*03:01		10	0.13	11
1	954	968	ERMVAEAEEFAEQDE	0.41	DQA1*03:01/DQB1*03:02		1	6.9e-07	22.67
			Nannizzia gypsea CBS118893 XP_003169808.1
Seq #	Peptide start	Peptide end	Peptide	IEDB consensus percentile rank	Allele
1	9	23	ASSPFAWTTILYLLL	0.01	DPA1*03:01/DPB1*04:02		16, 25	0.063, 0.15	11.67
1	9	23	ASSPFAWTTILYLLL	0.06	DPA1*01/DPB1*04:01		16, 25	0.063, 0.15	11.67
1	410	424	DEAVAFGAAVQAGVL	0.15	DQA1*05:01/DQB1*03:01		1	2e-09	28.67
1	218	232	VNEPTAAAIAYGLDM	0.16	DQA1*01:02/DQB1*06:02		1	2e-09	28.67
1	557	571	IDRMVAEAAEFAEED	0.16	DQA1*03:01/DQB1*03:02		1	1.4e-06	21.67
1	9	23	ASSPFAWTTILYLLL	0.17	DPA1*02:01/DPB1*01:01		16, 25	0.063, 0.15	11.67
1	431	445	EDVVLMDVNPLTLGI	0.23	DRB1*03:01		1	7.4e-07	23.67
1	514	528	PQIEVSFELDPNGIL	0.23	DRB3*01:01		1	5.1e-08	27
1	28	42	PFALLGTAHAGDDQA	0.25	DRB1*01:01		7	0.99	14
1	623	637	WLEENAATATAEDFE	0.3	DQA1*03:01/DQB1*03:02		1	0.026	14
1	18	32	ILYLLLVLVAPFALL	0.38	DRB1*01:01		34, 36	0.0035, 0.0038	12.67
			Ophiostoma piceae UAMH11346 EPE03626.1
Seq #	Peptide start	Peptide end	Peptide	IEDB consensus percentile rank	Allele
1	64	78	DGALQLDISSPFQRI	0.18	DRB3*01:01		25	0.068	13
1	173	187	LQPLVPSLAAPGYTK	0.23	DRB1*09:01		3, 4, 6	0.38, 0.2, 0.24	13
1	64	78	DGALQLDISSPFQRI	0.24	DRB1*03:01		25	0.068	13
1	268	282	ARNEAEAAAAAEAFR	0.36	DQA1*03:01/DQB1*03:02		4	0.061	11.67
1	37	51	DSYLAALGFASPSRE	0.44	DRB1*01:01		25	0.11	12.33
			Paxillus involutus ATCC200175 KIJ009930.1
Seq #	Peptide start	Peptide end	Peptide	IEDB consensus percentile rank	Allele
1	188	202	ETYHTLKKVISAKYG	0.09	DRB1*11:01		5	8e-07	22
1	160	174	AGNKLAFQEFMLLPT	0.15	DPA1*01/DPB1*04:01		5	1.7e-08	27
1	160	174	AGNKLAFQEFMLLPT	0.24	DPA1*02:01/DPB1*01:01		5	1.7e-08	27
1	160	174	AGNKLAFQEFMLLPT	0.27	DPA1*01:03/DPB1*02:01		5	1.7e-08	27
1	188	202	ETYHTLKKVISAKYG	0.35	DRB1*08:02		5	8e-07	22
			Phialemoniopsis curvata XP_030991972.1
Seq #	Peptide start	Peptide end	Peptide	IEDB consensus percentile rank	Allele
1	401	415	DEAVAFGAAVQAGVL	0.15	DQA1*05:01/DQB1*03:01		1	2e-09	28.67
1	208	222	IVNEPTAAAIAYGLD	0.16	DQA1*01:02/DQB1*06:02		1	2.6e-10	30.33
1	422	436	EEIVLMDVNPLTLGI	0.19	DRB1*03:01		1	3.9e-06	22
1	509	523	VSFELDANGILKVSA	0.31	DRB3*01:01		1	1.1e-07	23.67
1	73	87	ITPSYVAFTEEERLV	0.41	DQA1*03:01/DQB1*03:02		1	4.3e-07	25
			Piedraia hortae CBS480.64 KAF2860610.1
Seq #	Peptide start	Peptide end	Peptide	IEDB consensus percentile rank	Allele
1	1	15	MTVFYVFSLLLAPML	0.01	DRB1*01:01		25	0.39	10.33
1	610	624	EENAQSADAEAFEEQ	0.08	DQA1*03:01/DQB1*03:02		1	0.014	12.67
1	6	20	VFSLLLAPMLLVGLI	0.16	DRB1*01:01		25	0.15	13
1	416	430	KDLVLMDVNPLTLGI	0.2	DRB1*03:01		1	1.4e-07	25
1	590	604	IEEDDKEAILEAVKE	0.36	DQA1*03:01/DQB1*03:02		1	0.029	13
1	203	217	IVNEPTAAALAYGLD	0.42	DQA1*01:02/DQB1*06:02		1	1.1e-09	29.33
1	1	15	MTVFYVFSLLLAPML	0.46	DPA1*01/DPB1*04:01		25	0.39	10.33
			Purpureocillium lilacinum PWI75594.1
Seq #	Peptide start	Peptide end	Peptide	IEDB consensus percentile rank	Allele
1	757	771	ESDEEESEAQFEEQE	0.14	DQA1*03:01/DQB1*03:02		16	0.016	13.33
1	401	415	DEAVAFGAAVQAGVL	0.15	DQA1*05:01/DQB1*03:01		1	2e-09	28.67
1	208	222	IVNEPTAAAIAYGLD	0.16	DQA1*01:02/DQB1*06:02		1	2.6e-10	30.33
1	615	629	LEESGAEATAEDFEE	0.16	DQA1*03:01/DQB1*03:02		4, 6	0.052, 0.055	13.67
1	422	436	EEIVLMDVNPLTLGI	0.19	DRB1*03:01		1	3.9e-06	22
1	203	217	LNVLRIVNEPTAAAI	0.26	DRB1*04:01		1	6e-09	28
1	509	523	VSFELDANGILKVSA	0.31	DRB3*01:01		1	1.1e-07	23.67
			Rhinocladiella mackenziei CBS650.93_XP 013271086.1
Seq #	Peptide start	Peptide end	Peptide	IEDB consensus percentile rank	Allele
1	10	24	SALQWTTIFYLLLIF	0.14	DPA1*01/DPB1*04:01		28	0.042	11
1	219	233	VNEPTAAAIAYGLDK	0.16	DQA1*01:02/DQB1*06:02		1	2.4e-10	30.67
1	70	84	GKVEIIVNDQGNRIT	0.18	DRB1*13:02		1	5e-09	28.67
1	10	24	SALQWTTIFYLLLIF	0.2	DPA1*03:01/DPB1*04:02		28	0.042	11
1	431	445	EDIVLMDVNPLTLGI	0.21	DRB1*03:01		1	4.9e-07	24
1	518	532	VSFELDANGILKVSA	0.31	DRB3*01:01		1	1.1e-07	23.67
1	10	24	SALQWTTIFYLLLIF	0.33	DPA1*01:03/DPB1*02:01		28	0.042	11
1	10	24	SALQWTTIFYLLLIF	0.35	DPA1*02:01/DPB1*01:01		28	0.042	11
1	10	24	SALQWTTIFYLLLIF	0.45	DPA1*02:01/DPB1*05:01		28	0.042	11
			Rhizoctonia solani CUA75463.1
Seq #	Peptide start	Peptide end	Peptide	IEDB consensus percentile rank	Allele
1	242	256	GRVLLKFKNALLSEV	0.06	DRB1*15:01		30	0.025	11.67
1	416	430	AGTIAGLTVLCIVNK	0.12	DQA1*01:02/DQB1*06:02		1	1.2e-05	20.67
1	77	91	LHFTLDDFSAFLLRV	0.24	DRB3*01:01		18, 25	0.2, 0.3	10.67
1	249	263	KNALLSEVEVEGEIE	0.24	DQA1*03:01/DQB1*03:02		12	0.64	12
1	167	181	SVLLRHVAQAIAKYA	0.33	DRB1*08:02		9	0.072	10.67
1	543	557	FSETLTRSKFEELNI	0.43	DPA1*01/DPB1*04:01		1	4e-09	27.33
1	706	720	QIEVTFEIDGNGILK	0.43	DRB3*01:01		1	4.7e-08	26.33
			Rhizoctoni solani AG-8 WAC10335 KDN46749.1
Seq #	Peptide start	Peptide end	Peptide	IEDB consensus percentile rank	Allele
1	121	135	IVNEPTAAAIAYGLD	0.16	DQA1*01:02/DQB1*06:02		1	2.6e-10	30.33
1	116	130	LTVLRIVNEPTAAAI	0.34	DRB1*04:01		1	3.6e-08	25.67
1	417	431	PQIEVTFEIDANGIL	0.36	DRB3*01:01		1	5e-10	30
1	241	255	FSETLTRSKFEELNI	0.43	DPA1*01/DPB1*04:01		1	4e-09	27.33
			Rhizoctonia solani 123E KEP49386.1
Seq #	Peptide start	Peptide end	Peptide	IEDB consensus percentile rank	Allele
1	207	221	IVNEPTAAAIAYGLD	0.16	DQA1*01:02/DQB1*06:02		1	2.6e-10	30.33
1	166	180	AEAYLGNKVTHAVVT	0.33	DRB3*02:02		1	1.2e-09	27.67
1	202	216	LTVLRIVNEPTAAAI	0.34	DRB1*04:01		1	3.6e-08	25.67
1	507	521	VTFEIDANGILKVAA	0.35	DRB3*01:01		1	2.9e-08	25
1	327	341	FSETLTRSKFEELNI	0.43	DPA1*01/DPB1*04:01		1	4e-09	27.33
			Rhizoctonia solani AG-1 IA ELU40284.1
Seq #	Peptide start	Peptide end	Peptide	IEDB consensus percentile rank	Allele
1	2	16	RDMRAYKTLRLRIRI	0.06	DRB1*15:01		1, 17	0.056, 0.076	11.33
1	227	241	RVSSGFLSDSTAFHT	0.09	DRB1*04:01		26	0.0029	13.67
1	484	498	GRYRAAVPSGASTGI	0.09	DRB1*09:01		5	6.6e-09	27.33
1	615	629	AGNKLAFQEFMLLPT	0.15	DPA1*01/DPB1*04:01		5	1.7e-08	27
1	615	629	AGNKLAFQEFMLLPT	0.24	DPA1*02:01/DPB1*01:01		5	1.7e-08	27
1	615	629	AGNKLAFQEFMLLPT	0.27	DPA1*01:03/DPB1*02:01		5	1.7e-08	27
1	445	459	VPVLHLSYSNNMSIT	0.31	DRB1*13:02		4, 6, 22	0.13, 0.13, 0.15	10.67
1	642	656	TEVYHSLKKVIQAKY	0.34	DRB1*11:01		5	2e-07	22
1	739	753	DLYIGYIKKYPIVSI	0.36	DRB1*08:02		5	2e-07	23
1	301	315	SPKPESIALEADEPE	0.37	DQA1*05:01/DQB1*02:01		4, 6, 25	0.2, 0.23, 0.075	13.33
1	8	22	KTLRLRIRIITVLKL	0.42	DRB4*01:01		3	0.055	10.67
1	396	410	MRSSKTYYLSRKKRL	0.42	DRB1*11:01		31	0.055	11.67
1	51	65	AVQLIQAQPSSLYTL	0.43	DRB1*12:01		25	0.43	12.67
1	51	65	AVQLIQAQPSSLYTL	0.43	DRB4*01:01		25	0.43	12.67
			Rhizoctonia solani AG-1 IB CEL58561.1
Seq #	Peptide start	Peptide end	Peptide	IEDB consensus percentile rank	Allele
1	12	26	SVVFILLAVIAAICL	0.16	DRB1*01:01		11	0.013	13
1	207	221	IVNEPTAAAIAYGLD	0.16	DQA1*01:02/DQB1*06:02		1	2.6e-10	30.33
1	202	216	LTILRIVNEPTAAAI	0.23	DRB1*04:01		1	3.9e-08	25.33
1	166	180	AEAYLGNKVTHAVVT	0.33	DRB3*02:02		1	1.2e-09	27.67
1	503	517	PQIEVTFEIDANGIL	0.36	DRB3*01:01		1	5e-10	30
1	196	210	AGTIAGLTILRIVNE	0.37	DQA1*01:02/DQB1*06:02		1	3.3e-09	25.67
1	327	341	FSETLTRSKFEELNI	0.43	DPA1*01/DPB1*04:01		1	4e-09	27.33
			Rhizoctonia solani AG-3 Rhs1AP EUC60696.1
Seq #	Peptide start	Peptide end	Peptide	IEDB consensus percentile rank	Allele
1	207	221	IVNEPTAAAIAYGLD	0.16	DQA1*01:02/DQB1*06:02		1	2.6e-10	30.33
1	166	180	AEAYLGNKVTHAVVT	0.33	DRB3*02:02		1	1.2e-09	27.67
1	202	216	LTVLRIVNEPTAAAI	0.34	DRB1*04:01		1	3.6e-08	25.67
1	507	521	VTFEIDANGILKVAA	0.35	DRB3*01:01		1	2.9e-08	25
1	327	341	FSETLTRSKFEELNI	0.43	DPA1*01/DPB1*04:01		1	4e-09	27.33
			Russula emetica KAF8494857.1
Seq #	Peptide start	Peptide end	Peptide	IEDB consensus percentile rank	Allele
1	13	27	LSSLSFAFFLFVALI	0.03	DPA1*01/DPB1*04:01		13	0.095	10.33
1	13	27	LSSLSFAFFLFVALI	0.04	DPA1*01:03/DPB1*02:01		13	0.095	10.33
1	94	108	SAKNAFHSNPTNTVF	0.12	DRB3*02:02		1	5.6e-06	21
1	212	226	IINEPTAAAIAYGLD	0.16	DQA1*01:02/DQB1*06:02		1	2.1e-10	30.67
1	274	288	DNRLIEYFVKQYKKK	0.3	DPA1*02:01/DPB1*05:01		1	9.5e-07	22.67
1	13	27	LSSLSFAFFLFVALI	0.39	DPA1*03:01/DPB1*04:02		13	0.095	10.33
1	201	215	AGTIAGLQILRIINE	0.42	DRB4*01:01		1	6.8e-09	26
1	18	32	FAFFLFVALIALCPP	0.45	DPA1*01:03/DPB1*02:01		4	0.025	14.33
1	18	32	FAFFLFVALIALCPP	0.47	DPA1*03:01/DPB1*04:02		4	0.025	14.33
1	555	569	RMIREAEDFATEDEV	0.47	DQA1*03:01/DQB1*03:02		1	9.2e-05	18.67
			Sporidiobolus salmonicolor CEQ42946.1
Seq #	Peptide start	Peptide end	Peptide	IEDB consensus percentile rank	Allele
1	88	102	VNEPTAAAIAYGLDK	0.16	DQA1*01:02/DQB1*06:02		1	2.4e-10	30.67
1	148	162	DNRVIDYFVKLWKRK	0.21	DPA1*02:01/DPB1*05:01		1	8.7e-07	22
1	193	207	MSTKVEIEAFFEGED	0.21	DQA1*03:01/DQB1*03:02		1	1.4e-06	21.67
1	495	509	LEEFGASAQNEDFDE	0.43	DQA1*03:01/DQB1*03:02		4, 6, 24	0.29, 0.28, 0.13	11.33
			Syncephalastrum racemosum ORY94843.1
Seq #	Peptide start	Peptide end	Peptide	IEDB consensus percentile rank	Allele
1	381	395	SNKVLLLDVNPLTLG	0.15	DRB1*04:01		1	6e-05	19
1	167	181	IINEPTAAAIAYGLD	0.16	DQA1*01:02/DQB1*06:02		1	2.1e-10	30.67
			Thermothelomyces thermophilus ATCC 42464 XP_003664039.1
Seq #	Peptide start	Peptide end	Peptide	IEDB consensus percentile rank	Allele
1	399	413	DEAVAFGAAVQAGVL	0.15	DQA1*05:01/DQB1*03:01		1	2e-09	28.67
1	207	221	IVNEPTAAAIAYGLD	0.16	DQA1*01:02/DQB1*06:02		1	2.6e-10	30.33
1	420	434	EEIVLMDVNPLTLGI	0.19	DRB1*03:01		1	3.9e-06	22
1	11	25	GLSFIGFFALLFSLG	0.26	DPA1*01/DPB1*04:01		3	0.02	12.33
1	202	216	LNVLRIVNEPTAAAI	0.26	DRB1*04:01		1	6e-09	28
1	507	521	VTFELDANGILKVSA	0.28	DRB3*01:01		1	2.4e-08	24.67
1	11	25	GLSFIGFFALLFSLG	0.37	DPA1*01:03/DPB1*02:01		3	0.02	12.33
1	383	397	LIEEYFGKTASKGIN	0.48	DRB1*07:01		1	0.00012	20
			Verruconis gallopava XP_016211849.1
Seq #	Peptide start	Peptide end	Peptide	IEDB consensus percentile rank	Allele
1	15	29	CVGIFRDDRIEIIAN	0.13	DRB3*01:01		1	7.5e-08	27
1	366	380	EAVAYGAAVQAAILS	0.15	DQA1*05:01/DQB1*03:01		1	2.3e-09	26
1	170	184	IINEPTAAAIAYGLD	0.16	DQA1*01:02/DQB1*06:02		1	2.1e-10	30.67
1	54	68	KNQVAMNPANTVFDA	0.29	DRB3*02:02		1	4.1e-07	24.33
1	473	487	QIEVTFDVDANGIIN	0.38	DRB3*01:01		1	1.6e-07	24
1	390	404	EILLLDVAPLSIGIE	0.41	DRB1*03:01		1	2.6e-06	21.67
1	366	380	EAVAYGAAVQAAILS	0.45	DQA1*01:02/DQB1*06:02		1	2.3e-09	26
			Wallemia mellicola CBS 633.66 XP_006958168.1
Seq #	Peptide start	Peptide end	Peptide	IEDB consensus percentile rank	Allele
1	202	216	IINEPTAAAIAYGLD	0.16	DQA1*01:02/DQB1*06:02		1	2.1e-10	30.67
1	503	517	EVTFELDANGILKTT	0.25	DRB3*01:01		1	9.6e-08	24.33
1	5	19	YRHTFSLLLIGFLAI	0.3	DPA1*01/DPB1*04:01		23	0.26	11.33
			Yarrowia lipolytica CLIB122 XP_503913.1
Seq #	Peptide start	Peptide end	Peptide	IEDB consensus percentile rank	Allele
1	398	412	DEAVAYGAAVQAGVL	0.15	DQA1*05:01/DQB1*03:01		1	1.3e-10	30
1	205	219	IVNEPTAAAIAYGLD	0.16	DQA1*01:02/DQB1*06:02		1	2.6e-10	30.33
1	200	214	LNVLRIVNEPTAAAI	0.26	DRB1*04:01		1	6e-09	28
1	506	520	VTFELDANGILRVTA	0.27	DRB3*01:01		1	5.8e-09	27
1	265	279	FDYRVIKHFVKQYNK	0.34	DPA1*02:01/DPB1*05:01		1	3.8e-07	23.33
1	70	84	ITPSYVAFTEDERLV	0.45	DQA1*05:01/DQB1*02:01		1	6.4e-07	25
			Yarrowia lipolytica KAB8283725.1
Seq #	Peptide start	Peptide end	Peptide	IEDB consensus percentile rank	Allele
1	239	253	DEAVAYGAAVQAGVL	0.15	DQA1*05:01/DQB1*03:01		1	1.3e-10	30
1	46	60	IVNEPTAAAIAYGLD	0.16	DQA1*01:02/DQB1*06:02		1	2.6e-10	30.33
1	41	55	LNVLRIVNEPTAAAI	0.26	DRB1*04:01		1	6e-09	28
1	347	361	VTFELDANGILRVTA	0.27	DRB3*01:01		1	5.8e-09	27
1	106	120	FDYRVIKHFVKQYNK	0.34	DPA1*02:01/DPB1*05:01		1	3.8e-07	23.33

## Sheet: Autoreactive_Putative_T_Cell_Ep
			Absidia glauca SAM08991.1
Seq #	Peptide start	Peptide end	Peptide	IEDB consensus percentile rank	Allele		Antigen(s)	Lalign_E_Value	Score_From_Matlab_Alignment
1	280	294	IINEPTAAAIAYGLD	0.16	DQA1*01:02/DQB1*06:02		1	2.1e-10	30.67
1	495	509	DKVLLLDVNPLTLGI	0.17	DRB1*04:01		1	2e-05	20.33
1	560	574	NKLGKFELNGIAPAP	0.33	DRB3*02:02		1	1.5e-05	21.33
1	578	592	PQIEVTFEIDANGIL	0.36	DRB3*01:01		1	5e-10	30
			Absidia repens ORZ23613.1
Seq #	Peptide start	Peptide end	Peptide	IEDB consensus percentile rank	Allele
1	201	215	IINEPTAAAIAYGLD	0.16	DQA1*01:02/DQB1*06:02		1	2.1e-10	30.67
1	416	430	DKVLLLDVNPLTLGI	0.17	DRB1*04:01		1	2e-05	20.33
1	481	495	NKLGKFELNGIAPAP	0.33	DRB3*02:02		1	1.5e-05	21.33
1	499	513	PQIEVTFEIDANGIL	0.36	DRB3*01:01		1	5e-10	30
			Apiotrichum porosum XP_028480718.1
Seq #	Peptide start	Peptide end	Peptide	IEDB consensus percentile rank	Allele
1	224	238	IVNEPTAAAIAYGLD	0.16	DQA1*01:02/DQB1*06:02		1	2.6e-10	30.33
1	522	536	PQIEVTFEIDANGLL	0.26	DRB3*01:01		1	1.3e-09	29
1	345	359	FSETLTRSKFEELNM	0.43	DPA1*01/DPB1*04:01		1	1.5e-09	29
			Apophysomyces ossiformis KAF7722541.1
Seq #	Peptide start	Peptide end	Peptide	IEDB consensus percentile rank	Allele
1	204	218	IINEPTAAAIAYGLD	0.16	DQA1*01:02/DQB1*06:02		1	2.1e-10	30.67
1	418	432	DKVLLLDVNPLTLGI	0.17	DRB1*04:01		1	2e-05	20.33
1	505	519	VTFEIDANGILKVSA	0.36	DRB3*01:01		1	1.7e-08	25.67
			Aureobasidium melanogenum CBS11037 KEQ60096.1
Seq #	Peptide start	Peptide end	Peptide	IEDB consensus percentile rank	Allele
1	427	441	SSIVLMDVNPLTLGI	0.21	DRB1*03:01		1	3.5e-06	21.33
1	514	528	VSFELDANGILKVSA	0.31	DRB3*01:01		1	1.1e-07	23.67
1	213	227	RVVNEPTAAALAYGL	0.42	DQA1*01:02/DQB1*06:02		1	1e-09	28.67
			Aureobasidium pullulans EXF150 XP_029763370.1
Seq #	Peptide start	Peptide end	Peptide	IEDB consensus percentile rank	Allele
1	426	440	SGIVLMDVNPLTLGI	0.21	DRB1*03:01		1	3.4e-06	22
1	513	527	VSFELDANGILKVSA	0.31	DRB3*01:01		1	1.1e-07	23.67
1	212	226	RVVNEPTAAALAYGL	0.42	DQA1*01:02/DQB1*06:02		1	1e-09	28.67
			Aureobasidium pullulans THV74046.1
Seq #	Peptide start	Peptide end	Peptide	IEDB consensus percentile rank	Allele
1	447	461	SGIVLMDVNPLTLGI	0.21	DRB1*03:01		1	3.4e-06	22
1	534	548	VSFELDANGILKVSA	0.31	DRB3*01:01		1	1.1e-07	23.67
1	233	247	RVVNEPTAAALAYGL	0.42	DQA1*01:02/DQB1*06:02		1	1e-09	28.67
			Blastomyces gilchristii SLH14081 XP_002627459.1
Seq #	Peptide start	Peptide end	Peptide	IEDB consensus percentile rank	Allele
1	70	84	GKVEIFVNDQGNRIT	0.11	DRB3*01:01		1	6.6e-08	27
1	219	233	VNEPTAAAIAYGLDK	0.16	DQA1*01:02/DQB1*06:02		1	2.4e-10	30.67
1	558	572	IDRMVAEAAEFAEED	0.16	DQA1*03:01/DQB1*03:02		1	1.4e-06	21.67
1	432	446	SEIVLMDVNPLTLGI	0.21	DRB1*03:01		1	2.6e-06	22
1	519	533	VSFELDANGILKVTA	0.29	DRB3*01:01		1	4.5e-08	24.67
			Blastomyces parvus PGH09182.1
Seq #	Peptide start	Peptide end	Peptide	IEDB consensus percentile rank	Allele
1	70	84	GKVEIFVNDQGNRIT	0.11	DRB3*01:01		1	6.6e-08	27
1	219	233	VNEPTAAAIAYGLDK	0.16	DQA1*01:02/DQB1*06:02		1	2.4e-10	30.67
1	558	572	IDRMVAEAAEFAEED	0.16	DQA1*03:01/DQB1*03:02		1	1.4e-06	21.67
1	432	446	SEIVLMDVNPLTLGI	0.21	DRB1*03:01		1	2.6e-06	22
1	519	533	VSFELDANGILKVTA	0.29	DRB3*01:01		1	4.5e-08	24.67
			Blastomyces percursus OJD22326.1
Seq #	Peptide start	Peptide end	Peptide	IEDB consensus percentile rank	Allele
1	70	84	GKVEIFVNDQGNRIT	0.11	DRB3*01:01		1	6.6e-08	27
1	219	233	VNEPTAAAIAYGLDK	0.16	DQA1*01:02/DQB1*06:02		1	2.4e-10	30.67
1	432	446	SEIVLMDVNPLTLGI	0.21	DRB1*03:01		1	2.6e-06	22
1	519	533	VSFELDANGILKVTA	0.29	DRB3*01:01		1	4.5e-08	24.67
			Byssochlamys spectabilis No5 GAD96110.1
Seq #	Peptide start	Peptide end	Peptide	IEDB consensus percentile rank	Allele
1	214	228	IVNEPTAAAIAYGLD	0.16	DQA1*01:02/DQB1*06:02		1	2.6e-10	30.33
1	428	442	AEVVLMDVNPLTMGI	0.23	DRB1*03:01		1	6.4e-06	21
1	554	568	IDRMVAEAEEFAEED	0.34	DQA1*03:01/DQB1*03:02		1	5e-07	24
1	106	120	TRTIFDIKRLIGRKW	0.42	DRB1*11:01		1	4e-08	25.33
			Byssochlamys spectabilis XP_028489444.1
Seq #	Peptide start	Peptide end	Peptide	IEDB consensus percentile rank	Allele
1	214	228	IVNEPTAAAIAYGLD	0.16	DQA1*01:02/DQB1*06:02		1	2.6e-10	30.33
1	426	440	GTSEVVLMDVNPLTL	0.32	DRB1*03:01		1	2.7e-05	19
1	554	568	IDRMVAEAEEFAEED	0.34	DQA1*03:01/DQB1*03:02		1	5e-07	24
1	106	120	TRTIFDIKRLIGRKW	0.42	DRB1*11:01		1	4e-08	25.33
			Cladophialophora bantiana CBS 173.52 XP_016620036.1
Seq #	Peptide start	Peptide end	Peptide	IEDB consensus percentile rank	Allele
1	438	452	EDLILMDVNPLTLGI	0.12	DRB1*03:01		1	3.4e-07	24.67
1	225	239	VNEPTAAAIAYGLDK	0.16	DQA1*01:02/DQB1*06:02		1	2.4e-10	30.67
1	76	90	GKVEIIVNDQGNRIT	0.18	DRB1*13:02		1	5e-09	28.67
1	564	578	IDRMVAEAEEFAEAD	0.24	DQA1*03:01/DQB1*03:02		1	2.1e-06	21.67
1	525	539	VSFELDANGILKVSA	0.31	DRB3*01:01		1	1.1e-07	23.67
1	438	452	EDLILMDVNPLTLGI	0.47	DRB1*04:01		1	3.4e-07	24.67
			Cladophialophora carrionii CBS16054 XP_008731153.1
Seq #	Peptide start	Peptide end	Peptide	IEDB consensus percentile rank	Allele
1	438	452	EDLILMDVNPLTLGI	0.12	DRB1*03:01		1	3.4e-07	24.67
1	76	90	GKVEIIVNDQGNRIT	0.18	DRB1*13:02		1	5e-09	28.67
1	417	431	DEAVAYGAAVQAGIL	0.21	DQA1*05:01/DQB1*03:01		1	2.3e-10	29.67
1	564	578	IDRMVAEAEEFAEAD	0.24	DQA1*03:01/DQB1*03:02		1	2.1e-06	21.67
1	525	539	VSFELDANGILKVTA	0.29	DRB3*01:01		1	4.5e-08	24.67
1	223	237	RVVNEPTAAALAYGL	0.42	DQA1*01:02/DQB1*06:02		1	1e-09	28.67
1	438	452	EDLILMDVNPLTLGI	0.47	DRB1*04:01		1	3.4e-07	24.67
			Cladophialophora immunda OQV09414.1
Seq #	Peptide start	Peptide end	Peptide	IEDB consensus percentile rank	Allele
1	438	452	EDLILMDVNPLTLGI	0.12	DRB1*03:01		1	3.4e-07	24.67
1	225	239	VNEPTAAAIAYGLDK	0.16	DQA1*01:02/DQB1*06:02		1	2.4e-10	30.67
1	76	90	GKVEIIVNDQGNRIT	0.18	DRB1*13:02		1	5e-09	28.67
1	564	578	IDRMVAEAEEFAEAD	0.24	DQA1*03:01/DQB1*03:02		1	2.1e-06	21.67
1	525	539	VSFELDANGILKVSA	0.31	DRB3*01:01		1	1.1e-07	23.67
1	438	452	EDLILMDVNPLTLGI	0.47	DRB1*04:01		1	3.4e-07	24.67
			Cladosporium cladosporioides AET14829.1
Seq #	Peptide start	Peptide end	Peptide	IEDB consensus percentile rank	Allele
1	365	379	EAVAYGAAVQAAILS	0.15	DQA1*05:01/DQB1*03:01		1	2.3e-09	26
1	170	184	IINEPTAAAIAYGLD	0.16	DQA1*01:02/DQB1*06:02		1	2.1e-10	30.67
1	15	29	CVGIYRDDRIEIIAN	0.36	DRB3*01:01		1	1.8e-07	25.67
1	389	403	EILLLDVAPLSLGIE	0.41	DRB1*03:01		1	1.5e-06	22.67
1	365	379	EAVAYGAAVQAAILS	0.45	DQA1*01:02/DQB1*06:02		1	2.3e-09	26
			Claviceps purpurea 20.1 CCE27207.1
Seq #	Peptide start	Peptide end	Peptide	IEDB consensus percentile rank	Allele
1	1234	1248	DEAVAFGAAVQAGVL	0.15	DQA1*05:01/DQB1*03:01		1	2e-09	28.67
1	1041	1055	IVNEPTAAAIAYGLD	0.16	DQA1*01:02/DQB1*06:02		1	2.6e-10	30.33
1	1255	1269	EEIVLMDVNPLTLGI	0.19	DRB1*03:01		1	3.9e-06	22
1	1342	1356	VSFELDANGILKVSA	0.31	DRB3*01:01		1	1.1e-07	23.67
1	526	540	GHRDFVPNMIAGASQ	0.38	DRB3*02:02		21	0.00084	17.33
			Colletotrichum tofieldiae KZL76229.1
Seq #	Peptide start	Peptide end	Peptide	IEDB consensus percentile rank	Allele
1	186	200	RNTIFDIKRMIGQKF	0.15	DRB4*01:01		1	8e-06	20.33
1	487	501	DEAVAFGAAVQAGVL	0.15	DQA1*05:01/DQB1*03:01		1	2e-09	28.67
1	294	308	IVNEPTAAAIAYGLD	0.16	DQA1*01:02/DQB1*06:02		1	2.6e-10	30.33
1	508	522	EDIVLMDVNPLTLGI	0.21	DRB1*03:01		1	4.9e-07	24
1	289	303	LNVLRIVNEPTAAAI	0.26	DRB1*04:01		1	6e-09	28
1	595	609	VSFELDANGILKVSA	0.31	DRB3*01:01		1	1.1e-07	23.67
1	159	173	ITPSYVAFTEEERLV	0.41	DQA1*03:01/DQB1*03:02		1	4.3e-07	25
			Conidiobolus coronatus KXN69138.1
Seq #	Peptide start	Peptide end	Peptide	IEDB consensus percentile rank	Allele
1	198	212	IINEPTAAAIAYGLD	0.16	DQA1*01:02/DQB1*06:02		1	2.1e-10	30.67
1	391	405	DEAVAYGAAVQAGIL	0.21	DQA1*05:01/DQB1*03:01		1	2.3e-10	29.67
1	413	427	DLLLLDVNPLTLGIE	0.33	DRB1*04:01		1	3.7e-08	26.33
1	495	509	PQIEVTFEIDANGIM	0.49	DRB3*01:01		1	1.2e-09	29.33
			Cyberlindnera fabianii ONH66793.1
Seq #	Peptide start	Peptide end	Peptide	IEDB consensus percentile rank	Allele
1	669	683	DEAVAYGAAVQAAIL	0.09	DQA1*05:01/DQB1*03:01		1	1.5e-09	27
1	475	489	IINEPTAAAIAYGLD	0.16	DQA1*01:02/DQB1*06:02		1	2.1e-10	30.67
1	693	707	DLLLLDVAPLSLGIE	0.41	DRB1*03:01		1	8.5e-08	25.67
1	669	683	DEAVAYGAAVQAAIL	0.47	DQA1*01:02/DQB1*06:02		1	1.5e-09	27
			Cyphellophora europaea CBS101466 XP_008718534.1
Seq #	Peptide start	Peptide end	Peptide	IEDB consensus percentile rank	Allele
1	555	569	IERMVAEAEMFAEED	0.01	DQA1*03:01/DQB1*03:02		1	2.2e-07	24.33
1	216	230	VNEPTAAAIAYGLDK	0.16	DQA1*01:02/DQB1*06:02		1	2.4e-10	30.67
1	67	81	GKVEIIVNDQGNRIT	0.18	DRB1*13:02		1	5e-09	28.67
1	429	443	ADIVLMDVNPLTLGI	0.23	DRB1*03:01		1	2.1e-07	24
1	516	530	VSFELDANGILRVTA	0.28	DRB3*01:01		1	1.6e-08	26
1	276	290	DQRVSDYFVKLYNKK	0.45	DPA1*02:01/DPB1*05:01		1	7.4e-08	24
			Emergomyces pasteurianus Ep9510 OJD10112.1
Seq #	Peptide start	Peptide end	Peptide	IEDB consensus percentile rank	Allele
1	70	84	GKVEIFVNDQGNRIT	0.11	DRB3*01:01		1	6.6e-08	27
1	219	233	VNEPTAAAIAYGLDK	0.16	DQA1*01:02/DQB1*06:02		1	2.4e-10	30.67
1	558	572	IDRMVAEAAEFAEED	0.16	DQA1*03:01/DQB1*03:02		1	1.4e-06	21.67
1	432	446	SEIVLMDVNPLTLGI	0.21	DRB1*03:01		1	2.6e-06	22
1	519	533	VSFELDANGILKVTA	0.29	DRB3*01:01		1	4.5e-08	24.67
			Emmonsia crescens PGH33907.1
Seq #	Peptide start	Peptide end	Peptide	IEDB consensus percentile rank	Allele
1	70	84	GKVEIFVNDQGNRIT	0.11	DRB3*01:01		1	6.6e-08	27
1	102	116	KNQFAANPTRTIYDV	0.11	DRB3*02:02		1	3e-05	19.33
1	219	233	VNEPTAAAIAYGLDK	0.16	DQA1*01:02/DQB1*06:02		1	2.4e-10	30.67
1	558	572	IDRMVAEAAEFAEED	0.16	DQA1*03:01/DQB1*03:02		1	1.4e-06	21.67
1	432	446	SEIVLMDVNPLTLGI	0.21	DRB1*03:01		1	2.6e-06	22
1	519	533	VSFELDANGILKVTA	0.29	DRB3*01:01		1	4.5e-08	24.67
			Emmonsia crescens UAMH3008 KKZ68235.1
Seq #	Peptide start	Peptide end	Peptide	IEDB consensus percentile rank	Allele
1	70	84	GKVEIFVNDQGNRIT	0.11	DRB3*01:01		1	6.6e-08	27
1	102	116	KNQFAANPTRTIYDV	0.11	DRB3*02:02		1	3e-05	19.33
1	253	267	VNEPTAAAIAYGLDK	0.16	DQA1*01:02/DQB1*06:02		1	2.4e-10	30.67
1	592	606	IDRMVAEAAEFAEED	0.16	DQA1*03:01/DQB1*03:02		1	1.4e-06	21.67
1	466	480	SEIVLMDVNPLTLGI	0.21	DRB1*03:01		1	2.6e-06	22
1	553	567	VSFELDANGILKVTA	0.29	DRB3*01:01		1	4.5e-08	24.67
			Emmonsia sp CAC2015a OAX77767.1
Seq #	Peptide start	Peptide end	Peptide	IEDB consensus percentile rank	Allele
1	4	18	GKVEIFVNDQGNRIT	0.11	DRB3*01:01		1	6.6e-08	27
1	153	167	VNEPTAAAIAYGLDK	0.16	DQA1*01:02/DQB1*06:02		1	2.4e-10	30.67
1	492	506	IDRMVAEAAEFAEED	0.16	DQA1*03:01/DQB1*03:02		1	1.4e-06	21.67
1	366	380	SEIVLMDVNPLTLGI	0.21	DRB1*03:01		1	2.6e-06	22
1	453	467	VSFELDANGILKVTA	0.29	DRB3*01:01		1	4.5e-08	24.67
			Galerina marginata CBS339.88 KDR74124.1
Seq #	Peptide start	Peptide end	Peptide	IEDB consensus percentile rank	Allele
1	216	230	INEPTAAAIAYGLNK	0.16	DQA1*01:02/DQB1*06:02		1	1.1e-09	29
1	512	526	PQIEVTFEIDANGIM	0.49	DRB3*01:01		1	1.2e-09	29.33
			Hortaea werneckii RMY91174.1
Seq #	Peptide start	Peptide end	Peptide	IEDB consensus percentile rank	Allele
1	441	455	KDVVLMDVNPLTLGI	0.21	DRB1*03:01		1	6.8e-07	23.67
1	528	542	VTFELDANGILRVSA	0.28	DRB3*01:01		1	9.1e-09	26
1	227	241	RVVNEPTAAALAYGL	0.42	DQA1*01:02/DQB1*06:02		1	1e-09	28.67
			Kwoniella pini CBS10737 XP_019012960.1
Seq #	Peptide start	Peptide end	Peptide	IEDB consensus percentile rank	Allele
1	86	100	ITPSWVAFTEEERLI	0.1	DQA1*03:01/DQB1*03:02		1	1.7e-06	23.33
1	625	639	KTEWLEENPAAEAED	0.1	DQA1*03:01/DQB1*03:02		1	0.00016	18
1	221	235	IVNEPTAAAIAYGLD	0.16	DQA1*01:02/DQB1*06:02		1	2.6e-10	30.33
1	216	230	LTVLRIVNEPTAAAI	0.34	DRB1*04:01		1	3.6e-08	25.67
1	523	537	VTFEIDANGILKVSA	0.36	DRB3*01:01		1	1.7e-08	25.67
1	73	87	GKVEIIANDQGNRIT	0.49	DRB1*13:02		1	9.2e-10	30.33
			Lasiodiplodia theobromae XP_035371888.1
Seq #	Peptide start	Peptide end	Peptide	IEDB consensus percentile rank	Allele
1	428	442	SSVVLMDVNPLTLGI	0.21	DRB1*03:01		1	4.7e-06	21
1	65	79	GKVDIIVNDQGNRIT	0.22	DRB1*13:02		1	4e-08	27.33
1	515	529	VSFELDANGILKVSA	0.31	DRB3*01:01		1	1.1e-07	23.67
1	212	226	RVVNEPTAAALAYGL	0.42	DQA1*01:02/DQB1*06:02		1	1e-09	28.67
			Lichtheimia corymbifera JMRCFSU9682 CDH60531.1
Seq #	Peptide start	Peptide end	Peptide	IEDB consensus percentile rank	Allele
1	205	219	IINEPTAAAIAYGLD	0.16	DQA1*01:02/DQB1*06:02		1	2.1e-10	30.67
1	419	433	DKVLLLDVNPLTLGI	0.17	DRB1*04:01		1	2e-05	20.33
1	502	516	PQIEVTFEVDANGIL	0.47	DRB3*01:01		1	3.5e-10	29.67
1	545	559	IDRMVQEAEEFAEED	0.47	DQA1*03:01/DQB1*03:02		1	3.3e-07	24.33
			Lichtheimia ramosa CDS07402.1
Seq #	Peptide start	Peptide end	Peptide	IEDB consensus percentile rank	Allele
1	205	219	IINEPTAAAIAYGLD	0.16	DQA1*01:02/DQB1*06:02		1	2.1e-10	30.67
1	419	433	DKVLLLDVNPLTLGI	0.17	DRB1*04:01		1	2e-05	20.33
1	502	516	PQIEVTFEIDANGIL	0.36	DRB3*01:01		1	5e-10	30
1	545	559	IDRMVQEAEEFAEED	0.47	DQA1*03:01/DQB1*03:02		1	3.3e-07	24.33
			Lodderomyces elongisporus NRRL YB-4239 XP_001528644.1
Seq #	Peptide start	Peptide end	Peptide	IEDB consensus percentile rank	Allele
1	518	532	VTFSLDANGILKVEA	0.13	DRB3*01:01		1	1.1e-06	21.33
1	410	424	DEAVAYGAAVQAGVL	0.15	DQA1*05:01/DQB1*03:01		1	1.3e-10	30
1	217	231	IVNEPTAAAIAYGLD	0.16	DQA1*01:02/DQB1*06:02		1	2.6e-10	30.33
1	451	465	VMTTLIKRNTAIPTK	0.49	DRB3*02:02		1	3.7e-07	23
			Macrophomina phaseolina MS6 EKG12768.1
Seq #	Peptide start	Peptide end	Peptide	IEDB consensus percentile rank	Allele
1	65	79	GKVEIIVNDQGNRIT	0.18	DRB1*13:02		1	5e-09	28.67
1	428	442	GSLVLMDVNPLTLGI	0.19	DRB1*03:01		1	1.9e-07	25
1	95	109	AAKNQFSSNPARTIF	0.27	DRB3*02:02		1	2.1e-07	23.33
1	515	529	VSFELDANGILKVSA	0.31	DRB3*01:01		1	1.1e-07	23.67
1	212	226	RVVNEPTAAALAYGL	0.42	DQA1*01:02/DQB1*06:02		1	1e-09	28.67
			Metarhizium anisopliae BRIP53293 KJK74257.1
Seq #	Peptide start	Peptide end	Peptide	IEDB consensus percentile rank	Allele
1	376	390	EAVAYGAAVQAAILS	0.15	DQA1*05:01/DQB1*03:01		1	2.3e-09	26
1	174	188	INEPTAAAIAYGFDK	0.27	DQA1*01:02/DQB1*06:02		1	1e-09	29.67
1	399	413	SILLLDVAPLSLGIE	0.41	DRB1*03:01		1	2e-06	22
1	376	390	EAVAYGAAVQAAILS	0.45	DQA1*01:02/DQB1*06:02		1	2.3e-09	26
			Metarhizium brunneum ARSEF3297 XP_014545163.1
Seq #	Peptide start	Peptide end	Peptide	IEDB consensus percentile rank	Allele
1	376	390	EAVAYGAAVQAAILS	0.15	DQA1*05:01/DQB1*03:01		1	2.3e-09	26
1	174	188	INEPTAAAIAYGFDK	0.27	DQA1*01:02/DQB1*06:02		1	1e-09	29.67
1	399	413	SILLLDVAPLSLGIE	0.41	DRB1*03:01		1	2e-06	22
1	376	390	EAVAYGAAVQAAILS	0.45	DQA1*01:02/DQB1*06:02		1	2.3e-09	26
			Metarhizium brunneum QLI74174.1
Seq #	Peptide start	Peptide end	Peptide	IEDB consensus percentile rank	Allele
1	1	15	MAITKVHARSVYDSR	0.4	DRB1*07:01		5	2.9e-08	23.67
			Metarhizium guizhouense ARSEF977 KID91460.1
Seq #	Peptide start	Peptide end	Peptide	IEDB consensus percentile rank	Allele
1	376	390	EAVAYGAAVQAAILS	0.15	DQA1*05:01/DQB1*03:01		1	2.3e-09	26
1	174	188	INEPTAAAIAYGFDK	0.27	DQA1*01:02/DQB1*06:02		1	1e-09	29.67
1	399	413	SILLLDVAPLSLGIE	0.41	DRB1*03:01		1	2e-06	22
1	376	390	EAVAYGAAVQAAILS	0.45	DQA1*01:02/DQB1*06:02		1	2.3e-09	26
			Metarhizium robertsii ARSEF23 XP_007818331.1
Seq #	Peptide start	Peptide end	Peptide	IEDB consensus percentile rank	Allele
1	208	222	VNEPTAAAIAYGLDK	0.16	DQA1*01:02/DQB1*06:02		1	2.4e-10	30.67
1	59	73	GHVEIILNDQGNRIT	0.25	DRB1*13:02		1	3.2e-08	27
1	507	521	VSFELDANGILKVSA	0.31	DRB3*01:01		1	1.1e-07	23.67
1	420	434	EELLLMDVNPLTLGI	0.38	DRB1*04:01		1	3.8e-06	21.67
			Metarhizium robertsii EXV01178.1
Seq #	Peptide start	Peptide end	Peptide	IEDB consensus percentile rank	Allele
1	1	15	MAITKVHARSVYDSR	0.4	DRB1*07:01		5	2.9e-08	23.67
			Microsporum canis CBS113480 XP_002847153.1
Seq #	Peptide start	Peptide end	Peptide	IEDB consensus percentile rank	Allele
1	410	424	DEAVAFGAAVQAGVL	0.15	DQA1*05:01/DQB1*03:01		1	2e-09	28.67
1	218	232	VNEPTAAAIAYGLDM	0.16	DQA1*01:02/DQB1*06:02		1	2e-09	28.67
1	557	571	IDRMVAEAAEFAEED	0.16	DQA1*03:01/DQB1*03:02		1	1.4e-06	21.67
1	431	445	EDVVLMDVNPLTLGI	0.23	DRB1*03:01		1	7.4e-07	23.67
			Millerozym farinosa CBS7064 CCE88401.1
Seq #	Peptide start	Peptide end	Peptide	IEDB consensus percentile rank	Allele
1	407	421	DEAVAYGAAVQAGVL	0.15	DQA1*05:01/DQB1*03:01		1	1.3e-10	30
1	214	228	IVNEPTAAAIAYGLD	0.16	DQA1*01:02/DQB1*06:02		1	2.6e-10	30.33
1	515	529	VTFALDANGILKVEA	0.24	DRB3*01:01		1	1.4e-06	21.33
1	448	462	VMTTLIKRNTAIPTK	0.49	DRB3*02:02		1	3.7e-07	23
			Moesziomyces antarcticus T34 GAC72805.1
Seq #	Peptide start	Peptide end	Peptide	IEDB consensus percentile rank	Allele
1	543	557	RITPSYVAFTPERLV	0.15	DRB1*09:01		1	2.3e-08	26.33
1	678	692	IVNEPTAAAIAYGLD	0.16	DQA1*01:02/DQB1*06:02		1	2.6e-10	30.33
1	1043	1057	NLQNFIASLRSQIAD	0.27	DRB1*01:01		12	0.00022	17.33
1	621	635	TPEEVSAMVLQKMKE	0.33	DQA1*01:02/DQB1*06:02		1	3.3e-08	25.67
1	1018	1032	ERMVAEAEEFAEQDE	0.41	DQA1*03:01/DQB1*03:02		1	6.9e-07	22.67
			Moesziomyces antarcticus XP_014658722.1
Seq #	Peptide start	Peptide end	Peptide	IEDB consensus percentile rank	Allele
1	493	507	RITPSYVAFTPERLV	0.15	DRB1*09:01		1	2.3e-08	26.33
1	628	642	IVNEPTAAAIAYGLD	0.16	DQA1*01:02/DQB1*06:02		1	2.6e-10	30.33
1	993	1007	NLQNFIASLRSQIAD	0.27	DRB1*01:01		12	0.00022	17.33
1	571	585	TPEEVSAMVLQKMKE	0.33	DQA1*01:02/DQB1*06:02		1	3.3e-08	25.67
1	968	982	ERMVAEAEEFAEQDE	0.41	DQA1*03:01/DQB1*03:02		1	6.9e-07	22.67
			Moesziomyces aphidis DSM70725 ETS61164.1
Seq #	Peptide start	Peptide end	Peptide	IEDB consensus percentile rank	Allele
1	469	483	RITPSYVAFTPERLV	0.15	DRB1*09:01		1	2.3e-08	26.33
1	604	618	IVNEPTAAAIAYGLD	0.16	DQA1*01:02/DQB1*06:02		1	2.6e-10	30.33
1	979	993	NLQNFIASLRSQIAD	0.27	DRB1*01:01		12	0.00022	17.33
1	547	561	TPEEVSAMVLQKMKE	0.33	DQA1*01:02/DQB1*06:02		1	2.6e-10	25.67
1	954	968	ERMVAEAEEFAEQDE	0.41	DQA1*03:01/DQB1*03:02		1	6.9e-07	22.67
			Nannizzia gypsea CBS118893 XP_003169808.1
Seq #	Peptide start	Peptide end	Peptide	IEDB consensus percentile rank	Allele
1	410	424	DEAVAFGAAVQAGVL	0.15	DQA1*05:01/DQB1*03:01		1	2e-09	28.67
1	218	232	VNEPTAAAIAYGLDM	0.16	DQA1*01:02/DQB1*06:02		1	2e-09	28.67
1	557	571	IDRMVAEAAEFAEED	0.16	DQA1*03:01/DQB1*03:02		1	1.4e-06	21.67
1	431	445	EDVVLMDVNPLTLGI	0.23	DRB1*03:01		1	7.4e-07	23.67
1	514	528	PQIEVSFELDPNGIL	0.23	DRB3*01:01		1	5.1e-08	27
			Paxillus involutus ATCC200175 KIJ009930.1
Seq #	Peptide start	Peptide end	Peptide	IEDB consensus percentile rank	Allele
1	188	202	ETYHTLKKVISAKYG	0.09	DRB1*11:01		5	8e-07	22
1	160	174	AGNKLAFQEFMLLPT	0.15	DPA1*01/DPB1*04:01		5	1.7e-08	27
1	160	174	AGNKLAFQEFMLLPT	0.24	DPA1*02:01/DPB1*01:01		5	1.7e-08	27
1	160	174	AGNKLAFQEFMLLPT	0.27	DPA1*01:03/DPB1*02:01		5	1.7e-08	27
1	188	202	ETYHTLKKVISAKYG	0.35	DRB1*08:02		5	8e-07	22
			Phialemoniopsis curvata XP_030991972.1
Seq #	Peptide start	Peptide end	Peptide	IEDB consensus percentile rank	Allele
1	401	415	DEAVAFGAAVQAGVL	0.15	DQA1*05:01/DQB1*03:01		1	2e-09	28.67
1	208	222	IVNEPTAAAIAYGLD	0.16	DQA1*01:02/DQB1*06:02		1	2.6e-10	30.33
1	422	436	EEIVLMDVNPLTLGI	0.19	DRB1*03:01		1	3.9e-06	22
1	509	523	VSFELDANGILKVSA	0.31	DRB3*01:01		1	1.1e-07	23.67
1	73	87	ITPSYVAFTEEERLV	0.41	DQA1*03:01/DQB1*03:02		1	4.3e-07	25
			Piedraia hortae CBS480.64 KAF2860610.1
Seq #	Peptide start	Peptide end	Peptide	IEDB consensus percentile rank	Allele
1	416	430	KDLVLMDVNPLTLGI	0.2	DRB1*03:01		1	1.4e-07	25
1	203	217	IVNEPTAAALAYGLD	0.42	DQA1*01:02/DQB1*06:02		1	1.1e-09	29.33
			Purpureocillium lilacinum PWI75594.1
Seq #	Peptide start	Peptide end	Peptide	IEDB consensus percentile rank	Allele
1	401	415	DEAVAFGAAVQAGVL	0.15	DQA1*05:01/DQB1*03:01		1	2e-09	28.67
1	208	222	IVNEPTAAAIAYGLD	0.16	DQA1*01:02/DQB1*06:02		1	2.6e-10	30.33
1	422	436	EEIVLMDVNPLTLGI	0.19	DRB1*03:01		1	3.9e-06	22
1	203	217	LNVLRIVNEPTAAAI	0.26	DRB1*04:01		1	6e-09	28
1	509	523	VSFELDANGILKVSA	0.31	DRB3*01:01		1	1.1e-07	23.67
			Rhinocladiella mackenziei CBS650.93_XP 013271086.1
Seq #	Peptide start	Peptide end	Peptide	IEDB consensus percentile rank	Allele
1	219	233	VNEPTAAAIAYGLDK	0.16	DQA1*01:02/DQB1*06:02		1	2.4e-10	30.67
1	70	84	GKVEIIVNDQGNRIT	0.18	DRB1*13:02		1	5e-09	28.67
1	431	445	EDIVLMDVNPLTLGI	0.21	DRB1*03:01		1	4.9e-07	24
1	518	532	VSFELDANGILKVSA	0.31	DRB3*01:01		1	1.1e-07	23.67
			Rhizoctonia solani CUA75463.1
Seq #	Peptide start	Peptide end	Peptide	IEDB consensus percentile rank	Allele
1	416	430	AGTIAGLTVLCIVNK	0.12	DQA1*01:02/DQB1*06:02		1	1.2e-05	20.67
1	543	557	FSETLTRSKFEELNI	0.43	DPA1*01/DPB1*04:01		1	4e-09	27.33
1	706	720	QIEVTFEIDGNGILK	0.43	DRB3*01:01		1	4.7e-08	26.33
			Rhizoctoni solani AG-8 WAC10335 KDN46749.1
Seq #	Peptide start	Peptide end	Peptide	IEDB consensus percentile rank	Allele
1	121	135	IVNEPTAAAIAYGLD	0.16	DQA1*01:02/DQB1*06:02		1	2.6e-10	30.33
1	116	130	LTVLRIVNEPTAAAI	0.34	DRB1*04:01		1	3.6e-08	25.67
1	417	431	PQIEVTFEIDANGIL	0.36	DRB3*01:01		1	5e-10	30
1	241	255	FSETLTRSKFEELNI	0.43	DPA1*01/DPB1*04:01		1	4e-09	27.33
			Rhizoctonia solani 123E KEP49386.1
Seq #	Peptide start	Peptide end	Peptide	IEDB consensus percentile rank	Allele
1	207	221	IVNEPTAAAIAYGLD	0.16	DQA1*01:02/DQB1*06:02		1	2.6e-10	30.33
1	166	180	AEAYLGNKVTHAVVT	0.33	DRB3*02:02		1	1.2e-09	27.67
1	202	216	LTVLRIVNEPTAAAI	0.34	DRB1*04:01		1	3.6e-08	25.67
1	507	521	VTFEIDANGILKVAA	0.35	DRB3*01:01		1	2.9e-08	25
1	327	341	FSETLTRSKFEELNI	0.43	DPA1*01/DPB1*04:01		1	4e-09	27.33
			Rhizoctonia solani AG-1 IA ELU40284.1
Seq #	Peptide start	Peptide end	Peptide	IEDB consensus percentile rank	Allele
1	484	498	GRYRAAVPSGASTGI	0.09	DRB1*09:01		5	6.6e-09	27.33
1	615	629	AGNKLAFQEFMLLPT	0.15	DPA1*01/DPB1*04:01		5	1.7e-08	27
1	615	629	AGNKLAFQEFMLLPT	0.24	DPA1*02:01/DPB1*01:01		5	1.7e-08	27
1	615	629	AGNKLAFQEFMLLPT	0.27	DPA1*01:03/DPB1*02:01		5	1.7e-08	27
1	642	656	TEVYHSLKKVIQAKY	0.34	DRB1*11:01		5	2e-07	22
1	739	753	DLYIGYIKKYPIVSI	0.36	DRB1*08:02		5	2e-07	23
			Rhizoctonia solani AG-1 IB CEL58561.1
Seq #	Peptide start	Peptide end	Peptide	IEDB consensus percentile rank	Allele
1	207	221	IVNEPTAAAIAYGLD	0.16	DQA1*01:02/DQB1*06:02		1	2.6e-10	30.33
1	202	216	LTILRIVNEPTAAAI	0.23	DRB1*04:01		1	3.9e-08	25.33
1	166	180	AEAYLGNKVTHAVVT	0.33	DRB3*02:02		1	1.2e-09	27.67
1	503	517	PQIEVTFEIDANGIL	0.36	DRB3*01:01		1	5e-10	30
1	196	210	AGTIAGLTILRIVNE	0.37	DQA1*01:02/DQB1*06:02		1	3.3e-09	25.67
1	327	341	FSETLTRSKFEELNI	0.43	DPA1*01/DPB1*04:01		1	4e-09	27.33
			Rhizoctonia solani AG-3 Rhs1AP EUC60696.1
Seq #	Peptide start	Peptide end	Peptide	IEDB consensus percentile rank	Allele
1	207	221	IVNEPTAAAIAYGLD	0.16	DQA1*01:02/DQB1*06:02		1	2.6e-10	30.33
1	166	180	AEAYLGNKVTHAVVT	0.33	DRB3*02:02		1	1.2e-09	27.67
1	202	216	LTVLRIVNEPTAAAI	0.34	DRB1*04:01		1	3.6e-08	25.67
1	507	521	VTFEIDANGILKVAA	0.35	DRB3*01:01		1	2.9e-08	25
1	327	341	FSETLTRSKFEELNI	0.43	DPA1*01/DPB1*04:01		1	4e-09	27.33
			Russula emetica KAF8494857.1
Seq #	Peptide start	Peptide end	Peptide	IEDB consensus percentile rank	Allele
1	94	108	SAKNAFHSNPTNTVF	0.12	DRB3*02:02		1	5.6e-06	21
1	212	226	IINEPTAAAIAYGLD	0.16	DQA1*01:02/DQB1*06:02		1	2.1e-10	30.67
1	274	288	DNRLIEYFVKQYKKK	0.3	DPA1*02:01/DPB1*05:01		1	9.5e-07	22.67
1	201	215	AGTIAGLQILRIINE	0.42	DRB4*01:01		1	6.8e-09	26
1	555	569	RMIREAEDFATEDEV	0.47	DQA1*03:01/DQB1*03:02		1	9.2e-05	18.67
			Sporidiobolus salmonicolor CEQ42946.1
Seq #	Peptide start	Peptide end	Peptide	IEDB consensus percentile rank	Allele
1	88	102	VNEPTAAAIAYGLDK	0.16	DQA1*01:02/DQB1*06:02		1	2.4e-10	30.67
1	148	162	DNRVIDYFVKLWKRK	0.21	DPA1*02:01/DPB1*05:01		1	8.7e-07	22
1	193	207	MSTKVEIEAFFEGED	0.21	DQA1*03:01/DQB1*03:02		1	1.4e-06	21.67
			Syncephalastrum racemosum ORY94843.1
Seq #	Peptide start	Peptide end	Peptide	IEDB consensus percentile rank	Allele
1	381	395	SNKVLLLDVNPLTLG	0.15	DRB1*04:01		1	6e-05	19
1	167	181	IINEPTAAAIAYGLD	0.16	DQA1*01:02/DQB1*06:02		1	2.1e-10	30.67
			Thermothelomyces thermophilus ATCC 42464 XP_003664039.1
Seq #	Peptide start	Peptide end	Peptide	IEDB consensus percentile rank	Allele
1	399	413	DEAVAFGAAVQAGVL	0.15	DQA1*05:01/DQB1*03:01		1	2e-09	28.67
1	207	221	IVNEPTAAAIAYGLD	0.16	DQA1*01:02/DQB1*06:02		1	2.6e-10	30.33
1	420	434	EEIVLMDVNPLTLGI	0.19	DRB1*03:01		1	3.9e-06	22
1	202	216	LNVLRIVNEPTAAAI	0.26	DRB1*04:01		1	6e-09	28
1	507	521	VTFELDANGILKVSA	0.28	DRB3*01:01		1	2.4e-08	24.67
1	383	397	LIEEYFGKTASKGIN	0.48	DRB1*07:01		1	0.00012	20
			Verruconis gallopava XP_016211849.1
Seq #	Peptide start	Peptide end	Peptide	IEDB consensus percentile rank	Allele
1	15	29	CVGIFRDDRIEIIAN	0.13	DRB3*01:01		1	7.5e-08	27
1	366	380	EAVAYGAAVQAAILS	0.15	DQA1*05:01/DQB1*03:01		1	2.3e-09	26
1	170	184	IINEPTAAAIAYGLD	0.16	DQA1*01:02/DQB1*06:02		1	2.1e-10	30.67
1	54	68	KNQVAMNPANTVFDA	0.29	DRB3*02:02		1	4.1e-07	24.33
1	473	487	QIEVTFDVDANGIIN	0.38	DRB3*01:01		1	1.6e-07	24
1	390	404	EILLLDVAPLSIGIE	0.41	DRB1*03:01		1	2.6e-06	21.67
1	366	380	EAVAYGAAVQAAILS	0.45	DQA1*01:02/DQB1*06:02		1	2.3e-09	26
			Wallemia mellicola CBS 633.66 XP_006958168.1
Seq #	Peptide start	Peptide end	Peptide	IEDB consensus percentile rank	Allele
1	202	216	IINEPTAAAIAYGLD	0.16	DQA1*01:02/DQB1*06:02		1	2.1e-10	30.67
1	503	517	EVTFELDANGILKTT	0.25	DRB3*01:01		1	9.6e-08	24.33
			Yarrowia lipolytica CLIB122 XP_503913.1
Seq #	Peptide start	Peptide end	Peptide	IEDB consensus percentile rank	Allele
1	398	412	DEAVAYGAAVQAGVL	0.15	DQA1*05:01/DQB1*03:01		1	1.3e-10	30
1	205	219	IVNEPTAAAIAYGLD	0.16	DQA1*01:02/DQB1*06:02		1	2.6e-10	30.33
1	200	214	LNVLRIVNEPTAAAI	0.26	DRB1*04:01		1	6e-09	28
1	506	520	VTFELDANGILRVTA	0.27	DRB3*01:01		1	5.8e-09	27
1	265	279	FDYRVIKHFVKQYNK	0.34	DPA1*02:01/DPB1*05:01		1	3.8e-07	23.33
1	70	84	ITPSYVAFTEDERLV	0.45	DQA1*05:01/DQB1*02:01		1	6.4e-07	25
			Yarrowia lipolytica KAB8283725.1
Seq #	Peptide start	Peptide end	Peptide	IEDB consensus percentile rank	Allele
1	239	253	DEAVAYGAAVQAGVL	0.15	DQA1*05:01/DQB1*03:01		1	1.3e-10	30
1	46	60	IVNEPTAAAIAYGLD	0.16	DQA1*01:02/DQB1*06:02		1	2.6e-10	30.33
1	41	55	LNVLRIVNEPTAAAI	0.26	DRB1*04:01		1	6e-09	28
1	347	361	VTFELDANGILRVTA	0.27	DRB3*01:01		1	5.8e-09	27
1	106	120	FDYRVIKHFVKQYNK	0.34	DPA1*02:01/DPB1*05:01		1	3.8e-07	23.33
