# Supplementary material for: Mining the capacity of human-associated microorganisms to trigger rheumatoid arthritis—A systematic immunoinformatics analysis of T cell epitopes
Source: PLoS One. 2021 Jun 29;16(6):e0253918. doi: 10.1371/journal.pone.0253918 (PMC8241107; doi:10.1371/journal.pone.0253918)
Supplement: S4 File — (XLSX) [file pone.0253918.s014.xlsx]

## Sheet: Predicted_T_Cell_Epitopes
			Candida albicans 12C KGT72617.1
Seq #	Peptide start	Peptide end	Peptide	IEDB consensus percentile rank	Allele
1	365	379	EAVAYGAAVQAAILS	0.15	DQA1*05:01/DQB1*03:01
1	170	184	IINEPTAAAIAYGLD	0.16	DQA1*01:02/DQB1*06:02
1	608	622	AYQAGATPSGAAGAA	0.39	DQA1*05:01/DQB1*03:01
1	388	402	DLLLLDVAPLSLGIE	0.41	DRB1*03:01
1	365	379	EAVAYGAAVQAAILS	0.45	DQA1*01:02/DQB1*06:02
1	254	268	NQRALRRLRTACERA	0.6	DRB1*04:05
1	289	303	IDFYTSITRARFEEL	0.7	DPA1*01/DPB1*04:01
1	232	246	DNRLVNFFIQEFKRK	0.71	DPA1*02:01/DPB1*05:01
1	232	246	DNRLVNFFIQEFKRK	0.73	DQA1*01:01/DQB1*05:01
1	613	627	ATPSGAAGAAPGGFP	0.75	DQA1*05:01/DQB1*03:01
1	15	29	CVAHFANDRVEIIAN	0.76	DRB3*01:01
1	365	379	EAVAYGAAVQAAILS	0.93	DRB1*09:01
1	470	484	PQIEVTFDIDANGIL	0.94	DRB3*01:01
1	622	636	APGGFPGGAAPEPSN	1.1	DQA1*05:01/DQB1*03:01
1	170	184	IINEPTAAAIAYGLD	1.2	DQA1*04:01/DQB1*04:02
1	249	263	KDISTNQRALRRLRT	1.3	DRB1*03:01
1	365	379	EAVAYGAAVQAAILS	1.4	DQA1*04:01/DQB1*04:02
1	592	606	DQQKELESKANPIMT	1.6	DRB1*13:02
1	170	184	IINEPTAAAIAYGLD	1.8	DQA1*05:01/DQB1*03:01
1	388	402	DLLLLDVAPLSLGIE	1.8	DRB3*01:01
1	232	246	DNRLVNFFIQEFKRK	2	DPA1*01:03/DPB1*02:01
1	237	251	NFFIQEFKRKNKKDI	2	DRB1*11:01
1	294	308	SITRARFEELCADLF	2	DPA1*01/DPB1*04:01
1	316	330	DKVLSDAKIDKSKVD	2	DRB1*03:01
1	289	303	IDFYTSITRARFEEL	2.2	DPA1*01:03/DPB1*02:01
1	232	246	DNRLVNFFIQEFKRK	2.3	DPA1*02:01/DPB1*01:01
1	406	420	GIMTKLIPRNSTIPT	2.3	DRB1*08:02
1	603	617	PIMTKAYQAGATPSG	2.3	DQA1*05:01/DQB1*03:01
1	162	176	IAGLNVMRIINEPTA	2.5	DRB1*04:05
1	289	303	IDFYTSITRARFEEL	2.6	DRB5*01:01
1	584	598	TATQEEFADQQKELE	2.6	DQA1*03:01/DQB1*03:02
1	578	592	WLDSNQTATQEEFAD	2.7	DQA1*03:01/DQB1*03:02
1	273	287	SSSAQTSIEIDSLYE	2.9	DQA1*03:01/DQB1*03:02
1	289	303	IDFYTSITRARFEEL	2.9	DRB1*11:01
1	481	495	NGILNVSALEKGTGK	2.9	DRB5*01:01
1	388	402	DLLLLDVAPLSLGIE	3	DRB3*02:02
1	157	171	KDAGTIAGLNVMRII	3.1	DQA1*01:02/DQB1*06:02
1	162	176	IAGLNVMRIINEPTA	3.1	DRB4*01:01
1	273	287	SSSAQTSIEIDSLYE	3.1	DQA1*05:01/DQB1*02:01
1	301	315	EELCADLFRSTLEPV	3.2	DPA1*03:01/DPB1*04:02
1	84	98	DIKHFPFKVVDKASK	3.3	DRB1*08:02
1	476	490	FDIDANGILNVSALE	3.3	DRB1*13:02
1	578	592	WLDSNQTATQEEFAD	3.3	DQA1*04:01/DQB1*04:02
1	294	308	SITRARFEELCADLF	3.4	DQA1*05:01/DQB1*02:01
1	237	251	NFFIQEFKRKNKKDI	3.5	DRB5*01:01
1	365	379	EAVAYGAAVQAAILS	3.6	DQA1*03:01/DQB1*03:02
1	388	402	DLLLLDVAPLSLGIE	3.6	DRB1*04:01
1	454	468	LGKFELSGIPPAPRG	3.7	DRB3*02:02
1	355	369	KEPNRSINPDEAVAY	3.8	DRB3*01:01
1	84	98	DIKHFPFKVVDKASK	3.9	DRB5*01:01
1	89	103	PFKVVDKASKPMIQV	3.9	DRB5*01:01
1	289	303	IDFYTSITRARFEEL	4	DPA1*02:01/DPB1*01:01
1	301	315	EELCADLFRSTLEPV	4	DPA1*02:01/DPB1*01:01
1	144	158	VPAYFNDSQRQATKD	4.3	DRB3*01:01
1	89	103	PFKVVDKASKPMIQV	4.5	DRB1*08:02
1	37	51	PSFVAFTDTERLIGD	4.7	DQA1*05:01/DQB1*02:01
1	84	98	DIKHFPFKVVDKASK	4.7	DRB1*11:01
1	170	184	IINEPTAAAIAYGLD	4.7	DQA1*03:01/DQB1*03:02
1	340	354	RIPKVQKLVSDYFNG	4.7	DRB4*01:01
1	54	68	KNQAAMNPANTVFDA	4.9	DRB3*02:02
1	306	320	DLFRSTLEPVDKVLS	4.9	DRB1*04:05
1	232	246	DNRLVNFFIQEFKRK	5.2	DRB1*15:01
1	289	303	IDFYTSITRARFEEL	5.2	DRB3*02:02
1	406	420	GIMTKLIPRNSTIPT	5.2	DRB1*11:01
1	476	490	FDIDANGILNVSALE	5.3	DRB3*01:01
1	388	402	DLLLLDVAPLSLGIE	5.4	DRB1*01:01
1	365	379	EAVAYGAAVQAAILS	5.5	DQA1*05:01/DQB1*02:01
1	162	176	IAGLNVMRIINEPTA	5.6	DRB1*04:01
1	397	411	LSLGIETAGGIMTKL	5.6	DQA1*05:01/DQB1*03:01
1	32	46	GNRTTPSFVAFTDTE	5.7	DQA1*03:01/DQB1*03:02
1	121	135	ILGKMKETAEGFLGT	5.7	DPA1*02:01/DPB1*05:01
1	254	268	NQRALRRLRTACERA	5.7	DRB1*04:01
1	454	468	LGKFELSGIPPAPRG	5.8	DRB5*01:01
1	555	569	QFKSKLDASEIEEVT	5.8	DQA1*04:01/DQB1*04:02
1	330	344	DEIVLVGGSTRIPKV	6	DRB5*01:01
1	22	36	DRVEIIANDQGNRTT	6.1	DRB1*03:01
1	200	214	GGTFDVSLLSIEDGI	6.1	DQA1*03:01/DQB1*03:02
1	237	251	NFFIQEFKRKNKKDI	6.1	DPA1*02:01/DPB1*05:01
1	281	295	EIDSLYEGIDFYTSI	6.1	DQA1*01:01/DQB1*05:01
1	561	575	DASEIEEVTKAADET	6.1	DQA1*03:01/DQB1*03:02
1	15	29	CVAHFANDRVEIIAN	6.2	DPA1*01:03/DPB1*02:01
1	281	295	EIDSLYEGIDFYTSI	6.3	DPA1*01:03/DPB1*02:01
1	54	68	KNQAAMNPANTVFDA	6.4	DQA1*01:02/DQB1*06:02
1	62	76	ANTVFDAKRLIGRKF	6.5	DRB1*11:01
1	232	246	DNRLVNFFIQEFKRK	6.5	DRB5*01:01
1	434	448	PGVLIQVFEGERAQT	6.6	DPA1*02:01/DPB1*01:01
1	603	617	PIMTKAYQAGATPSG	6.6	DRB1*09:01
1	54	68	KNQAAMNPANTVFDA	6.7	DRB1*13:02
1	289	303	IDFYTSITRARFEEL	6.7	DRB1*07:01
1	388	402	DLLLLDVAPLSLGIE	6.7	DRB1*13:02
1	289	303	IDFYTSITRARFEEL	6.8	DPA1*02:01/DPB1*05:01
1	2	16	SKAVGIDLGTTYSCV	7	DRB1*03:01
1	301	315	EELCADLFRSTLEPV	7	DPA1*01:03/DPB1*02:01
1	37	51	PSFVAFTDTERLIGD	7.1	DRB1*04:05
1	497	511	QKITITNDKGRLSKE	7.1	DRB1*03:01
1	89	103	PFKVVDKASKPMIQV	7.3	DRB1*11:01
1	573	587	DETISWLDSNQTATQ	7.3	DRB1*04:01
1	22	36	DRVEIIANDQGNRTT	7.4	DRB1*13:02
1	162	176	IAGLNVMRIINEPTA	7.4	DRB1*08:02
1	232	246	DNRLVNFFIQEFKRK	7.4	DPA1*03:01/DPB1*04:02
1	470	484	PQIEVTFDIDANGIL	7.5	DQA1*01:01/DQB1*05:01
1	200	214	GGTFDVSLLSIEDGI	7.6	DPA1*03:01/DPB1*04:02
1	232	246	DNRLVNFFIQEFKRK	7.6	DRB4*01:01
1	254	268	NQRALRRLRTACERA	7.6	DRB1*11:01
1	355	369	KEPNRSINPDEAVAY	7.6	DRB1*03:01
1	555	569	QFKSKLDASEIEEVT	7.7	DQA1*05:01/DQB1*02:01
1	289	303	IDFYTSITRARFEEL	7.9	DRB1*04:01
1	370	384	GAAVQAAILSGDTSS	7.9	DQA1*05:01/DQB1*03:01
1	454	468	LGKFELSGIPPAPRG	7.9	DRB1*08:02
1	227	241	GGEDFDNRLVNFFIQ	8	DPA1*02:01/DPB1*05:01
1	476	490	FDIDANGILNVSALE	8	DRB3*02:02
1	613	627	ATPSGAAGAAPGGFP	8	DQA1*04:01/DQB1*04:02
1	360	374	SINPDEAVAYGAAVQ	8.1	DQA1*03:01/DQB1*03:02
1	365	379	EAVAYGAAVQAAILS	8.1	DRB1*01:01
1	383	397	SSKTQDLLLLDVAPL	8.1	DRB1*04:05
1	301	315	EELCADLFRSTLEPV	8.15	DPA1*01/DPB1*04:01
1	383	397	SSKTQDLLLLDVAPL	8.2	DRB1*01:01
1	537	551	KNQLESYAYSLKNTL	8.3	DPA1*02:01/DPB1*05:01
1	249	263	KDISTNQRALRRLRT	8.4	DRB3*02:02
1	259	273	RRLRTACERAKRTLS	8.4	DRB5*01:01
1	37	51	PSFVAFTDTERLIGD	8.45	DPA1*01/DPB1*04:01
1	434	448	PGVLIQVFEGERAQT	8.5	DRB1*15:01
1	84	98	DIKHFPFKVVDKASK	8.6	DPA1*02:01/DPB1*05:01
1	162	176	IAGLNVMRIINEPTA	8.6	DQA1*01:02/DQB1*06:02
1	232	246	DNRLVNFFIQEFKRK	8.6	DPA1*01/DPB1*04:01
1	330	344	DEIVLVGGSTRIPKV	8.6	DQA1*05:01/DQB1*03:01
1	383	397	SSKTQDLLLLDVAPL	8.6	DPA1*02:01/DPB1*01:01
1	175	189	TAAAIAYGLDKKSEA	8.7	DQA1*05:01/DQB1*03:01
1	254	268	NQRALRRLRTACERA	8.7	DRB4*01:01
1	136	150	TVKDAVVTVPAYFND	8.8	DQA1*04:01/DQB1*04:02
1	294	308	SITRARFEELCADLF	8.9	DPA1*02:01/DPB1*01:01
1	470	484	PQIEVTFDIDANGIL	8.9	DQA1*05:01/DQB1*02:01
1	561	575	DASEIEEVTKAADET	8.9	DQA1*04:01/DQB1*04:02
1	340	354	RIPKVQKLVSDYFNG	8.96	DRB1*12:01
1	78	92	DHEVQGDIKHFPFKV	9	DRB1*03:01
1	294	308	SITRARFEELCADLF	9	DPA1*01:03/DPB1*02:01
1	388	402	DLLLLDVAPLSLGIE	9	DRB1*04:05
1	200	214	GGTFDVSLLSIEDGI	9.1	DQA1*04:01/DQB1*04:02
1	205	219	VSLLSIEDGIFEVKA	9.1	DQA1*01:01/DQB1*05:01
1	388	402	DLLLLDVAPLSLGIE	9.1	DRB1*08:02
1	537	551	KNQLESYAYSLKNTL	9.1	DPA1*01:03/DPB1*02:01
1	335	349	VGGSTRIPKVQKLVS	9.2	DRB1*11:01
1	360	374	SINPDEAVAYGAAVQ	9.2	DRB3*01:01
1	476	490	FDIDANGILNVSALE	9.2	DQA1*01:02/DQB1*06:02
1	37	51	PSFVAFTDTERLIGD	9.3	DPA1*02:01/DPB1*01:01
1	157	171	KDAGTIAGLNVMRII	9.4	DPA1*03:01/DPB1*04:02
1	631	645	APEPSNDGPTVEEVD	9.4	DQA1*03:01/DQB1*03:02
1	200	214	GGTFDVSLLSIEDGI	9.5	DRB1*04:05
1	306	320	DLFRSTLEPVDKVLS	9.5	DPA1*03:01/DPB1*04:02
1	193	207	VLIFDLGGGTFDVSL	9.6	DQA1*05:01/DQB1*03:01
1	294	308	SITRARFEELCADLF	9.6	DPA1*02:01/DPB1*05:01
1	294	308	SITRARFEELCADLF	9.6	DQA1*01:01/DQB1*05:01
1	15	29	CVAHFANDRVEIIAN	9.7	DQA1*01:01/DQB1*05:01
1	497	511	QKITITNDKGRLSKE	9.7	DRB3*01:01
1	542	556	SYAYSLKNTLGEEQF	9.7	DRB1*04:05
1	188	202	EAEKNVLIFDLGGGT	9.8	DRB3*01:01
1	465	479	APRGVPQIEVTFDID	9.8	DQA1*05:01/DQB1*02:01
1	37	51	PSFVAFTDTERLIGD	9.9	DPA1*02:01/DPB1*05:01
1	566	580	EEVTKAADETISWLD	9.9	DQA1*04:01/DQB1*04:02
			Candida albicans 19F KGU15991.1
Seq #	Peptide start	Peptide end	Peptide	IEDB consensus percentile rank	Allele
1	626	640	IEDNFDTATAEEFEE	0.11	DQA1*04:01/DQB1*04:02
1	518	532	VTFSLDANGILKVEA	0.13	DRB3*01:01
1	410	424	DEAVAYGAAVQAGVL	0.15	DQA1*05:01/DQB1*03:01
1	217	231	IVNEPTAAAIAYGLD	0.16	DQA1*01:02/DQB1*06:02
1	626	640	IEDNFDTATAEEFEE	0.3	DQA1*03:01/DQB1*03:02
1	14	28	LLYVALVILIPFLVS	0.38	DRB1*01:01
1	451	465	VMTTLIKRNTAIPTK	0.49	DRB3*02:02
1	336	350	DFSETLSRAKFEELN	0.6	DPA1*01/DPB1*04:01
1	432	446	DIVLLDVNPLTLGIE	0.66	DRB1*03:01
1	275	289	EDFDFKIVRYLAKQF	0.81	DRB5*01:01
1	410	424	DEAVAYGAAVQAGVL	0.81	DRB1*09:01
1	619	633	IKETLEFIEDNFDTA	0.94	DQA1*01:01/DQB1*05:01
1	14	28	LLYVALVILIPFLVS	0.98	DQA1*05:01/DQB1*02:01
1	9	23	LPRIGLLYVALVILI	1.1	DPA1*03:01/DPB1*04:02
1	14	28	LLYVALVILIPFLVS	1.1	DPA1*03:01/DPB1*04:02
1	626	640	IEDNFDTATAEEFEE	1.1	DQA1*05:01/DQB1*02:01
1	32	46	AFAVAAVSDDESSTD	1.2	DQA1*05:01/DQB1*02:01
1	217	231	IVNEPTAAAIAYGLD	1.2	DQA1*04:01/DQB1*04:02
1	275	289	EDFDFKIVRYLAKQF	1.2	DRB1*08:02
1	14	28	LLYVALVILIPFLVS	1.3	DRB1*15:01
1	19	33	LVILIPFLVSPKHAF	1.3	DRB1*15:01
1	27	41	VSPKHAFAVAAVSDD	1.4	DQA1*04:01/DQB1*04:02
1	451	465	VMTTLIKRNTAIPTK	1.4	DRB1*13:02
1	69	83	GKVEILANDQGNRIT	1.5	DRB1*13:02
1	432	446	DIVLLDVNPLTLGIE	1.5	DRB1*04:01
1	9	23	LPRIGLLYVALVILI	1.6	DPA1*02:01/DPB1*01:01
1	191	205	VPAYFNDAQRQATKD	1.6	DRB3*01:01
1	280	294	KIVRYLAKQFKKKHN	1.6	DPA1*02:01/DPB1*05:01
1	110	124	NTVFDIKRLIGLKYN	1.66	DRB1*12:01
1	14	28	LLYVALVILIPFLVS	1.7	DPA1*01/DPB1*04:01
1	32	46	AFAVAAVSDDESSTD	1.7	DQA1*04:01/DQB1*04:02
1	217	231	IVNEPTAAAIAYGLD	1.8	DQA1*05:01/DQB1*03:01
1	341	355	LSRAKFEELNIAAFR	1.8	DPA1*01/DPB1*04:01
1	410	424	DEAVAYGAAVQAGVL	1.8	DQA1*01:02/DQB1*06:02
1	518	532	VTFSLDANGILKVEA	1.8	DRB3*02:02
1	642	656	KQKLIDVANPITAKL	1.8	DRB1*13:02
1	275	289	EDFDFKIVRYLAKQF	2	DPA1*02:01/DPB1*05:01
1	280	294	KIVRYLAKQFKKKHN	2	DRB5*01:01
1	619	633	IKETLEFIEDNFDTA	2	DQA1*05:01/DQB1*02:01
1	14	28	LLYVALVILIPFLVS	2.1	DPA1*02:01/DPB1*01:01
1	14	28	LLYVALVILIPFLVS	2.1	DPA1*02:01/DPB1*05:01
1	275	289	EDFDFKIVRYLAKQF	2.1	DRB1*15:01
1	614	628	TLDDAIKETLEFIED	2.1	DPA1*02:01/DPB1*05:01
1	14	28	LLYVALVILIPFLVS	2.2	DRB4*01:01
1	258	272	GGVFEVLATAGDTHL	2.2	DRB1*04:05
1	275	289	EDFDFKIVRYLAKQF	2.2	DRB1*11:01
1	446	460	ETSGGVMTTLIKRNT	2.4	DRB1*11:01
1	294	308	NIDITANSKAISKLK	2.5	DRB3*02:02
1	19	33	LVILIPFLVSPKHAF	2.6	DRB1*01:01
1	27	41	VSPKHAFAVAAVSDD	2.6	DQA1*03:01/DQB1*03:02
1	110	124	NTVFDIKRLIGLKYN	2.6	DRB1*11:01
1	280	294	KIVRYLAKQFKKKHN	2.6	DRB1*11:01
1	389	403	KVQELLEGFFDGKKA	2.7	DQA1*01:01/DQB1*05:01
1	432	446	DIVLLDVNPLTLGIE	2.7	DRB3*01:01
1	432	446	DIVLLDVNPLTLGIE	2.8	DRB1*13:02
1	14	28	LLYVALVILIPFLVS	2.9	DPA1*01:03/DPB1*02:01
1	410	424	DEAVAYGAAVQAGVL	2.9	DQA1*04:01/DQB1*04:02
1	384	398	STRIPKVQELLEGFF	3	DPA1*02:01/DPB1*05:01
1	14	28	LLYVALVILIPFLVS	3.1	DRB1*11:01
1	110	124	NTVFDIKRLIGLKYN	3.1	DPA1*03:01/DPB1*04:02
1	499	513	GKFELTGIPPAPRGV	3.1	DRB5*01:01
1	253	267	LLSIEGGVFEVLATA	3.15	DPA1*01/DPB1*04:01
1	518	532	VTFSLDANGILKVEA	3.2	DRB1*13:02
1	209	223	IAGLNVLRIVNEPTA	3.3	DRB1*04:05
1	325	339	RVEIDSFVDGIDFSE	3.3	DQA1*05:01/DQB1*02:01
1	19	33	LVILIPFLVSPKHAF	3.4	DRB1*11:01
1	69	83	GKVEILANDQGNRIT	3.5	DRB3*01:01
1	499	513	GKFELTGIPPAPRGV	3.5	DRB1*08:02
1	642	656	KQKLIDVANPITAKL	3.5	DRB3*02:02
1	253	267	LLSIEGGVFEVLATA	3.6	DPA1*02:01/DPB1*01:01
1	280	294	KIVRYLAKQFKKKHN	3.6	DRB4*01:01
1	336	350	DFSETLSRAKFEELN	3.6	DPA1*02:01/DPB1*01:01
1	27	41	VSPKHAFAVAAVSDD	3.7	DQA1*05:01/DQB1*03:01
1	319	333	SSQMSTRVEIDSFVD	3.7	DQA1*05:01/DQB1*02:01
1	9	23	LPRIGLLYVALVILI	3.75	DPA1*01/DPB1*04:01
1	9	23	LPRIGLLYVALVILI	3.8	DPA1*02:01/DPB1*05:01
1	518	532	VTFSLDANGILKVEA	3.8	DRB1*03:01
1	19	33	LVILIPFLVSPKHAF	3.85	DRB1*12:01
1	642	656	KQKLIDVANPITAKL	3.9	DRB1*08:02
1	1	15	MRSSQSSWLPRIGLL	4	DRB1*09:01
1	415	429	YGAAVQAGVLSGEEG	4	DQA1*05:01/DQB1*03:01
1	280	294	KIVRYLAKQFKKKHN	4.1	DRB1*15:01
1	551	565	RLSKDEIDRMVEEAE	4.1	DQA1*03:01/DQB1*03:02
1	651	665	PITAKLYGGAAGEGA	4.1	DQA1*05:01/DQB1*03:01
1	19	33	LVILIPFLVSPKHAF	4.2	DRB5*01:01
1	404	418	SKGINPDEAVAYGAA	4.2	DRB1*03:01
1	432	446	DIVLLDVNPLTLGIE	4.2	DRB3*02:02
1	523	537	DANGILKVEAADKGT	4.2	DRB5*01:01
1	14	28	LLYVALVILIPFLVS	4.3	DRB5*01:01
1	451	465	VMTTLIKRNTAIPTK	4.3	DRB1*08:02
1	49	63	GTVIGIDLGTTYSCV	4.4	DRB1*03:01
1	275	289	EDFDFKIVRYLAKQF	4.4	DRB1*12:01
1	9	23	LPRIGLLYVALVILI	4.5	DRB1*01:01
1	19	33	LVILIPFLVSPKHAF	4.5	DRB1*03:01
1	19	33	LVILIPFLVSPKHAF	4.55	DPA1*01/DPB1*04:01
1	217	231	IVNEPTAAAIAYGLD	4.7	DQA1*03:01/DQB1*03:02
1	404	418	SKGINPDEAVAYGAA	4.7	DRB3*01:01
1	589	603	HVLRGQLSDTSETGL	4.7	DRB1*04:01
1	209	223	IAGLNVLRIVNEPTA	4.8	DRB1*08:02
1	253	267	LLSIEGGVFEVLATA	4.8	DPA1*01:03/DPB1*02:01
1	299	313	ANSKAISKLKREAEK	4.8	DRB1*11:01
1	325	339	RVEIDSFVDGIDFSE	4.8	DQA1*01:01/DQB1*05:01
1	352	366	AAFRKTLKPVEQVLK	4.9	DRB1*11:01
1	642	656	KQKLIDVANPITAKL	4.9	DRB3*01:01
1	9	23	LPRIGLLYVALVILI	5	DPA1*01:03/DPB1*02:01
1	204	218	KDAGTIAGLNVLRIV	5	DPA1*03:01/DPB1*04:02
1	239	253	IIVYDLGGGTFDVSL	5.1	DQA1*05:01/DQB1*03:01
1	110	124	NTVFDIKRLIGLKYN	5.2	DRB5*01:01
1	584	598	LENYAHVLRGQLSDT	5.2	DRB1*11:01
1	280	294	KIVRYLAKQFKKKHN	5.3	DRB1*08:02
1	410	424	DEAVAYGAAVQAGVL	5.3	DQA1*03:01/DQB1*03:02
1	557	571	IDRMVEEAEKYAQQD	5.3	DQA1*03:01/DQB1*03:02
1	456	470	IKRNTAIPTKKSQIF	5.4	DRB3*02:02
1	341	355	LSRAKFEELNIAAFR	5.5	DPA1*02:01/DPB1*01:01
1	61	75	SCVGVMKNGKVEILA	5.6	DRB1*13:02
1	584	598	LENYAHVLRGQLSDT	5.6	DRB4*01:01
1	101	115	KNQASSNVNNTVFDI	5.7	DRB1*13:02
1	294	308	NIDITANSKAISKLK	5.7	DRB1*08:02
1	341	355	LSRAKFEELNIAAFR	5.7	DPA1*02:01/DPB1*05:01
1	427	441	EEGVDDIVLLDVNPL	5.8	DPA1*03:01/DPB1*04:02
1	451	465	VMTTLIKRNTAIPTK	5.8	DRB1*11:01
1	9	23	LPRIGLLYVALVILI	6	DQA1*01:01/DQB1*05:01
1	427	441	EEGVDDIVLLDVNPL	6	DRB1*03:01
1	376	390	DDIVLVGGSTRIPKV	6.1	DRB5*01:01
1	209	223	IAGLNVLRIVNEPTA	6.2	DRB4*01:01
1	14	28	LLYVALVILIPFLVS	6.3	DQA1*01:01/DQB1*05:01
1	14	28	LLYVALVILIPFLVS	6.3	DRB1*04:05
1	19	33	LVILIPFLVSPKHAF	6.3	DRB1*04:05
1	294	308	NIDITANSKAISKLK	6.3	DRB1*13:02
1	427	441	EEGVDDIVLLDVNPL	6.4	DRB1*13:02
1	619	633	IKETLEFIEDNFDTA	6.5	DPA1*02:01/DPB1*01:01
1	619	633	IKETLEFIEDNFDTA	6.5	DPA1*02:01/DPB1*05:01
1	234	248	DQEKQIIVYDLGGGT	6.6	DRB3*01:01
1	352	366	AAFRKTLKPVEQVLK	6.6	DRB1*08:02
1	361	375	VEQVLKDGGVKKSDI	6.6	DRB1*03:01
1	432	446	DIVLLDVNPLTLGIE	6.6	DPA1*03:01/DPB1*04:02
1	546	560	TNEKGRLSKDEIDRM	6.7	DRB1*03:01
1	551	565	RLSKDEIDRMVEEAE	6.7	DQA1*04:01/DQB1*04:02
1	110	124	NTVFDIKRLIGLKYN	6.9	DRB1*08:02
1	181	195	GKKVTHAVVTVPAYF	6.9	DQA1*01:02/DQB1*06:02
1	523	537	DANGILKVEAADKGT	6.9	DQA1*01:02/DQB1*06:02
1	9	23	LPRIGLLYVALVILI	7	DRB1*07:01
1	14	28	LLYVALVILIPFLVS	7	DRB1*07:01
1	204	218	KDAGTIAGLNVLRIV	7	DQA1*01:02/DQB1*06:02
1	209	223	IAGLNVLRIVNEPTA	7	DQA1*01:02/DQB1*06:02
1	346	360	FEELNIAAFRKTLKP	7	DPA1*02:01/DPB1*05:01
1	656	670	LYGGAAGEGAGGAGD	7	DQA1*05:01/DQB1*03:01
1	19	33	LVILIPFLVSPKHAF	7.1	DRB1*08:02
1	346	360	FEELNIAAFRKTLKP	7.1	DRB1*11:01
1	84	98	PSYVSFNGDERLVGD	7.2	DQA1*05:01/DQB1*02:01
1	77	91	DQGNRITPSYVSFNG	7.3	DRB1*09:01
1	389	403	KVQELLEGFFDGKKA	7.3	DPA1*02:01/DPB1*05:01
1	518	532	VTFSLDANGILKVEA	7.3	DPA1*03:01/DPB1*04:02
1	631	645	DTATAEEFEEQKQKL	7.3	DQA1*04:01/DQB1*04:02
1	614	628	TLDDAIKETLEFIED	7.4	DPA1*02:01/DPB1*01:01
1	9	23	LPRIGLLYVALVILI	7.5	DQA1*05:01/DQB1*02:01
1	32	46	AFAVAAVSDDESSTD	7.5	DQA1*03:01/DQB1*03:02
1	427	441	EEGVDDIVLLDVNPL	7.5	DRB4*01:01
1	432	446	DIVLLDVNPLTLGIE	7.5	DRB4*01:01
1	246	260	GGTFDVSLLSIEGGV	7.6	DPA1*03:01/DPB1*04:02
1	69	83	GKVEILANDQGNRIT	7.7	DRB1*03:01
1	84	98	PSYVSFNGDERLVGD	7.7	DRB1*03:01
1	584	598	LENYAHVLRGQLSDT	7.7	DQA1*01:02/DQB1*06:02
1	19	33	LVILIPFLVSPKHAF	7.8	DPA1*01:03/DPB1*02:01
1	427	441	EEGVDDIVLLDVNPL	7.8	DRB1*04:05
1	27	41	VSPKHAFAVAAVSDD	8.1	DRB1*04:05
1	275	289	EDFDFKIVRYLAKQF	8.1	DPA1*03:01/DPB1*04:02
1	314	328	AKRTLSSQMSTRVEI	8.1	DRB3*02:02
1	410	424	DEAVAYGAAVQAGVL	8.1	DRB1*01:01
1	110	124	NTVFDIKRLIGLKYN	8.2	DPA1*02:01/DPB1*05:01
1	427	441	EEGVDDIVLLDVNPL	8.2	DQA1*05:01/DQB1*02:01
1	275	289	EDFDFKIVRYLAKQF	8.4	DPA1*01:03/DPB1*02:01
1	619	633	IKETLEFIEDNFDTA	8.4	DPA1*01:03/DPB1*02:01
1	270	284	THLGGEDFDFKIVRY	8.5	DQA1*01:01/DQB1*05:01
1	631	645	DTATAEEFEEQKQKL	8.6	DQA1*03:01/DQB1*03:02
1	614	628	TLDDAIKETLEFIED	8.7	DQA1*04:01/DQB1*04:02
1	168	182	VLGKMKSIAEDYLGK	8.8	DQA1*05:01/DQB1*02:01
1	341	355	LSRAKFEELNIAAFR	8.8	DPA1*01:03/DPB1*02:01
1	376	390	DDIVLVGGSTRIPKV	8.8	DQA1*05:01/DQB1*03:01
1	513	527	VPQIEVTFSLDANGI	8.8	DRB3*01:01
1	110	124	NTVFDIKRLIGLKYN	8.9	DRB4*01:01
1	280	294	KIVRYLAKQFKKKHN	8.9	DRB1*12:01
1	110	124	NTVFDIKRLIGLKYN	9	DRB1*15:01
1	319	333	SSQMSTRVEIDSFVD	9.1	DQA1*03:01/DQB1*03:02
1	422	436	GVLSGEEGVDDIVLL	9.1	DQA1*01:01/DQB1*05:01
1	9	23	LPRIGLLYVALVILI	9.15	DRB1*12:01
1	481	495	LIQVYEGERTMAKDN	9.2	DRB1*15:01
1	222	236	TAAAIAYGLDKGDQE	9.4	DQA1*05:01/DQB1*03:01
1	314	328	AKRTLSSQMSTRVEI	9.4	DRB1*01:01
1	131	145	ELKHLPYKIENKGNK	9.5	DRB5*01:01
1	346	360	FEELNIAAFRKTLKP	9.5	DRB5*01:01
1	84	98	PSYVSFNGDERLVGD	9.6	DQA1*01:01/DQB1*05:01
1	427	441	EEGVDDIVLLDVNPL	9.6	DRB1*15:01
1	14	28	LLYVALVILIPFLVS	9.7	DRB1*08:02
1	234	248	DQEKQIIVYDLGGGT	9.7	DRB1*03:01
1	441	455	LTLGIETSGGVMTTL	9.7	DQA1*05:01/DQB1*03:01
1	27	41	VSPKHAFAVAAVSDD	9.8	DQA1*01:02/DQB1*06:02
1	336	350	DFSETLSRAKFEELN	9.8	DPA1*03:01/DPB1*04:02
1	69	83	GKVEILANDQGNRIT	9.9	DRB4*01:01
1	253	267	LLSIEGGVFEVLATA	9.9	DPA1*03:01/DPB1*04:02
1	275	289	EDFDFKIVRYLAKQF	9.9	DRB3*01:01
1	336	350	DFSETLSRAKFEELN	9.9	DPA1*01:03/DPB1*02:01
1	389	403	KVQELLEGFFDGKKA	9.9	DPA1*01:03/DPB1*02:01
			Candida albicans Ca6 KHC47150.1
Seq #	Peptide start	Peptide end	Peptide	IEDB consensus percentile rank	Allele
1	626	640	IEDNFDTATAEEFEE	0.11	DQA1*04:01/DQB1*04:02
1	518	532	VTFSLDANGILKVEA	0.13	DRB3*01:01
1	410	424	DEAVAYGAAVQAGVL	0.15	DQA1*05:01/DQB1*03:01
1	217	231	IVNEPTAAAIAYGLD	0.16	DQA1*01:02/DQB1*06:02
1	626	640	IEDNFDTATAEEFEE	0.3	DQA1*03:01/DQB1*03:02
1	14	28	LLYVALVILIPFLVS	0.38	DRB1*01:01
1	451	465	VMTTLIKRNTAIPTK	0.49	DRB3*02:02
1	336	350	DFSETLSRAKFEELN	0.6	DPA1*01/DPB1*04:01
1	432	446	DIVLLDVNPLTLGIE	0.66	DRB1*03:01
1	275	289	EDFDFKIVRYLAKQF	0.81	DRB5*01:01
1	410	424	DEAVAYGAAVQAGVL	0.81	DRB1*09:01
1	619	633	IKETLEFIEDNFDTA	0.94	DQA1*01:01/DQB1*05:01
1	14	28	LLYVALVILIPFLVS	0.98	DQA1*05:01/DQB1*02:01
1	9	23	LPRIGLLYVALVILI	1.1	DPA1*03:01/DPB1*04:02
1	14	28	LLYVALVILIPFLVS	1.1	DPA1*03:01/DPB1*04:02
1	626	640	IEDNFDTATAEEFEE	1.1	DQA1*05:01/DQB1*02:01
1	32	46	AFAVAAVSDDESSTD	1.2	DQA1*05:01/DQB1*02:01
1	217	231	IVNEPTAAAIAYGLD	1.2	DQA1*04:01/DQB1*04:02
1	275	289	EDFDFKIVRYLAKQF	1.2	DRB1*08:02
1	14	28	LLYVALVILIPFLVS	1.3	DRB1*15:01
1	19	33	LVILIPFLVSPKHAF	1.3	DRB1*15:01
1	27	41	VSPKHAFAVAAVSDD	1.4	DQA1*04:01/DQB1*04:02
1	451	465	VMTTLIKRNTAIPTK	1.4	DRB1*13:02
1	69	83	GKVEILANDQGNRIT	1.5	DRB1*13:02
1	432	446	DIVLLDVNPLTLGIE	1.5	DRB1*04:01
1	9	23	LPRIGLLYVALVILI	1.6	DPA1*02:01/DPB1*01:01
1	191	205	VPAYFNDAQRQATKD	1.6	DRB3*01:01
1	280	294	KIVRYLAKQFKKKHN	1.6	DPA1*02:01/DPB1*05:01
1	110	124	NTVFDIKRLIGLKYN	1.66	DRB1*12:01
1	14	28	LLYVALVILIPFLVS	1.7	DPA1*01/DPB1*04:01
1	32	46	AFAVAAVSDDESSTD	1.7	DQA1*04:01/DQB1*04:02
1	217	231	IVNEPTAAAIAYGLD	1.8	DQA1*05:01/DQB1*03:01
1	341	355	LSRAKFEELNIAAFR	1.8	DPA1*01/DPB1*04:01
1	410	424	DEAVAYGAAVQAGVL	1.8	DQA1*01:02/DQB1*06:02
1	518	532	VTFSLDANGILKVEA	1.8	DRB3*02:02
1	642	656	KQKLIDVANPITAKL	1.8	DRB1*13:02
1	275	289	EDFDFKIVRYLAKQF	2	DPA1*02:01/DPB1*05:01
1	280	294	KIVRYLAKQFKKKHN	2	DRB5*01:01
1	619	633	IKETLEFIEDNFDTA	2	DQA1*05:01/DQB1*02:01
1	14	28	LLYVALVILIPFLVS	2.1	DPA1*02:01/DPB1*01:01
1	14	28	LLYVALVILIPFLVS	2.1	DPA1*02:01/DPB1*05:01
1	275	289	EDFDFKIVRYLAKQF	2.1	DRB1*15:01
1	614	628	TLDDAIKETLEFIED	2.1	DPA1*02:01/DPB1*05:01
1	14	28	LLYVALVILIPFLVS	2.2	DRB4*01:01
1	258	272	GGVFEVLATAGDTHL	2.2	DRB1*04:05
1	275	289	EDFDFKIVRYLAKQF	2.2	DRB1*11:01
1	446	460	ETSGGVMTTLIKRNT	2.4	DRB1*11:01
1	19	33	LVILIPFLVSPKHAF	2.6	DRB1*01:01
1	27	41	VSPKHAFAVAAVSDD	2.6	DQA1*03:01/DQB1*03:02
1	110	124	NTVFDIKRLIGLKYN	2.6	DRB1*11:01
1	280	294	KIVRYLAKQFKKKHN	2.6	DRB1*11:01
1	389	403	KVQELLEGFFDGKKA	2.7	DQA1*01:01/DQB1*05:01
1	432	446	DIVLLDVNPLTLGIE	2.7	DRB3*01:01
1	432	446	DIVLLDVNPLTLGIE	2.8	DRB1*13:02
1	14	28	LLYVALVILIPFLVS	2.9	DPA1*01:03/DPB1*02:01
1	410	424	DEAVAYGAAVQAGVL	2.9	DQA1*04:01/DQB1*04:02
1	384	398	STRIPKVQELLEGFF	3	DPA1*02:01/DPB1*05:01
1	14	28	LLYVALVILIPFLVS	3.1	DRB1*11:01
1	110	124	NTVFDIKRLIGLKYN	3.1	DPA1*03:01/DPB1*04:02
1	499	513	GKFELTGIPPAPRGV	3.1	DRB5*01:01
1	253	267	LLSIEGGVFEVLATA	3.15	DPA1*01/DPB1*04:01
1	518	532	VTFSLDANGILKVEA	3.2	DRB1*13:02
1	209	223	IAGLNVLRIVNEPTA	3.3	DRB1*04:05
1	325	339	RVEIDSFVDGIDFSE	3.3	DQA1*05:01/DQB1*02:01
1	19	33	LVILIPFLVSPKHAF	3.4	DRB1*11:01
1	69	83	GKVEILANDQGNRIT	3.5	DRB3*01:01
1	499	513	GKFELTGIPPAPRGV	3.5	DRB1*08:02
1	642	656	KQKLIDVANPITAKL	3.5	DRB3*02:02
1	253	267	LLSIEGGVFEVLATA	3.6	DPA1*02:01/DPB1*01:01
1	280	294	KIVRYLAKQFKKKHN	3.6	DRB4*01:01
1	336	350	DFSETLSRAKFEELN	3.6	DPA1*02:01/DPB1*01:01
1	27	41	VSPKHAFAVAAVSDD	3.7	DQA1*05:01/DQB1*03:01
1	319	333	SSQMSTRVEIDSFVD	3.7	DQA1*05:01/DQB1*02:01
1	9	23	LPRIGLLYVALVILI	3.75	DPA1*01/DPB1*04:01
1	9	23	LPRIGLLYVALVILI	3.8	DPA1*02:01/DPB1*05:01
1	518	532	VTFSLDANGILKVEA	3.8	DRB1*03:01
1	19	33	LVILIPFLVSPKHAF	3.85	DRB1*12:01
1	642	656	KQKLIDVANPITAKL	3.9	DRB1*08:02
1	1	15	MRSSQSSWLPRIGLL	4	DRB1*09:01
1	415	429	YGAAVQAGVLSGEEG	4	DQA1*05:01/DQB1*03:01
1	280	294	KIVRYLAKQFKKKHN	4.1	DRB1*15:01
1	551	565	RLSKDEIDRMVEEAE	4.1	DQA1*03:01/DQB1*03:02
1	651	665	PITAKLYGGAAGEGA	4.1	DQA1*05:01/DQB1*03:01
1	19	33	LVILIPFLVSPKHAF	4.2	DRB5*01:01
1	404	418	SKGINPDEAVAYGAA	4.2	DRB1*03:01
1	432	446	DIVLLDVNPLTLGIE	4.2	DRB3*02:02
1	523	537	DANGILKVEAADKGT	4.2	DRB5*01:01
1	14	28	LLYVALVILIPFLVS	4.3	DRB5*01:01
1	451	465	VMTTLIKRNTAIPTK	4.3	DRB1*08:02
1	49	63	GTVIGIDLGTTYSCV	4.4	DRB1*03:01
1	275	289	EDFDFKIVRYLAKQF	4.4	DRB1*12:01
1	9	23	LPRIGLLYVALVILI	4.5	DRB1*01:01
1	19	33	LVILIPFLVSPKHAF	4.5	DRB1*03:01
1	19	33	LVILIPFLVSPKHAF	4.55	DPA1*01/DPB1*04:01
1	299	313	ANAKAISKLKREAEK	4.6	DRB1*11:01
1	217	231	IVNEPTAAAIAYGLD	4.7	DQA1*03:01/DQB1*03:02
1	290	304	KKKHNIDITANAKAI	4.7	DRB1*13:02
1	404	418	SKGINPDEAVAYGAA	4.7	DRB3*01:01
1	589	603	HVLRGQLSDTSETGL	4.7	DRB1*04:01
1	209	223	IAGLNVLRIVNEPTA	4.8	DRB1*08:02
1	253	267	LLSIEGGVFEVLATA	4.8	DPA1*01:03/DPB1*02:01
1	325	339	RVEIDSFVDGIDFSE	4.8	DQA1*01:01/DQB1*05:01
1	352	366	AAFRKTLKPVEQVLK	4.9	DRB1*11:01
1	642	656	KQKLIDVANPITAKL	4.9	DRB3*01:01
1	9	23	LPRIGLLYVALVILI	5	DPA1*01:03/DPB1*02:01
1	204	218	KDAGTIAGLNVLRIV	5	DPA1*03:01/DPB1*04:02
1	239	253	IIVYDLGGGTFDVSL	5.1	DQA1*05:01/DQB1*03:01
1	110	124	NTVFDIKRLIGLKYN	5.2	DRB5*01:01
1	584	598	LENYAHVLRGQLSDT	5.2	DRB1*11:01
1	280	294	KIVRYLAKQFKKKHN	5.3	DRB1*08:02
1	410	424	DEAVAYGAAVQAGVL	5.3	DQA1*03:01/DQB1*03:02
1	557	571	IDRMVEEAEKYAQQD	5.3	DQA1*03:01/DQB1*03:02
1	456	470	IKRNTAIPTKKSQIF	5.4	DRB3*02:02
1	341	355	LSRAKFEELNIAAFR	5.5	DPA1*02:01/DPB1*01:01
1	61	75	SCVGVMKNGKVEILA	5.6	DRB1*13:02
1	584	598	LENYAHVLRGQLSDT	5.6	DRB4*01:01
1	101	115	KNQASSNVNNTVFDI	5.7	DRB1*13:02
1	341	355	LSRAKFEELNIAAFR	5.7	DPA1*02:01/DPB1*05:01
1	427	441	EEGVDDIVLLDVNPL	5.8	DPA1*03:01/DPB1*04:02
1	451	465	VMTTLIKRNTAIPTK	5.8	DRB1*11:01
1	9	23	LPRIGLLYVALVILI	6	DQA1*01:01/DQB1*05:01
1	427	441	EEGVDDIVLLDVNPL	6	DRB1*03:01
1	376	390	DDIVLVGGSTRIPKV	6.1	DRB5*01:01
1	209	223	IAGLNVLRIVNEPTA	6.2	DRB4*01:01
1	14	28	LLYVALVILIPFLVS	6.3	DQA1*01:01/DQB1*05:01
1	14	28	LLYVALVILIPFLVS	6.3	DRB1*04:05
1	19	33	LVILIPFLVSPKHAF	6.3	DRB1*04:05
1	427	441	EEGVDDIVLLDVNPL	6.4	DRB1*13:02
1	619	633	IKETLEFIEDNFDTA	6.5	DPA1*02:01/DPB1*01:01
1	619	633	IKETLEFIEDNFDTA	6.5	DPA1*02:01/DPB1*05:01
1	234	248	DQEKQIIVYDLGGGT	6.6	DRB3*01:01
1	352	366	AAFRKTLKPVEQVLK	6.6	DRB1*08:02
1	361	375	VEQVLKDGGVKKSDI	6.6	DRB1*03:01
1	432	446	DIVLLDVNPLTLGIE	6.6	DPA1*03:01/DPB1*04:02
1	546	560	TNEKGRLSKDEIDRM	6.7	DRB1*03:01
1	551	565	RLSKDEIDRMVEEAE	6.7	DQA1*04:01/DQB1*04:02
1	110	124	NTVFDIKRLIGLKYN	6.9	DRB1*08:02
1	181	195	GKKVTHAVVTVPAYF	6.9	DQA1*01:02/DQB1*06:02
1	523	537	DANGILKVEAADKGT	6.9	DQA1*01:02/DQB1*06:02
1	9	23	LPRIGLLYVALVILI	7	DRB1*07:01
1	14	28	LLYVALVILIPFLVS	7	DRB1*07:01
1	204	218	KDAGTIAGLNVLRIV	7	DQA1*01:02/DQB1*06:02
1	209	223	IAGLNVLRIVNEPTA	7	DQA1*01:02/DQB1*06:02
1	346	360	FEELNIAAFRKTLKP	7	DPA1*02:01/DPB1*05:01
1	656	670	LYGGAAGEGAGGAGD	7	DQA1*05:01/DQB1*03:01
1	19	33	LVILIPFLVSPKHAF	7.1	DRB1*08:02
1	346	360	FEELNIAAFRKTLKP	7.1	DRB1*11:01
1	84	98	PSYVSFNGDERLVGD	7.2	DQA1*05:01/DQB1*02:01
1	77	91	DQGNRITPSYVSFNG	7.3	DRB1*09:01
1	389	403	KVQELLEGFFDGKKA	7.3	DPA1*02:01/DPB1*05:01
1	518	532	VTFSLDANGILKVEA	7.3	DPA1*03:01/DPB1*04:02
1	631	645	DTATAEEFEEQKQKL	7.3	DQA1*04:01/DQB1*04:02
1	614	628	TLDDAIKETLEFIED	7.4	DPA1*02:01/DPB1*01:01
1	9	23	LPRIGLLYVALVILI	7.5	DQA1*05:01/DQB1*02:01
1	32	46	AFAVAAVSDDESSTD	7.5	DQA1*03:01/DQB1*03:02
1	427	441	EEGVDDIVLLDVNPL	7.5	DRB4*01:01
1	432	446	DIVLLDVNPLTLGIE	7.5	DRB4*01:01
1	246	260	GGTFDVSLLSIEGGV	7.6	DPA1*03:01/DPB1*04:02
1	69	83	GKVEILANDQGNRIT	7.7	DRB1*03:01
1	84	98	PSYVSFNGDERLVGD	7.7	DRB1*03:01
1	584	598	LENYAHVLRGQLSDT	7.7	DQA1*01:02/DQB1*06:02
1	19	33	LVILIPFLVSPKHAF	7.8	DPA1*01:03/DPB1*02:01
1	427	441	EEGVDDIVLLDVNPL	7.8	DRB1*04:05
1	27	41	VSPKHAFAVAAVSDD	8.1	DRB1*04:05
1	275	289	EDFDFKIVRYLAKQF	8.1	DPA1*03:01/DPB1*04:02
1	314	328	AKRTLSSQMSTRVEI	8.1	DRB3*02:02
1	410	424	DEAVAYGAAVQAGVL	8.1	DRB1*01:01
1	110	124	NTVFDIKRLIGLKYN	8.2	DPA1*02:01/DPB1*05:01
1	290	304	KKKHNIDITANAKAI	8.2	DRB1*07:01
1	427	441	EEGVDDIVLLDVNPL	8.2	DQA1*05:01/DQB1*02:01
1	275	289	EDFDFKIVRYLAKQF	8.4	DPA1*01:03/DPB1*02:01
1	619	633	IKETLEFIEDNFDTA	8.4	DPA1*01:03/DPB1*02:01
1	270	284	THLGGEDFDFKIVRY	8.5	DQA1*01:01/DQB1*05:01
1	631	645	DTATAEEFEEQKQKL	8.6	DQA1*03:01/DQB1*03:02
1	614	628	TLDDAIKETLEFIED	8.7	DQA1*04:01/DQB1*04:02
1	168	182	VLGKMKSIAEDYLGK	8.8	DQA1*05:01/DQB1*02:01
1	341	355	LSRAKFEELNIAAFR	8.8	DPA1*01:03/DPB1*02:01
1	376	390	DDIVLVGGSTRIPKV	8.8	DQA1*05:01/DQB1*03:01
1	513	527	VPQIEVTFSLDANGI	8.8	DRB3*01:01
1	110	124	NTVFDIKRLIGLKYN	8.9	DRB4*01:01
1	280	294	KIVRYLAKQFKKKHN	8.9	DRB1*12:01
1	110	124	NTVFDIKRLIGLKYN	9	DRB1*15:01
1	319	333	SSQMSTRVEIDSFVD	9.1	DQA1*03:01/DQB1*03:02
1	422	436	GVLSGEEGVDDIVLL	9.1	DQA1*01:01/DQB1*05:01
1	9	23	LPRIGLLYVALVILI	9.15	DRB1*12:01
1	481	495	LIQVYEGERTMAKDN	9.2	DRB1*15:01
1	222	236	TAAAIAYGLDKGDQE	9.4	DQA1*05:01/DQB1*03:01
1	314	328	AKRTLSSQMSTRVEI	9.4	DRB1*01:01
1	131	145	ELKHLPYKIENKGNK	9.5	DRB5*01:01
1	346	360	FEELNIAAFRKTLKP	9.5	DRB5*01:01
1	84	98	PSYVSFNGDERLVGD	9.6	DQA1*01:01/DQB1*05:01
1	427	441	EEGVDDIVLLDVNPL	9.6	DRB1*15:01
1	14	28	LLYVALVILIPFLVS	9.7	DRB1*08:02
1	234	248	DQEKQIIVYDLGGGT	9.7	DRB1*03:01
1	441	455	LTLGIETSGGVMTTL	9.7	DQA1*05:01/DQB1*03:01
1	27	41	VSPKHAFAVAAVSDD	9.8	DQA1*01:02/DQB1*06:02
1	336	350	DFSETLSRAKFEELN	9.8	DPA1*03:01/DPB1*04:02
1	69	83	GKVEILANDQGNRIT	9.9	DRB4*01:01
1	253	267	LLSIEGGVFEVLATA	9.9	DPA1*03:01/DPB1*04:02
1	275	289	EDFDFKIVRYLAKQF	9.9	DRB3*01:01
1	336	350	DFSETLSRAKFEELN	9.9	DPA1*01:03/DPB1*02:01
1	389	403	KVQELLEGFFDGKKA	9.9	DPA1*01:03/DPB1*02:01
			Candida albicans KAF6063334.1
Seq #	Peptide start	Peptide end	Peptide	IEDB consensus percentile rank	Allele
1	365	379	EAVAYGAAVQAAILS	0.15	DQA1*05:01/DQB1*03:01
1	170	184	IINEPTAAAIAYGLD	0.16	DQA1*01:02/DQB1*06:02
1	388	402	DLLLLDVAPLSLGIE	0.41	DRB1*03:01
1	365	379	EAVAYGAAVQAAILS	0.45	DQA1*01:02/DQB1*06:02
1	254	268	NQRALRRLRTACERA	0.6	DRB1*04:05
1	289	303	IDFYTSITRARFEEL	0.7	DPA1*01/DPB1*04:01
1	232	246	DNRLVNFFIQEFKRK	0.71	DPA1*02:01/DPB1*05:01
1	232	246	DNRLVNFFIQEFKRK	0.73	DQA1*01:01/DQB1*05:01
1	15	29	CVAHFANDRVEIIAN	0.76	DRB3*01:01
1	365	379	EAVAYGAAVQAAILS	0.93	DRB1*09:01
1	170	184	IINEPTAAAIAYGLD	1.2	DQA1*04:01/DQB1*04:02
1	249	263	KDISTNQRALRRLRT	1.3	DRB1*03:01
1	365	379	EAVAYGAAVQAAILS	1.4	DQA1*04:01/DQB1*04:02
1	170	184	IINEPTAAAIAYGLD	1.8	DQA1*05:01/DQB1*03:01
1	388	402	DLLLLDVAPLSLGIE	1.8	DRB3*01:01
1	232	246	DNRLVNFFIQEFKRK	2	DPA1*01:03/DPB1*02:01
1	237	251	NFFIQEFKRKNKKDI	2	DRB1*11:01
1	294	308	SITRARFEELCADLF	2	DPA1*01/DPB1*04:01
1	316	330	DKVLSDAKIDKSKVD	2	DRB1*03:01
1	289	303	IDFYTSITRARFEEL	2.2	DPA1*01:03/DPB1*02:01
1	232	246	DNRLVNFFIQEFKRK	2.3	DPA1*02:01/DPB1*01:01
1	162	176	IAGLNVMRIINEPTA	2.5	DRB1*04:05
1	289	303	IDFYTSITRARFEEL	2.6	DRB5*01:01
1	273	287	SSSAQTSIEIDSLYE	2.9	DQA1*03:01/DQB1*03:02
1	289	303	IDFYTSITRARFEEL	2.9	DRB1*11:01
1	388	402	DLLLLDVAPLSLGIE	3	DRB3*02:02
1	157	171	KDAGTIAGLNVMRII	3.1	DQA1*01:02/DQB1*06:02
1	162	176	IAGLNVMRIINEPTA	3.1	DRB4*01:01
1	273	287	SSSAQTSIEIDSLYE	3.1	DQA1*05:01/DQB1*02:01
1	301	315	EELCADLFRSTLEPV	3.2	DPA1*03:01/DPB1*04:02
1	84	98	DIKHFPFKVVDKASK	3.3	DRB1*08:02
1	294	308	SITRARFEELCADLF	3.4	DQA1*05:01/DQB1*02:01
1	237	251	NFFIQEFKRKNKKDI	3.5	DRB5*01:01
1	365	379	EAVAYGAAVQAAILS	3.6	DQA1*03:01/DQB1*03:02
1	388	402	DLLLLDVAPLSLGIE	3.6	DRB1*04:01
1	355	369	KEPNRSINPDEAVAY	3.8	DRB3*01:01
1	393	407	DVAPLSLGIETAGEI	3.8	DQA1*03:01/DQB1*03:02
1	84	98	DIKHFPFKVVDKASK	3.9	DRB5*01:01
1	89	103	PFKVVDKASKPMIQV	3.9	DRB5*01:01
1	289	303	IDFYTSITRARFEEL	4	DPA1*02:01/DPB1*01:01
1	301	315	EELCADLFRSTLEPV	4	DPA1*02:01/DPB1*01:01
1	144	158	VPAYFNDSQRQATKD	4.3	DRB3*01:01
1	89	103	PFKVVDKASKPMIQV	4.5	DRB1*08:02
1	37	51	PSFVAFTDTERLIGD	4.7	DQA1*05:01/DQB1*02:01
1	84	98	DIKHFPFKVVDKASK	4.7	DRB1*11:01
1	170	184	IINEPTAAAIAYGLD	4.7	DQA1*03:01/DQB1*03:02
1	340	354	RIPKVQKLVSDYFNG	4.7	DRB4*01:01
1	54	68	KNQAAMNPANTVFDA	4.9	DRB3*02:02
1	306	320	DLFRSTLEPVDKVLS	4.9	DRB1*04:05
1	232	246	DNRLVNFFIQEFKRK	5.2	DRB1*15:01
1	289	303	IDFYTSITRARFEEL	5.2	DRB3*02:02
1	388	402	DLLLLDVAPLSLGIE	5.4	DRB1*01:01
1	365	379	EAVAYGAAVQAAILS	5.5	DQA1*05:01/DQB1*02:01
1	162	176	IAGLNVMRIINEPTA	5.6	DRB1*04:01
1	32	46	GNRTTPSFVAFTDTE	5.7	DQA1*03:01/DQB1*03:02
1	121	135	ILGKMKETAEGFLGT	5.7	DPA1*02:01/DPB1*05:01
1	254	268	NQRALRRLRTACERA	5.7	DRB1*04:01
1	330	344	DEIVLVGGSTRIPKV	6	DRB5*01:01
1	22	36	DRVEIIANDQGNRTT	6.1	DRB1*03:01
1	200	214	GGTFDVSLLSIEDGI	6.1	DQA1*03:01/DQB1*03:02
1	237	251	NFFIQEFKRKNKKDI	6.1	DPA1*02:01/DPB1*05:01
1	281	295	EIDSLYEGIDFYTSI	6.1	DQA1*01:01/DQB1*05:01
1	15	29	CVAHFANDRVEIIAN	6.2	DPA1*01:03/DPB1*02:01
1	281	295	EIDSLYEGIDFYTSI	6.3	DPA1*01:03/DPB1*02:01
1	54	68	KNQAAMNPANTVFDA	6.4	DQA1*01:02/DQB1*06:02
1	62	76	ANTVFDAKRLIGRKF	6.5	DRB1*11:01
1	232	246	DNRLVNFFIQEFKRK	6.5	DRB5*01:01
1	54	68	KNQAAMNPANTVFDA	6.7	DRB1*13:02
1	289	303	IDFYTSITRARFEEL	6.7	DRB1*07:01
1	388	402	DLLLLDVAPLSLGIE	6.7	DRB1*13:02
1	289	303	IDFYTSITRARFEEL	6.8	DPA1*02:01/DPB1*05:01
1	2	16	SKAVGIDLGTTYSCV	7	DRB1*03:01
1	301	315	EELCADLFRSTLEPV	7	DPA1*01:03/DPB1*02:01
1	37	51	PSFVAFTDTERLIGD	7.1	DRB1*04:05
1	89	103	PFKVVDKASKPMIQV	7.3	DRB1*11:01
1	22	36	DRVEIIANDQGNRTT	7.4	DRB1*13:02
1	162	176	IAGLNVMRIINEPTA	7.4	DRB1*08:02
1	232	246	DNRLVNFFIQEFKRK	7.4	DPA1*03:01/DPB1*04:02
1	200	214	GGTFDVSLLSIEDGI	7.6	DPA1*03:01/DPB1*04:02
1	232	246	DNRLVNFFIQEFKRK	7.6	DRB4*01:01
1	254	268	NQRALRRLRTACERA	7.6	DRB1*11:01
1	355	369	KEPNRSINPDEAVAY	7.6	DRB1*03:01
1	289	303	IDFYTSITRARFEEL	7.9	DRB1*04:01
1	370	384	GAAVQAAILSGDTSS	7.9	DQA1*05:01/DQB1*03:01
1	227	241	GGEDFDNRLVNFFIQ	8	DPA1*02:01/DPB1*05:01
1	360	374	SINPDEAVAYGAAVQ	8.1	DQA1*03:01/DQB1*03:02
1	365	379	EAVAYGAAVQAAILS	8.1	DRB1*01:01
1	383	397	SSKTQDLLLLDVAPL	8.1	DRB1*04:05
1	301	315	EELCADLFRSTLEPV	8.15	DPA1*01/DPB1*04:01
1	383	397	SSKTQDLLLLDVAPL	8.2	DRB1*01:01
1	249	263	KDISTNQRALRRLRT	8.4	DRB3*02:02
1	259	273	RRLRTACERAKRTLS	8.4	DRB5*01:01
1	37	51	PSFVAFTDTERLIGD	8.45	DPA1*01/DPB1*04:01
1	84	98	DIKHFPFKVVDKASK	8.6	DPA1*02:01/DPB1*05:01
1	162	176	IAGLNVMRIINEPTA	8.6	DQA1*01:02/DQB1*06:02
1	232	246	DNRLVNFFIQEFKRK	8.6	DPA1*01/DPB1*04:01
1	330	344	DEIVLVGGSTRIPKV	8.6	DQA1*05:01/DQB1*03:01
1	383	397	SSKTQDLLLLDVAPL	8.6	DPA1*02:01/DPB1*01:01
1	175	189	TAAAIAYGLDKKSEA	8.7	DQA1*05:01/DQB1*03:01
1	254	268	NQRALRRLRTACERA	8.7	DRB4*01:01
1	136	150	TVKDAVVTVPAYFND	8.8	DQA1*04:01/DQB1*04:02
1	294	308	SITRARFEELCADLF	8.9	DPA1*02:01/DPB1*01:01
1	340	354	RIPKVQKLVSDYFNG	8.96	DRB1*12:01
1	78	92	DHEVQGDIKHFPFKV	9	DRB1*03:01
1	294	308	SITRARFEELCADLF	9	DPA1*01:03/DPB1*02:01
1	388	402	DLLLLDVAPLSLGIE	9	DRB1*04:05
1	200	214	GGTFDVSLLSIEDGI	9.1	DQA1*04:01/DQB1*04:02
1	205	219	VSLLSIEDGIFEVKA	9.1	DQA1*01:01/DQB1*05:01
1	388	402	DLLLLDVAPLSLGIE	9.1	DRB1*08:02
1	335	349	VGGSTRIPKVQKLVS	9.2	DRB1*11:01
1	360	374	SINPDEAVAYGAAVQ	9.2	DRB3*01:01
1	37	51	PSFVAFTDTERLIGD	9.3	DPA1*02:01/DPB1*01:01
1	157	171	KDAGTIAGLNVMRII	9.4	DPA1*03:01/DPB1*04:02
1	200	214	GGTFDVSLLSIEDGI	9.5	DRB1*04:05
1	306	320	DLFRSTLEPVDKVLS	9.5	DPA1*03:01/DPB1*04:02
1	193	207	VLIFDLGGGTFDVSL	9.6	DQA1*05:01/DQB1*03:01
1	294	308	SITRARFEELCADLF	9.6	DPA1*02:01/DPB1*05:01
1	294	308	SITRARFEELCADLF	9.6	DQA1*01:01/DQB1*05:01
1	15	29	CVAHFANDRVEIIAN	9.7	DQA1*01:01/DQB1*05:01
1	188	202	EAEKNVLIFDLGGGT	9.8	DRB3*01:01
1	37	51	PSFVAFTDTERLIGD	9.9	DPA1*02:01/DPB1*05:01
			Candida albicans P34048 KGU30551.1
Seq #	Peptide start	Peptide end	Peptide	IEDB consensus percentile rank	Allele
1	365	379	DEAVAYGAAVQAAIL	0.09	DQA1*05:01/DQB1*03:01
1	170	184	IINEPTAAAIAYGLD	0.16	DQA1*01:02/DQB1*06:02
1	609	623	AYGAAGGAPGGAGGF	0.19	DQA1*05:01/DQB1*03:01
1	385	399	SKTQDILLLDVAPLS	0.41	DRB1*03:01
1	365	379	DEAVAYGAAVQAAIL	0.47	DQA1*01:02/DQB1*06:02
1	255	269	NQRALRRLRTACERA	0.6	DRB1*04:05
1	290	304	IDFYTSITRARFEEL	0.7	DPA1*01/DPB1*04:01
1	233	247	DNRLVNFFIQEFKRK	0.71	DPA1*02:01/DPB1*05:01
1	233	247	DNRLVNFFIQEFKRK	0.73	DQA1*01:01/DQB1*05:01
1	15	29	CVAHFANDRVEIIAN	0.76	DRB3*01:01
1	603	617	NPIISGAYGAAGGAP	0.89	DQA1*05:01/DQB1*03:01
1	365	379	DEAVAYGAAVQAAIL	0.94	DRB1*09:01
1	471	485	PQIEVTFDIDANGIL	0.94	DRB3*01:01
1	170	184	IINEPTAAAIAYGLD	1.2	DQA1*04:01/DQB1*04:02
1	250	264	KDISTNQRALRRLRT	1.3	DRB1*03:01
1	365	379	DEAVAYGAAVQAAIL	1.4	DQA1*04:01/DQB1*04:02
1	592	606	EDKRKELESVANPII	1.4	DRB1*13:02
1	390	404	ILLLDVAPLSLGIET	1.5	DRB1*03:01
1	622	636	GFPGAGGFPGGATGG	1.5	DQA1*05:01/DQB1*03:01
1	170	184	IINEPTAAAIAYGLD	1.8	DQA1*05:01/DQB1*03:01
1	316	330	VGKVLADAKIDKSQV	1.9	DRB1*03:01
1	385	399	SKTQDILLLDVAPLS	1.9	DRB3*01:01
1	233	247	DNRLVNFFIQEFKRK	2	DPA1*01:03/DPB1*02:01
1	238	252	NFFIQEFKRKNKKDI	2	DRB1*11:01
1	295	309	SITRARFEELCADLF	2	DPA1*01/DPB1*04:01
1	615	629	GAPGGAGGFPGAGGF	2	DQA1*05:01/DQB1*03:01
1	290	304	IDFYTSITRARFEEL	2.2	DPA1*01:03/DPB1*02:01
1	233	247	DNRLVNFFIQEFKRK	2.3	DPA1*02:01/DPB1*01:01
1	407	421	GIMTKLIPRNSTIPT	2.3	DRB1*08:02
1	577	591	ISWLDASQAASTEEY	2.4	DQA1*03:01/DQB1*03:02
1	162	176	IAGLNVLRIINEPTA	2.5	DRB1*04:05
1	201	215	GGTFDVSLLAIDEGI	2.5	DQA1*03:01/DQB1*03:02
1	290	304	IDFYTSITRARFEEL	2.6	DRB5*01:01
1	365	379	DEAVAYGAAVQAAIL	2.6	DQA1*03:01/DQB1*03:02
1	162	176	IAGLNVLRIINEPTA	2.7	DRB4*01:01
1	87	101	HFPFKVIDKAGKPVI	2.8	DRB1*11:01
1	577	591	ISWLDASQAASTEEY	2.8	DQA1*04:01/DQB1*04:02
1	274	288	SSSAQTSIEIDSLYE	2.9	DQA1*03:01/DQB1*03:02
1	290	304	IDFYTSITRARFEEL	2.9	DRB1*11:01
1	482	496	NGILNVSALEKGTGK	2.9	DRB5*01:01
1	87	101	HFPFKVIDKAGKPVI	3.1	DRB5*01:01
1	175	189	TAAAIAYGLDKKGSR	3.1	DRB1*03:01
1	274	288	SSSAQTSIEIDSLYE	3.1	DQA1*05:01/DQB1*02:01
1	477	491	FDIDANGILNVSALE	3.3	DRB1*13:02
1	295	309	SITRARFEELCADLF	3.4	DQA1*05:01/DQB1*02:01
1	238	252	NFFIQEFKRKNKKDI	3.5	DRB5*01:01
1	358	372	LNKSINPDEAVAYGA	3.6	DRB3*01:01
1	370	384	YGAAVQAAILTGDTS	3.6	DQA1*05:01/DQB1*03:01
1	572	586	AIDETISWLDASQAA	3.6	DQA1*01:01/DQB1*05:01
1	201	215	GGTFDVSLLAIDEGI	3.7	DQA1*04:01/DQB1*04:02
1	358	372	LNKSINPDEAVAYGA	3.7	DRB1*03:01
1	390	404	ILLLDVAPLSLGIET	3.7	DRB3*02:02
1	455	469	LGKFELSGIPPAPRG	3.7	DRB3*02:02
1	290	304	IDFYTSITRARFEEL	4	DPA1*02:01/DPB1*01:01
1	558	572	KDKIGADDKEKLTKA	4	DRB1*03:01
1	390	404	ILLLDVAPLSLGIET	4.1	DRB3*01:01
1	592	606	EDKRKELESVANPII	4.1	DRB1*07:01
1	144	158	VPAYFNDSQRQATKD	4.3	DRB3*01:01
1	365	379	DEAVAYGAAVQAAIL	4.3	DQA1*05:01/DQB1*02:01
1	37	51	PSFVAFTDTERLIGD	4.7	DQA1*05:01/DQB1*02:01
1	170	184	IINEPTAAAIAYGLD	4.7	DQA1*03:01/DQB1*03:02
1	54	68	KNQAAMNPANTVFDA	4.9	DRB3*02:02
1	157	171	KDAGTIAGLNVLRII	5	DPA1*03:01/DPB1*04:02
1	302	316	EELCADLFRSTLDPV	5	DPA1*03:01/DPB1*04:02
1	385	399	SKTQDILLLDVAPLS	5	DPA1*03:01/DPB1*04:02
1	633	647	ATGGESSGPTVEEVD	5.1	DQA1*04:01/DQB1*04:02
1	162	176	IAGLNVLRIINEPTA	5.2	DRB1*08:02
1	233	247	DNRLVNFFIQEFKRK	5.2	DRB1*15:01
1	290	304	IDFYTSITRARFEEL	5.2	DRB3*02:02
1	407	421	GIMTKLIPRNSTIPT	5.2	DRB1*11:01
1	477	491	FDIDANGILNVSALE	5.3	DRB3*01:01
1	342	356	IPKIQKLVSDFFNGK	5.4	DRB4*01:01
1	330	344	VEEIVLVGGSTRIPK	5.6	DRB5*01:01
1	398	412	LSLGIETAGGIMTKL	5.6	DQA1*05:01/DQB1*03:01
1	32	46	GNRTTPSFVAFTDTE	5.7	DQA1*03:01/DQB1*03:02
1	77	91	DDPEVINDAKHFPFK	5.7	DRB1*03:01
1	77	91	DDPEVINDAKHFPFK	5.7	DRB3*01:01
1	255	269	NQRALRRLRTACERA	5.7	DRB1*04:01
1	455	469	LGKFELSGIPPAPRG	5.8	DRB5*01:01
1	22	36	DRVEIIANDQGNRTT	6.1	DRB1*03:01
1	238	252	NFFIQEFKRKNKKDI	6.1	DPA1*02:01/DPB1*05:01
1	282	296	EIDSLYEGIDFYTSI	6.1	DQA1*01:01/DQB1*05:01
1	15	29	CVAHFANDRVEIIAN	6.2	DPA1*01:03/DPB1*02:01
1	342	356	IPKIQKLVSDFFNGK	6.2	DPA1*02:01/DPB1*05:01
1	385	399	SKTQDILLLDVAPLS	6.2	DRB3*02:02
1	201	215	GGTFDVSLLAIDEGI	6.3	DQA1*05:01/DQB1*02:01
1	282	296	EIDSLYEGIDFYTSI	6.3	DPA1*01:03/DPB1*02:01
1	54	68	KNQAAMNPANTVFDA	6.4	DQA1*01:02/DQB1*06:02
1	342	356	IPKIQKLVSDFFNGK	6.45	DRB1*12:01
1	62	76	ANTVFDAKRLIGRKF	6.5	DRB1*11:01
1	233	247	DNRLVNFFIQEFKRK	6.5	DRB5*01:01
1	336	350	VGGSTRIPKIQKLVS	6.6	DRB1*11:01
1	542	556	ESYAYSLKNTINDGE	6.6	DRB1*04:05
1	54	68	KNQAAMNPANTVFDA	6.7	DRB1*13:02
1	290	304	IDFYTSITRARFEEL	6.7	DRB1*07:01
1	390	404	ILLLDVAPLSLGIET	6.7	DRB1*01:01
1	628	642	GFPGGATGGESSGPT	6.7	DQA1*05:01/DQB1*03:01
1	290	304	IDFYTSITRARFEEL	6.8	DPA1*02:01/DPB1*05:01
1	390	404	ILLLDVAPLSLGIET	6.8	DRB1*04:01
1	2	16	SKAVGIDLGTTYSCV	7	DRB1*03:01
1	157	171	KDAGTIAGLNVLRII	7	DQA1*01:02/DQB1*06:02
1	162	176	IAGLNVLRIINEPTA	7	DQA1*01:02/DQB1*06:02
1	37	51	PSFVAFTDTERLIGD	7.1	DRB1*04:05
1	498	512	QKITITNDKGRLSKE	7.1	DRB1*03:01
1	633	647	ATGGESSGPTVEEVD	7.2	DQA1*03:01/DQB1*03:02
1	22	36	DRVEIIANDQGNRTT	7.4	DRB1*13:02
1	233	247	DNRLVNFFIQEFKRK	7.4	DPA1*03:01/DPB1*04:02
1	572	586	AIDETISWLDASQAA	7.4	DQA1*03:01/DQB1*03:02
1	471	485	PQIEVTFDIDANGIL	7.5	DQA1*01:01/DQB1*05:01
1	233	247	DNRLVNFFIQEFKRK	7.6	DRB4*01:01
1	255	269	NQRALRRLRTACERA	7.6	DRB1*11:01
1	385	399	SKTQDILLLDVAPLS	7.7	DRB1*01:01
1	126	140	KEIAEGYLGSTVKDA	7.8	DQA1*05:01/DQB1*03:01
1	87	101	HFPFKVIDKAGKPVI	7.9	DRB1*08:02
1	290	304	IDFYTSITRARFEEL	7.9	DRB1*04:01
1	455	469	LGKFELSGIPPAPRG	7.9	DRB1*08:02
1	228	242	GGEDFDNRLVNFFIQ	8	DPA1*02:01/DPB1*05:01
1	477	491	FDIDANGILNVSALE	8	DRB3*02:02
1	365	379	DEAVAYGAAVQAAIL	8.1	DRB1*01:01
1	385	399	SKTQDILLLDVAPLS	8.1	DRB1*04:05
1	336	350	VGGSTRIPKIQKLVS	8.2	DRB4*01:01
1	385	399	SKTQDILLLDVAPLS	8.2	DRB1*13:02
1	201	215	GGTFDVSLLAIDEGI	8.3	DRB4*01:01
1	435	449	PGVLIQVFEGERAKT	8.3	DPA1*02:01/DPB1*01:01
1	250	264	KDISTNQRALRRLRT	8.4	DRB3*02:02
1	260	274	RRLRTACERAKRTLS	8.4	DRB5*01:01
1	37	51	PSFVAFTDTERLIGD	8.45	DPA1*01/DPB1*04:01
1	435	449	PGVLIQVFEGERAKT	8.5	DRB1*15:01
1	233	247	DNRLVNFFIQEFKRK	8.6	DPA1*01/DPB1*04:01
1	582	596	ASQAASTEEYEDKRK	8.6	DQA1*04:01/DQB1*04:02
1	255	269	NQRALRRLRTACERA	8.7	DRB4*01:01
1	330	344	VEEIVLVGGSTRIPK	8.7	DQA1*05:01/DQB1*03:01
1	136	150	TVKDAVVTVPAYFND	8.8	DQA1*04:01/DQB1*04:02
1	295	309	SITRARFEELCADLF	8.9	DPA1*02:01/DPB1*01:01
1	471	485	PQIEVTFDIDANGIL	8.9	DQA1*05:01/DQB1*02:01
1	68	82	AKRLIGRKFDDPEVI	9	DQA1*01:01/DQB1*05:01
1	206	220	VSLLAIDEGIFEVKA	9	DQA1*05:01/DQB1*02:01
1	295	309	SITRARFEELCADLF	9	DPA1*01:03/DPB1*02:01
1	385	399	SKTQDILLLDVAPLS	9.1	DRB4*01:01
1	477	491	FDIDANGILNVSALE	9.2	DQA1*01:02/DQB1*06:02
1	37	51	PSFVAFTDTERLIGD	9.3	DPA1*02:01/DPB1*01:01
1	175	189	TAAAIAYGLDKKGSR	9.3	DQA1*05:01/DQB1*03:01
1	180	194	AYGLDKKGSRGEHNV	9.3	DRB1*03:01
1	162	176	IAGLNVLRIINEPTA	9.4	DRB1*04:01
1	385	399	SKTQDILLLDVAPLS	9.5	DRB1*04:01
1	390	404	ILLLDVAPLSLGIET	9.5	DRB1*13:02
1	119	133	SMVLTKMKEIAEGYL	9.6	DRB1*12:01
1	194	208	VLIFDLGGGTFDVSL	9.6	DQA1*05:01/DQB1*03:01
1	295	309	SITRARFEELCADLF	9.6	DPA1*02:01/DPB1*05:01
1	295	309	SITRARFEELCADLF	9.6	DQA1*01:01/DQB1*05:01
1	15	29	CVAHFANDRVEIIAN	9.7	DQA1*01:01/DQB1*05:01
1	498	512	QKITITNDKGRLSKE	9.7	DRB3*01:01
1	582	596	ASQAASTEEYEDKRK	9.7	DQA1*03:01/DQB1*03:02
1	466	480	APRGVPQIEVTFDID	9.8	DQA1*05:01/DQB1*02:01
1	37	51	PSFVAFTDTERLIGD	9.9	DPA1*02:01/DPB1*05:01
			Candida albicans P37005 KGQ98820.1
Seq #	Peptide start	Peptide end	Peptide	IEDB consensus percentile rank	Allele
1	365	379	EAVAYGAAVQAAILS	0.15	DQA1*05:01/DQB1*03:01
1	170	184	IINEPTAAAIAYGLD	0.16	DQA1*01:02/DQB1*06:02
1	608	622	AYQAGATPSGAAGAA	0.39	DQA1*05:01/DQB1*03:01
1	388	402	DLLLLDVAPLSLGIE	0.41	DRB1*03:01
1	365	379	EAVAYGAAVQAAILS	0.45	DQA1*01:02/DQB1*06:02
1	254	268	NQRALRRLRTACERA	0.6	DRB1*04:05
1	289	303	IDFYTSITRARFEEL	0.7	DPA1*01/DPB1*04:01
1	232	246	DNRLVNFFIQEFKRK	0.71	DPA1*02:01/DPB1*05:01
1	232	246	DNRLVNFFIQEFKRK	0.73	DQA1*01:01/DQB1*05:01
1	613	627	ATPSGAAGAAPGGFP	0.75	DQA1*05:01/DQB1*03:01
1	15	29	CVAHFANDRVEIIAN	0.76	DRB3*01:01
1	365	379	EAVAYGAAVQAAILS	0.93	DRB1*09:01
1	470	484	PQIEVTFDIDANGIL	0.94	DRB3*01:01
1	622	636	APGGFPGGAAPEPSN	1.1	DQA1*05:01/DQB1*03:01
1	170	184	IINEPTAAAIAYGLD	1.2	DQA1*04:01/DQB1*04:02
1	249	263	KDISTNQRALRRLRT	1.3	DRB1*03:01
1	365	379	EAVAYGAAVQAAILS	1.4	DQA1*04:01/DQB1*04:02
1	578	592	WLDANQTATQEEFAD	1.6	DQA1*04:01/DQB1*04:02
1	592	606	DQQKELESKANPIMT	1.6	DRB1*13:02
1	170	184	IINEPTAAAIAYGLD	1.8	DQA1*05:01/DQB1*03:01
1	388	402	DLLLLDVAPLSLGIE	1.8	DRB3*01:01
1	232	246	DNRLVNFFIQEFKRK	2	DPA1*01:03/DPB1*02:01
1	237	251	NFFIQEFKRKNKKDI	2	DRB1*11:01
1	294	308	SITRARFEELCADLF	2	DPA1*01/DPB1*04:01
1	316	330	DKVLSDAKIDKSKVD	2	DRB1*03:01
1	289	303	IDFYTSITRARFEEL	2.2	DPA1*01:03/DPB1*02:01
1	232	246	DNRLVNFFIQEFKRK	2.3	DPA1*02:01/DPB1*01:01
1	406	420	GIMTKLIPRNSTIPT	2.3	DRB1*08:02
1	578	592	WLDANQTATQEEFAD	2.3	DQA1*03:01/DQB1*03:02
1	603	617	PIMTKAYQAGATPSG	2.3	DQA1*05:01/DQB1*03:01
1	162	176	IAGLNVMRIINEPTA	2.5	DRB1*04:05
1	289	303	IDFYTSITRARFEEL	2.6	DRB5*01:01
1	584	598	TATQEEFADQQKELE	2.6	DQA1*03:01/DQB1*03:02
1	273	287	SSSAQTSIEIDSLYE	2.9	DQA1*03:01/DQB1*03:02
1	289	303	IDFYTSITRARFEEL	2.9	DRB1*11:01
1	481	495	NGILNVSALEKGTGK	2.9	DRB5*01:01
1	388	402	DLLLLDVAPLSLGIE	3	DRB3*02:02
1	157	171	KDAGTIAGLNVMRII	3.1	DQA1*01:02/DQB1*06:02
1	162	176	IAGLNVMRIINEPTA	3.1	DRB4*01:01
1	273	287	SSSAQTSIEIDSLYE	3.1	DQA1*05:01/DQB1*02:01
1	301	315	EELCADLFRSTLEPV	3.2	DPA1*03:01/DPB1*04:02
1	84	98	DIKHFPFKVVDKASK	3.3	DRB1*08:02
1	476	490	FDIDANGILNVSALE	3.3	DRB1*13:02
1	571	585	AADETIAWLDANQTA	3.3	DQA1*01:01/DQB1*05:01
1	294	308	SITRARFEELCADLF	3.4	DQA1*05:01/DQB1*02:01
1	237	251	NFFIQEFKRKNKKDI	3.5	DRB5*01:01
1	365	379	EAVAYGAAVQAAILS	3.6	DQA1*03:01/DQB1*03:02
1	388	402	DLLLLDVAPLSLGIE	3.6	DRB1*04:01
1	454	468	LGKFELSGIPPAPRG	3.7	DRB3*02:02
1	355	369	KEPNRSINPDEAVAY	3.8	DRB3*01:01
1	84	98	DIKHFPFKVVDKASK	3.9	DRB5*01:01
1	89	103	PFKVVDKASKPMIQV	3.9	DRB5*01:01
1	289	303	IDFYTSITRARFEEL	4	DPA1*02:01/DPB1*01:01
1	301	315	EELCADLFRSTLEPV	4	DPA1*02:01/DPB1*01:01
1	144	158	VPAYFNDSQRQATKD	4.3	DRB3*01:01
1	89	103	PFKVVDKASKPMIQV	4.5	DRB1*08:02
1	37	51	PSFVAFTDTERLIGD	4.7	DQA1*05:01/DQB1*02:01
1	84	98	DIKHFPFKVVDKASK	4.7	DRB1*11:01
1	170	184	IINEPTAAAIAYGLD	4.7	DQA1*03:01/DQB1*03:02
1	340	354	RIPKVQKLVSDYFNG	4.7	DRB4*01:01
1	54	68	KNQAAMNPANTVFDA	4.9	DRB3*02:02
1	306	320	DLFRSTLEPVDKVLS	4.9	DRB1*04:05
1	232	246	DNRLVNFFIQEFKRK	5.2	DRB1*15:01
1	289	303	IDFYTSITRARFEEL	5.2	DRB3*02:02
1	406	420	GIMTKLIPRNSTIPT	5.2	DRB1*11:01
1	571	585	AADETIAWLDANQTA	5.2	DQA1*03:01/DQB1*03:02
1	476	490	FDIDANGILNVSALE	5.3	DRB3*01:01
1	388	402	DLLLLDVAPLSLGIE	5.4	DRB1*01:01
1	365	379	EAVAYGAAVQAAILS	5.5	DQA1*05:01/DQB1*02:01
1	162	176	IAGLNVMRIINEPTA	5.6	DRB1*04:01
1	397	411	LSLGIETAGGIMTKL	5.6	DQA1*05:01/DQB1*03:01
1	32	46	GNRTTPSFVAFTDTE	5.7	DQA1*03:01/DQB1*03:02
1	121	135	ILGKMKETAEGFLGT	5.7	DPA1*02:01/DPB1*05:01
1	254	268	NQRALRRLRTACERA	5.7	DRB1*04:01
1	454	468	LGKFELSGIPPAPRG	5.8	DRB5*01:01
1	555	569	QFKSKLDASEIEEVT	5.8	DQA1*04:01/DQB1*04:02
1	330	344	DEIVLVGGSTRIPKV	6	DRB5*01:01
1	22	36	DRVEIIANDQGNRTT	6.1	DRB1*03:01
1	200	214	GGTFDVSLLSIEDGI	6.1	DQA1*03:01/DQB1*03:02
1	237	251	NFFIQEFKRKNKKDI	6.1	DPA1*02:01/DPB1*05:01
1	281	295	EIDSLYEGIDFYTSI	6.1	DQA1*01:01/DQB1*05:01
1	561	575	DASEIEEVTKAADET	6.1	DQA1*03:01/DQB1*03:02
1	15	29	CVAHFANDRVEIIAN	6.2	DPA1*01:03/DPB1*02:01
1	281	295	EIDSLYEGIDFYTSI	6.3	DPA1*01:03/DPB1*02:01
1	54	68	KNQAAMNPANTVFDA	6.4	DQA1*01:02/DQB1*06:02
1	62	76	ANTVFDAKRLIGRKF	6.5	DRB1*11:01
1	232	246	DNRLVNFFIQEFKRK	6.5	DRB5*01:01
1	434	448	PGVLIQVFEGERAQT	6.6	DPA1*02:01/DPB1*01:01
1	603	617	PIMTKAYQAGATPSG	6.6	DRB1*09:01
1	54	68	KNQAAMNPANTVFDA	6.7	DRB1*13:02
1	289	303	IDFYTSITRARFEEL	6.7	DRB1*07:01
1	388	402	DLLLLDVAPLSLGIE	6.7	DRB1*13:02
1	289	303	IDFYTSITRARFEEL	6.8	DPA1*02:01/DPB1*05:01
1	2	16	SKAVGIDLGTTYSCV	7	DRB1*03:01
1	301	315	EELCADLFRSTLEPV	7	DPA1*01:03/DPB1*02:01
1	37	51	PSFVAFTDTERLIGD	7.1	DRB1*04:05
1	497	511	QKITITNDKGRLSKE	7.1	DRB1*03:01
1	89	103	PFKVVDKASKPMIQV	7.3	DRB1*11:01
1	22	36	DRVEIIANDQGNRTT	7.4	DRB1*13:02
1	162	176	IAGLNVMRIINEPTA	7.4	DRB1*08:02
1	232	246	DNRLVNFFIQEFKRK	7.4	DPA1*03:01/DPB1*04:02
1	566	580	EEVTKAADETIAWLD	7.4	DQA1*04:01/DQB1*04:02
1	470	484	PQIEVTFDIDANGIL	7.5	DQA1*01:01/DQB1*05:01
1	200	214	GGTFDVSLLSIEDGI	7.6	DPA1*03:01/DPB1*04:02
1	232	246	DNRLVNFFIQEFKRK	7.6	DRB4*01:01
1	254	268	NQRALRRLRTACERA	7.6	DRB1*11:01
1	355	369	KEPNRSINPDEAVAY	7.6	DRB1*03:01
1	555	569	QFKSKLDASEIEEVT	7.7	DQA1*05:01/DQB1*02:01
1	289	303	IDFYTSITRARFEEL	7.9	DRB1*04:01
1	370	384	GAAVQAAILSGDTSS	7.9	DQA1*05:01/DQB1*03:01
1	454	468	LGKFELSGIPPAPRG	7.9	DRB1*08:02
1	227	241	GGEDFDNRLVNFFIQ	8	DPA1*02:01/DPB1*05:01
1	476	490	FDIDANGILNVSALE	8	DRB3*02:02
1	613	627	ATPSGAAGAAPGGFP	8	DQA1*04:01/DQB1*04:02
1	360	374	SINPDEAVAYGAAVQ	8.1	DQA1*03:01/DQB1*03:02
1	365	379	EAVAYGAAVQAAILS	8.1	DRB1*01:01
1	383	397	SSKTQDLLLLDVAPL	8.1	DRB1*04:05
1	301	315	EELCADLFRSTLEPV	8.15	DPA1*01/DPB1*04:01
1	383	397	SSKTQDLLLLDVAPL	8.2	DRB1*01:01
1	537	551	KNQLESYAYSLKNTL	8.3	DPA1*02:01/DPB1*05:01
1	249	263	KDISTNQRALRRLRT	8.4	DRB3*02:02
1	259	273	RRLRTACERAKRTLS	8.4	DRB5*01:01
1	37	51	PSFVAFTDTERLIGD	8.45	DPA1*01/DPB1*04:01
1	434	448	PGVLIQVFEGERAQT	8.5	DRB1*15:01
1	84	98	DIKHFPFKVVDKASK	8.6	DPA1*02:01/DPB1*05:01
1	162	176	IAGLNVMRIINEPTA	8.6	DQA1*01:02/DQB1*06:02
1	232	246	DNRLVNFFIQEFKRK	8.6	DPA1*01/DPB1*04:01
1	330	344	DEIVLVGGSTRIPKV	8.6	DQA1*05:01/DQB1*03:01
1	383	397	SSKTQDLLLLDVAPL	8.6	DPA1*02:01/DPB1*01:01
1	175	189	TAAAIAYGLDKKSEA	8.7	DQA1*05:01/DQB1*03:01
1	254	268	NQRALRRLRTACERA	8.7	DRB4*01:01
1	136	150	TVKDAVVTVPAYFND	8.8	DQA1*04:01/DQB1*04:02
1	294	308	SITRARFEELCADLF	8.9	DPA1*02:01/DPB1*01:01
1	470	484	PQIEVTFDIDANGIL	8.9	DQA1*05:01/DQB1*02:01
1	561	575	DASEIEEVTKAADET	8.9	DQA1*04:01/DQB1*04:02
1	340	354	RIPKVQKLVSDYFNG	8.96	DRB1*12:01
1	78	92	DHEVQGDIKHFPFKV	9	DRB1*03:01
1	294	308	SITRARFEELCADLF	9	DPA1*01:03/DPB1*02:01
1	388	402	DLLLLDVAPLSLGIE	9	DRB1*04:05
1	200	214	GGTFDVSLLSIEDGI	9.1	DQA1*04:01/DQB1*04:02
1	205	219	VSLLSIEDGIFEVKA	9.1	DQA1*01:01/DQB1*05:01
1	388	402	DLLLLDVAPLSLGIE	9.1	DRB1*08:02
1	537	551	KNQLESYAYSLKNTL	9.1	DPA1*01:03/DPB1*02:01
1	335	349	VGGSTRIPKVQKLVS	9.2	DRB1*11:01
1	360	374	SINPDEAVAYGAAVQ	9.2	DRB3*01:01
1	476	490	FDIDANGILNVSALE	9.2	DQA1*01:02/DQB1*06:02
1	37	51	PSFVAFTDTERLIGD	9.3	DPA1*02:01/DPB1*01:01
1	157	171	KDAGTIAGLNVMRII	9.4	DPA1*03:01/DPB1*04:02
1	631	645	APEPSNDGPTVEEVD	9.4	DQA1*03:01/DQB1*03:02
1	200	214	GGTFDVSLLSIEDGI	9.5	DRB1*04:05
1	306	320	DLFRSTLEPVDKVLS	9.5	DPA1*03:01/DPB1*04:02
1	193	207	VLIFDLGGGTFDVSL	9.6	DQA1*05:01/DQB1*03:01
1	294	308	SITRARFEELCADLF	9.6	DPA1*02:01/DPB1*05:01
1	294	308	SITRARFEELCADLF	9.6	DQA1*01:01/DQB1*05:01
1	15	29	CVAHFANDRVEIIAN	9.7	DQA1*01:01/DQB1*05:01
1	497	511	QKITITNDKGRLSKE	9.7	DRB3*01:01
1	542	556	SYAYSLKNTLGEEQF	9.7	DRB1*04:05
1	188	202	EAEKNVLIFDLGGGT	9.8	DRB3*01:01
1	465	479	APRGVPQIEVTFDID	9.8	DQA1*05:01/DQB1*02:01
1	37	51	PSFVAFTDTERLIGD	9.9	DPA1*02:01/DPB1*05:01
			Candida albicans P57072 KGR13197.1
Seq #	Peptide start	Peptide end	Peptide	IEDB consensus percentile rank	Allele
1	626	640	IEDNFDTATAEEFEE	0.11	DQA1*04:01/DQB1*04:02
1	518	532	VTFSLDANGILKVEA	0.13	DRB3*01:01
1	410	424	DEAVAYGAAVQAGVL	0.15	DQA1*05:01/DQB1*03:01
1	217	231	IVNEPTAAAIAYGLD	0.16	DQA1*01:02/DQB1*06:02
1	626	640	IEDNFDTATAEEFEE	0.3	DQA1*03:01/DQB1*03:02
1	14	28	LLYVALVILIPFLVS	0.38	DRB1*01:01
1	451	465	VMTTLIKRNTAIPTK	0.49	DRB3*02:02
1	336	350	DFSETLSRAKFEELN	0.6	DPA1*01/DPB1*04:01
1	432	446	DIVLLDVNPLTLGIE	0.66	DRB1*03:01
1	275	289	EDFDFKIVRYLAKQF	0.81	DRB5*01:01
1	410	424	DEAVAYGAAVQAGVL	0.81	DRB1*09:01
1	619	633	IKETLEFIEDNFDTA	0.94	DQA1*01:01/DQB1*05:01
1	14	28	LLYVALVILIPFLVS	0.98	DQA1*05:01/DQB1*02:01
1	9	23	LPRIGLLYVALVILI	1.1	DPA1*03:01/DPB1*04:02
1	14	28	LLYVALVILIPFLVS	1.1	DPA1*03:01/DPB1*04:02
1	626	640	IEDNFDTATAEEFEE	1.1	DQA1*05:01/DQB1*02:01
1	32	46	AFAVAAVSDDESSTD	1.2	DQA1*05:01/DQB1*02:01
1	217	231	IVNEPTAAAIAYGLD	1.2	DQA1*04:01/DQB1*04:02
1	275	289	EDFDFKIVRYLAKQF	1.2	DRB1*08:02
1	14	28	LLYVALVILIPFLVS	1.3	DRB1*15:01
1	19	33	LVILIPFLVSPKHAF	1.3	DRB1*15:01
1	27	41	VSPKHAFAVAAVSDD	1.4	DQA1*04:01/DQB1*04:02
1	451	465	VMTTLIKRNTAIPTK	1.4	DRB1*13:02
1	69	83	GKVEILANDQGNRIT	1.5	DRB1*13:02
1	432	446	DIVLLDVNPLTLGIE	1.5	DRB1*04:01
1	9	23	LPRIGLLYVALVILI	1.6	DPA1*02:01/DPB1*01:01
1	191	205	VPAYFNDAQRQATKD	1.6	DRB3*01:01
1	280	294	KIVRYLAKQFKKKHN	1.6	DPA1*02:01/DPB1*05:01
1	110	124	NTVFDIKRLIGLKYN	1.66	DRB1*12:01
1	14	28	LLYVALVILIPFLVS	1.7	DPA1*01/DPB1*04:01
1	32	46	AFAVAAVSDDESSTD	1.7	DQA1*04:01/DQB1*04:02
1	217	231	IVNEPTAAAIAYGLD	1.8	DQA1*05:01/DQB1*03:01
1	341	355	LSRAKFEELNIAAFR	1.8	DPA1*01/DPB1*04:01
1	410	424	DEAVAYGAAVQAGVL	1.8	DQA1*01:02/DQB1*06:02
1	518	532	VTFSLDANGILKVEA	1.8	DRB3*02:02
1	642	656	KQKLIDVANPITAKL	1.8	DRB1*13:02
1	275	289	EDFDFKIVRYLAKQF	2	DPA1*02:01/DPB1*05:01
1	280	294	KIVRYLAKQFKKKHN	2	DRB5*01:01
1	619	633	IKETLEFIEDNFDTA	2	DQA1*05:01/DQB1*02:01
1	14	28	LLYVALVILIPFLVS	2.1	DPA1*02:01/DPB1*01:01
1	14	28	LLYVALVILIPFLVS	2.1	DPA1*02:01/DPB1*05:01
1	275	289	EDFDFKIVRYLAKQF	2.1	DRB1*15:01
1	614	628	TLDDAIKETLEFIED	2.1	DPA1*02:01/DPB1*05:01
1	14	28	LLYVALVILIPFLVS	2.2	DRB4*01:01
1	258	272	GGVFEVLATAGDTHL	2.2	DRB1*04:05
1	275	289	EDFDFKIVRYLAKQF	2.2	DRB1*11:01
1	446	460	ETSGGVMTTLIKRNT	2.4	DRB1*11:01
1	19	33	LVILIPFLVSPKHAF	2.6	DRB1*01:01
1	27	41	VSPKHAFAVAAVSDD	2.6	DQA1*03:01/DQB1*03:02
1	110	124	NTVFDIKRLIGLKYN	2.6	DRB1*11:01
1	280	294	KIVRYLAKQFKKKHN	2.6	DRB1*11:01
1	389	403	KVQELLEGFFDGKKA	2.7	DQA1*01:01/DQB1*05:01
1	432	446	DIVLLDVNPLTLGIE	2.7	DRB3*01:01
1	432	446	DIVLLDVNPLTLGIE	2.8	DRB1*13:02
1	14	28	LLYVALVILIPFLVS	2.9	DPA1*01:03/DPB1*02:01
1	410	424	DEAVAYGAAVQAGVL	2.9	DQA1*04:01/DQB1*04:02
1	384	398	STRIPKVQELLEGFF	3	DPA1*02:01/DPB1*05:01
1	14	28	LLYVALVILIPFLVS	3.1	DRB1*11:01
1	110	124	NTVFDIKRLIGLKYN	3.1	DPA1*03:01/DPB1*04:02
1	499	513	GKFELTGIPPAPRGV	3.1	DRB5*01:01
1	253	267	LLSIEGGVFEVLATA	3.15	DPA1*01/DPB1*04:01
1	518	532	VTFSLDANGILKVEA	3.2	DRB1*13:02
1	209	223	IAGLNVLRIVNEPTA	3.3	DRB1*04:05
1	325	339	RVEIDSFVDGIDFSE	3.3	DQA1*05:01/DQB1*02:01
1	19	33	LVILIPFLVSPKHAF	3.4	DRB1*11:01
1	69	83	GKVEILANDQGNRIT	3.5	DRB3*01:01
1	499	513	GKFELTGIPPAPRGV	3.5	DRB1*08:02
1	642	656	KQKLIDVANPITAKL	3.5	DRB3*02:02
1	253	267	LLSIEGGVFEVLATA	3.6	DPA1*02:01/DPB1*01:01
1	280	294	KIVRYLAKQFKKKHN	3.6	DRB4*01:01
1	336	350	DFSETLSRAKFEELN	3.6	DPA1*02:01/DPB1*01:01
1	27	41	VSPKHAFAVAAVSDD	3.7	DQA1*05:01/DQB1*03:01
1	319	333	SSQMSTRVEIDSFVD	3.7	DQA1*05:01/DQB1*02:01
1	9	23	LPRIGLLYVALVILI	3.75	DPA1*01/DPB1*04:01
1	9	23	LPRIGLLYVALVILI	3.8	DPA1*02:01/DPB1*05:01
1	518	532	VTFSLDANGILKVEA	3.8	DRB1*03:01
1	19	33	LVILIPFLVSPKHAF	3.85	DRB1*12:01
1	642	656	KQKLIDVANPITAKL	3.9	DRB1*08:02
1	1	15	MRSSQSSWLPRIGLL	4	DRB1*09:01
1	415	429	YGAAVQAGVLSGEEG	4	DQA1*05:01/DQB1*03:01
1	280	294	KIVRYLAKQFKKKHN	4.1	DRB1*15:01
1	551	565	RLSKDEIDRMVEEAE	4.1	DQA1*03:01/DQB1*03:02
1	651	665	PITAKLYGGAAGEGA	4.1	DQA1*05:01/DQB1*03:01
1	19	33	LVILIPFLVSPKHAF	4.2	DRB5*01:01
1	404	418	SKGINPDEAVAYGAA	4.2	DRB1*03:01
1	432	446	DIVLLDVNPLTLGIE	4.2	DRB3*02:02
1	523	537	DANGILKVEAADKGT	4.2	DRB5*01:01
1	14	28	LLYVALVILIPFLVS	4.3	DRB5*01:01
1	451	465	VMTTLIKRNTAIPTK	4.3	DRB1*08:02
1	49	63	GTVIGIDLGTTYSCV	4.4	DRB1*03:01
1	275	289	EDFDFKIVRYLAKQF	4.4	DRB1*12:01
1	9	23	LPRIGLLYVALVILI	4.5	DRB1*01:01
1	19	33	LVILIPFLVSPKHAF	4.5	DRB1*03:01
1	19	33	LVILIPFLVSPKHAF	4.55	DPA1*01/DPB1*04:01
1	299	313	ANAKAISKLKREAEK	4.6	DRB1*11:01
1	217	231	IVNEPTAAAIAYGLD	4.7	DQA1*03:01/DQB1*03:02
1	290	304	KKKHNIDITANAKAI	4.7	DRB1*13:02
1	404	418	SKGINPDEAVAYGAA	4.7	DRB3*01:01
1	589	603	HVLRGQLSDTSETGL	4.7	DRB1*04:01
1	209	223	IAGLNVLRIVNEPTA	4.8	DRB1*08:02
1	253	267	LLSIEGGVFEVLATA	4.8	DPA1*01:03/DPB1*02:01
1	325	339	RVEIDSFVDGIDFSE	4.8	DQA1*01:01/DQB1*05:01
1	352	366	AAFRKTLKPVEQVLK	4.9	DRB1*11:01
1	642	656	KQKLIDVANPITAKL	4.9	DRB3*01:01
1	9	23	LPRIGLLYVALVILI	5	DPA1*01:03/DPB1*02:01
1	204	218	KDAGTIAGLNVLRIV	5	DPA1*03:01/DPB1*04:02
1	239	253	IIVYDLGGGTFDVSL	5.1	DQA1*05:01/DQB1*03:01
1	110	124	NTVFDIKRLIGLKYN	5.2	DRB5*01:01
1	584	598	LENYAHVLRGQLSDT	5.2	DRB1*11:01
1	280	294	KIVRYLAKQFKKKHN	5.3	DRB1*08:02
1	410	424	DEAVAYGAAVQAGVL	5.3	DQA1*03:01/DQB1*03:02
1	557	571	IDRMVEEAEKYAQQD	5.3	DQA1*03:01/DQB1*03:02
1	456	470	IKRNTAIPTKKSQIF	5.4	DRB3*02:02
1	341	355	LSRAKFEELNIAAFR	5.5	DPA1*02:01/DPB1*01:01
1	61	75	SCVGVMKNGKVEILA	5.6	DRB1*13:02
1	584	598	LENYAHVLRGQLSDT	5.6	DRB4*01:01
1	101	115	KNQASSNVNNTVFDI	5.7	DRB1*13:02
1	341	355	LSRAKFEELNIAAFR	5.7	DPA1*02:01/DPB1*05:01
1	427	441	EEGVDDIVLLDVNPL	5.8	DPA1*03:01/DPB1*04:02
1	451	465	VMTTLIKRNTAIPTK	5.8	DRB1*11:01
1	9	23	LPRIGLLYVALVILI	6	DQA1*01:01/DQB1*05:01
1	427	441	EEGVDDIVLLDVNPL	6	DRB1*03:01
1	376	390	DDIVLVGGSTRIPKV	6.1	DRB5*01:01
1	209	223	IAGLNVLRIVNEPTA	6.2	DRB4*01:01
1	14	28	LLYVALVILIPFLVS	6.3	DQA1*01:01/DQB1*05:01
1	14	28	LLYVALVILIPFLVS	6.3	DRB1*04:05
1	19	33	LVILIPFLVSPKHAF	6.3	DRB1*04:05
1	427	441	EEGVDDIVLLDVNPL	6.4	DRB1*13:02
1	619	633	IKETLEFIEDNFDTA	6.5	DPA1*02:01/DPB1*01:01
1	619	633	IKETLEFIEDNFDTA	6.5	DPA1*02:01/DPB1*05:01
1	234	248	DQEKQIIVYDLGGGT	6.6	DRB3*01:01
1	352	366	AAFRKTLKPVEQVLK	6.6	DRB1*08:02
1	361	375	VEQVLKDGGVKKSDI	6.6	DRB1*03:01
1	432	446	DIVLLDVNPLTLGIE	6.6	DPA1*03:01/DPB1*04:02
1	546	560	TNEKGRLSKDEIDRM	6.7	DRB1*03:01
1	551	565	RLSKDEIDRMVEEAE	6.7	DQA1*04:01/DQB1*04:02
1	110	124	NTVFDIKRLIGLKYN	6.9	DRB1*08:02
1	181	195	GKKVTHAVVTVPAYF	6.9	DQA1*01:02/DQB1*06:02
1	523	537	DANGILKVEAADKGT	6.9	DQA1*01:02/DQB1*06:02
1	9	23	LPRIGLLYVALVILI	7	DRB1*07:01
1	14	28	LLYVALVILIPFLVS	7	DRB1*07:01
1	204	218	KDAGTIAGLNVLRIV	7	DQA1*01:02/DQB1*06:02
1	209	223	IAGLNVLRIVNEPTA	7	DQA1*01:02/DQB1*06:02
1	346	360	FEELNIAAFRKTLKP	7	DPA1*02:01/DPB1*05:01
1	656	670	LYGGAAGEGAGGAGD	7	DQA1*05:01/DQB1*03:01
1	19	33	LVILIPFLVSPKHAF	7.1	DRB1*08:02
1	346	360	FEELNIAAFRKTLKP	7.1	DRB1*11:01
1	84	98	PSYVSFNGDERLVGD	7.2	DQA1*05:01/DQB1*02:01
1	77	91	DQGNRITPSYVSFNG	7.3	DRB1*09:01
1	389	403	KVQELLEGFFDGKKA	7.3	DPA1*02:01/DPB1*05:01
1	518	532	VTFSLDANGILKVEA	7.3	DPA1*03:01/DPB1*04:02
1	631	645	DTATAEEFEEQKQKL	7.3	DQA1*04:01/DQB1*04:02
1	614	628	TLDDAIKETLEFIED	7.4	DPA1*02:01/DPB1*01:01
1	9	23	LPRIGLLYVALVILI	7.5	DQA1*05:01/DQB1*02:01
1	32	46	AFAVAAVSDDESSTD	7.5	DQA1*03:01/DQB1*03:02
1	427	441	EEGVDDIVLLDVNPL	7.5	DRB4*01:01
1	432	446	DIVLLDVNPLTLGIE	7.5	DRB4*01:01
1	246	260	GGTFDVSLLSIEGGV	7.6	DPA1*03:01/DPB1*04:02
1	69	83	GKVEILANDQGNRIT	7.7	DRB1*03:01
1	84	98	PSYVSFNGDERLVGD	7.7	DRB1*03:01
1	584	598	LENYAHVLRGQLSDT	7.7	DQA1*01:02/DQB1*06:02
1	19	33	LVILIPFLVSPKHAF	7.8	DPA1*01:03/DPB1*02:01
1	427	441	EEGVDDIVLLDVNPL	7.8	DRB1*04:05
1	27	41	VSPKHAFAVAAVSDD	8.1	DRB1*04:05
1	275	289	EDFDFKIVRYLAKQF	8.1	DPA1*03:01/DPB1*04:02
1	314	328	AKRTLSSQMSTRVEI	8.1	DRB3*02:02
1	410	424	DEAVAYGAAVQAGVL	8.1	DRB1*01:01
1	110	124	NTVFDIKRLIGLKYN	8.2	DPA1*02:01/DPB1*05:01
1	290	304	KKKHNIDITANAKAI	8.2	DRB1*07:01
1	427	441	EEGVDDIVLLDVNPL	8.2	DQA1*05:01/DQB1*02:01
1	275	289	EDFDFKIVRYLAKQF	8.4	DPA1*01:03/DPB1*02:01
1	619	633	IKETLEFIEDNFDTA	8.4	DPA1*01:03/DPB1*02:01
1	270	284	THLGGEDFDFKIVRY	8.5	DQA1*01:01/DQB1*05:01
1	631	645	DTATAEEFEEQKQKL	8.6	DQA1*03:01/DQB1*03:02
1	614	628	TLDDAIKETLEFIED	8.7	DQA1*04:01/DQB1*04:02
1	168	182	VLGKMKSIAEDYLGK	8.8	DQA1*05:01/DQB1*02:01
1	341	355	LSRAKFEELNIAAFR	8.8	DPA1*01:03/DPB1*02:01
1	376	390	DDIVLVGGSTRIPKV	8.8	DQA1*05:01/DQB1*03:01
1	513	527	VPQIEVTFSLDANGI	8.8	DRB3*01:01
1	110	124	NTVFDIKRLIGLKYN	8.9	DRB4*01:01
1	280	294	KIVRYLAKQFKKKHN	8.9	DRB1*12:01
1	110	124	NTVFDIKRLIGLKYN	9	DRB1*15:01
1	319	333	SSQMSTRVEIDSFVD	9.1	DQA1*03:01/DQB1*03:02
1	422	436	GVLSGEEGVDDIVLL	9.1	DQA1*01:01/DQB1*05:01
1	9	23	LPRIGLLYVALVILI	9.15	DRB1*12:01
1	481	495	LIQVYEGERTMAKDN	9.2	DRB1*15:01
1	222	236	TAAAIAYGLDKGDQE	9.4	DQA1*05:01/DQB1*03:01
1	314	328	AKRTLSSQMSTRVEI	9.4	DRB1*01:01
1	131	145	ELKHLPYKIENKGNK	9.5	DRB5*01:01
1	346	360	FEELNIAAFRKTLKP	9.5	DRB5*01:01
1	84	98	PSYVSFNGDERLVGD	9.6	DQA1*01:01/DQB1*05:01
1	427	441	EEGVDDIVLLDVNPL	9.6	DRB1*15:01
1	14	28	LLYVALVILIPFLVS	9.7	DRB1*08:02
1	234	248	DQEKQIIVYDLGGGT	9.7	DRB1*03:01
1	441	455	LTLGIETSGGVMTTL	9.7	DQA1*05:01/DQB1*03:01
1	27	41	VSPKHAFAVAAVSDD	9.8	DQA1*01:02/DQB1*06:02
1	336	350	DFSETLSRAKFEELN	9.8	DPA1*03:01/DPB1*04:02
1	69	83	GKVEILANDQGNRIT	9.9	DRB4*01:01
1	253	267	LLSIEGGVFEVLATA	9.9	DPA1*03:01/DPB1*04:02
1	275	289	EDFDFKIVRYLAKQF	9.9	DRB3*01:01
1	336	350	DFSETLSRAKFEELN	9.9	DPA1*01:03/DPB1*02:01
1	389	403	KVQELLEGFFDGKKA	9.9	DPA1*01:03/DPB1*02:01
			Candida albicans P75063 KGU36014.1
Seq #	Peptide start	Peptide end	Peptide	IEDB consensus percentile rank	Allele
1	365	379	EAVAYGAAVQAAILS	0.15	DQA1*05:01/DQB1*03:01
1	170	184	IINEPTAAAIAYGLD	0.16	DQA1*01:02/DQB1*06:02
1	608	622	AYGAAGGAPGGAGGF	0.19	DQA1*05:01/DQB1*03:01
1	388	402	DLLLLDVAPLSLGIE	0.41	DRB1*03:01
1	365	379	EAVAYGAAVQAAILS	0.45	DQA1*01:02/DQB1*06:02
1	622	636	FPGAGGFPGGAPGAG	0.45	DQA1*05:01/DQB1*03:01
1	254	268	NQRALRRLRTACERA	0.6	DRB1*04:05
1	289	303	IDFYTSITRARFEEL	0.7	DPA1*01/DPB1*04:01
1	232	246	DNRLVNFFIQEFKRK	0.71	DPA1*02:01/DPB1*05:01
1	232	246	DNRLVNFFIQEFKRK	0.73	DQA1*01:01/DQB1*05:01
1	15	29	CVAHFANDRVEIIAN	0.76	DRB3*01:01
1	602	616	NPIISGAYGAAGGAP	0.89	DQA1*05:01/DQB1*03:01
1	365	379	EAVAYGAAVQAAILS	0.93	DRB1*09:01
1	470	484	PQIEVTFDIDANGIL	0.94	DRB3*01:01
1	170	184	IINEPTAAAIAYGLD	1.2	DQA1*04:01/DQB1*04:02
1	249	263	KDISTNQRALRRLRT	1.3	DRB1*03:01
1	365	379	EAVAYGAAVQAAILS	1.4	DQA1*04:01/DQB1*04:02
1	591	605	EDKRKELESVANPII	1.4	DRB1*13:02
1	170	184	IINEPTAAAIAYGLD	1.8	DQA1*05:01/DQB1*03:01
1	388	402	DLLLLDVAPLSLGIE	1.8	DRB3*01:01
1	232	246	DNRLVNFFIQEFKRK	2	DPA1*01:03/DPB1*02:01
1	237	251	NFFIQEFKRKNKKDI	2	DRB1*11:01
1	294	308	SITRARFEELCADLF	2	DPA1*01/DPB1*04:01
1	316	330	DKVLSDAKIDKSKVD	2	DRB1*03:01
1	614	628	GAPGGAGGFPGAGGF	2	DQA1*05:01/DQB1*03:01
1	289	303	IDFYTSITRARFEEL	2.2	DPA1*01:03/DPB1*02:01
1	232	246	DNRLVNFFIQEFKRK	2.3	DPA1*02:01/DPB1*01:01
1	406	420	GIMTKLIPRNSTIPT	2.3	DRB1*08:02
1	576	590	ISWLDASQAASTEEY	2.4	DQA1*03:01/DQB1*03:02
1	162	176	IAGLNVMRIINEPTA	2.5	DRB1*04:05
1	628	642	FPGGAPGAGGPGGAT	2.5	DQA1*05:01/DQB1*03:01
1	289	303	IDFYTSITRARFEEL	2.6	DRB5*01:01
1	576	590	ISWLDASQAASTEEY	2.8	DQA1*04:01/DQB1*04:02
1	273	287	SSSAQTSIEIDSLYE	2.9	DQA1*03:01/DQB1*03:02
1	289	303	IDFYTSITRARFEEL	2.9	DRB1*11:01
1	481	495	NGILNVSALEKGTGK	2.9	DRB5*01:01
1	388	402	DLLLLDVAPLSLGIE	3	DRB3*02:02
1	157	171	KDAGTIAGLNVMRII	3.1	DQA1*01:02/DQB1*06:02
1	162	176	IAGLNVMRIINEPTA	3.1	DRB4*01:01
1	273	287	SSSAQTSIEIDSLYE	3.1	DQA1*05:01/DQB1*02:01
1	301	315	EELCADLFRSTLEPV	3.2	DPA1*03:01/DPB1*04:02
1	633	647	PGAGGPGGATGGESS	3.2	DQA1*05:01/DQB1*03:01
1	84	98	DIKHFPFKVVDKASK	3.3	DRB1*08:02
1	476	490	FDIDANGILNVSALE	3.3	DRB1*13:02
1	294	308	SITRARFEELCADLF	3.4	DQA1*05:01/DQB1*02:01
1	237	251	NFFIQEFKRKNKKDI	3.5	DRB5*01:01
1	365	379	EAVAYGAAVQAAILS	3.6	DQA1*03:01/DQB1*03:02
1	388	402	DLLLLDVAPLSLGIE	3.6	DRB1*04:01
1	454	468	LGKFELSGIPPAPRG	3.7	DRB3*02:02
1	355	369	KEPNRSINPDEAVAY	3.8	DRB3*01:01
1	84	98	DIKHFPFKVVDKASK	3.9	DRB5*01:01
1	89	103	PFKVVDKASKPMIQV	3.9	DRB5*01:01
1	571	585	AADETISWLDASQAA	3.9	DQA1*01:01/DQB1*05:01
1	289	303	IDFYTSITRARFEEL	4	DPA1*02:01/DPB1*01:01
1	301	315	EELCADLFRSTLEPV	4	DPA1*02:01/DPB1*01:01
1	591	605	EDKRKELESVANPII	4.1	DRB1*07:01
1	144	158	VPAYFNDSQRQATKD	4.3	DRB3*01:01
1	89	103	PFKVVDKASKPMIQV	4.5	DRB1*08:02
1	37	51	PSFVAFTDTERLIGD	4.7	DQA1*05:01/DQB1*02:01
1	84	98	DIKHFPFKVVDKASK	4.7	DRB1*11:01
1	170	184	IINEPTAAAIAYGLD	4.7	DQA1*03:01/DQB1*03:02
1	340	354	RIPKVQKLVSDYFNG	4.7	DRB4*01:01
1	54	68	KNQAAMNPANTVFDA	4.9	DRB3*02:02
1	306	320	DLFRSTLEPVDKVLS	4.9	DRB1*04:05
1	641	655	ATGGESSGPTVEEVD	5.1	DQA1*04:01/DQB1*04:02
1	232	246	DNRLVNFFIQEFKRK	5.2	DRB1*15:01
1	289	303	IDFYTSITRARFEEL	5.2	DRB3*02:02
1	406	420	GIMTKLIPRNSTIPT	5.2	DRB1*11:01
1	476	490	FDIDANGILNVSALE	5.3	DRB3*01:01
1	388	402	DLLLLDVAPLSLGIE	5.4	DRB1*01:01
1	365	379	EAVAYGAAVQAAILS	5.5	DQA1*05:01/DQB1*02:01
1	162	176	IAGLNVMRIINEPTA	5.6	DRB1*04:01
1	397	411	LSLGIETAGGIMTKL	5.6	DQA1*05:01/DQB1*03:01
1	32	46	GNRTTPSFVAFTDTE	5.7	DQA1*03:01/DQB1*03:02
1	121	135	ILGKMKETAEGFLGT	5.7	DPA1*02:01/DPB1*05:01
1	254	268	NQRALRRLRTACERA	5.7	DRB1*04:01
1	454	468	LGKFELSGIPPAPRG	5.8	DRB5*01:01
1	555	569	QFKSKLDASEIEEVT	5.8	DQA1*04:01/DQB1*04:02
1	330	344	DEIVLVGGSTRIPKV	6	DRB5*01:01
1	22	36	DRVEIIANDQGNRTT	6.1	DRB1*03:01
1	200	214	GGTFDVSLLSIEDGI	6.1	DQA1*03:01/DQB1*03:02
1	237	251	NFFIQEFKRKNKKDI	6.1	DPA1*02:01/DPB1*05:01
1	281	295	EIDSLYEGIDFYTSI	6.1	DQA1*01:01/DQB1*05:01
1	561	575	DASEIEEVTKAADET	6.1	DQA1*03:01/DQB1*03:02
1	15	29	CVAHFANDRVEIIAN	6.2	DPA1*01:03/DPB1*02:01
1	281	295	EIDSLYEGIDFYTSI	6.3	DPA1*01:03/DPB1*02:01
1	54	68	KNQAAMNPANTVFDA	6.4	DQA1*01:02/DQB1*06:02
1	62	76	ANTVFDAKRLIGRKF	6.5	DRB1*11:01
1	232	246	DNRLVNFFIQEFKRK	6.5	DRB5*01:01
1	434	448	PGVLIQVFEGERAQT	6.6	DPA1*02:01/DPB1*01:01
1	571	585	AADETISWLDASQAA	6.6	DQA1*03:01/DQB1*03:02
1	54	68	KNQAAMNPANTVFDA	6.7	DRB1*13:02
1	289	303	IDFYTSITRARFEEL	6.7	DRB1*07:01
1	388	402	DLLLLDVAPLSLGIE	6.7	DRB1*13:02
1	289	303	IDFYTSITRARFEEL	6.8	DPA1*02:01/DPB1*05:01
1	2	16	SKAVGIDLGTTYSCV	7	DRB1*03:01
1	301	315	EELCADLFRSTLEPV	7	DPA1*01:03/DPB1*02:01
1	37	51	PSFVAFTDTERLIGD	7.1	DRB1*04:05
1	497	511	QKITITNDKGRLSKE	7.1	DRB1*03:01
1	641	655	ATGGESSGPTVEEVD	7.2	DQA1*03:01/DQB1*03:02
1	89	103	PFKVVDKASKPMIQV	7.3	DRB1*11:01
1	22	36	DRVEIIANDQGNRTT	7.4	DRB1*13:02
1	162	176	IAGLNVMRIINEPTA	7.4	DRB1*08:02
1	232	246	DNRLVNFFIQEFKRK	7.4	DPA1*03:01/DPB1*04:02
1	470	484	PQIEVTFDIDANGIL	7.5	DQA1*01:01/DQB1*05:01
1	200	214	GGTFDVSLLSIEDGI	7.6	DPA1*03:01/DPB1*04:02
1	232	246	DNRLVNFFIQEFKRK	7.6	DRB4*01:01
1	254	268	NQRALRRLRTACERA	7.6	DRB1*11:01
1	355	369	KEPNRSINPDEAVAY	7.6	DRB1*03:01
1	555	569	QFKSKLDASEIEEVT	7.7	DQA1*05:01/DQB1*02:01
1	289	303	IDFYTSITRARFEEL	7.9	DRB1*04:01
1	370	384	GAAVQAAILSGDTSS	7.9	DQA1*05:01/DQB1*03:01
1	454	468	LGKFELSGIPPAPRG	7.9	DRB1*08:02
1	227	241	GGEDFDNRLVNFFIQ	8	DPA1*02:01/DPB1*05:01
1	476	490	FDIDANGILNVSALE	8	DRB3*02:02
1	360	374	SINPDEAVAYGAAVQ	8.1	DQA1*03:01/DQB1*03:02
1	365	379	EAVAYGAAVQAAILS	8.1	DRB1*01:01
1	383	397	SSKTQDLLLLDVAPL	8.1	DRB1*04:05
1	301	315	EELCADLFRSTLEPV	8.15	DPA1*01/DPB1*04:01
1	383	397	SSKTQDLLLLDVAPL	8.2	DRB1*01:01
1	537	551	KNQLESYAYSLKNTL	8.3	DPA1*02:01/DPB1*05:01
1	249	263	KDISTNQRALRRLRT	8.4	DRB3*02:02
1	259	273	RRLRTACERAKRTLS	8.4	DRB5*01:01
1	37	51	PSFVAFTDTERLIGD	8.45	DPA1*01/DPB1*04:01
1	434	448	PGVLIQVFEGERAQT	8.5	DRB1*15:01
1	84	98	DIKHFPFKVVDKASK	8.6	DPA1*02:01/DPB1*05:01
1	162	176	IAGLNVMRIINEPTA	8.6	DQA1*01:02/DQB1*06:02
1	232	246	DNRLVNFFIQEFKRK	8.6	DPA1*01/DPB1*04:01
1	330	344	DEIVLVGGSTRIPKV	8.6	DQA1*05:01/DQB1*03:01
1	383	397	SSKTQDLLLLDVAPL	8.6	DPA1*02:01/DPB1*01:01
1	581	595	ASQAASTEEYEDKRK	8.6	DQA1*04:01/DQB1*04:02
1	175	189	TAAAIAYGLDKKSEA	8.7	DQA1*05:01/DQB1*03:01
1	254	268	NQRALRRLRTACERA	8.7	DRB4*01:01
1	136	150	TVKDAVVTVPAYFND	8.8	DQA1*04:01/DQB1*04:02
1	294	308	SITRARFEELCADLF	8.9	DPA1*02:01/DPB1*01:01
1	470	484	PQIEVTFDIDANGIL	8.9	DQA1*05:01/DQB1*02:01
1	561	575	DASEIEEVTKAADET	8.9	DQA1*04:01/DQB1*04:02
1	340	354	RIPKVQKLVSDYFNG	8.96	DRB1*12:01
1	78	92	DHEVQGDIKHFPFKV	9	DRB1*03:01
1	294	308	SITRARFEELCADLF	9	DPA1*01:03/DPB1*02:01
1	388	402	DLLLLDVAPLSLGIE	9	DRB1*04:05
1	200	214	GGTFDVSLLSIEDGI	9.1	DQA1*04:01/DQB1*04:02
1	205	219	VSLLSIEDGIFEVKA	9.1	DQA1*01:01/DQB1*05:01
1	388	402	DLLLLDVAPLSLGIE	9.1	DRB1*08:02
1	537	551	KNQLESYAYSLKNTL	9.1	DPA1*01:03/DPB1*02:01
1	335	349	VGGSTRIPKVQKLVS	9.2	DRB1*11:01
1	360	374	SINPDEAVAYGAAVQ	9.2	DRB3*01:01
1	476	490	FDIDANGILNVSALE	9.2	DQA1*01:02/DQB1*06:02
1	37	51	PSFVAFTDTERLIGD	9.3	DPA1*02:01/DPB1*01:01
1	157	171	KDAGTIAGLNVMRII	9.4	DPA1*03:01/DPB1*04:02
1	200	214	GGTFDVSLLSIEDGI	9.5	DRB1*04:05
1	306	320	DLFRSTLEPVDKVLS	9.5	DPA1*03:01/DPB1*04:02
1	193	207	VLIFDLGGGTFDVSL	9.6	DQA1*05:01/DQB1*03:01
1	294	308	SITRARFEELCADLF	9.6	DPA1*02:01/DPB1*05:01
1	294	308	SITRARFEELCADLF	9.6	DQA1*01:01/DQB1*05:01
1	15	29	CVAHFANDRVEIIAN	9.7	DQA1*01:01/DQB1*05:01
1	497	511	QKITITNDKGRLSKE	9.7	DRB3*01:01
1	542	556	SYAYSLKNTLGEEQF	9.7	DRB1*04:05
1	581	595	ASQAASTEEYEDKRK	9.7	DQA1*03:01/DQB1*03:02
1	188	202	EAEKNVLIFDLGGGT	9.8	DRB3*01:01
1	465	479	APRGVPQIEVTFDID	9.8	DQA1*05:01/DQB1*02:01
1	37	51	PSFVAFTDTERLIGD	9.9	DPA1*02:01/DPB1*05:01
1	566	580	EEVTKAADETISWLD	9.9	DQA1*04:01/DQB1*04:02
			Candida albicans SC5314 XP_719462.1
Seq #	Peptide start	Peptide end	Peptide	IEDB consensus percentile rank	Allele
1	626	640	IEDNFDTATAEEFEE	0.11	DQA1*04:01/DQB1*04:02
1	518	532	VTFSLDANGILKVEA	0.13	DRB3*01:01
1	410	424	DEAVAYGAAVQAGVL	0.15	DQA1*05:01/DQB1*03:01
1	217	231	IVNEPTAAAIAYGLD	0.16	DQA1*01:02/DQB1*06:02
1	626	640	IEDNFDTATAEEFEE	0.3	DQA1*03:01/DQB1*03:02
1	14	28	LLYVALVILIPFLVS	0.38	DRB1*01:01
1	451	465	VMTTLIKRNTAIPTK	0.49	DRB3*02:02
1	336	350	DFSETLSRAKFEELN	0.6	DPA1*01/DPB1*04:01
1	432	446	DIVLLDVNPLTLGIE	0.66	DRB1*03:01
1	275	289	EDFDFKIVRYLAKQF	0.81	DRB5*01:01
1	410	424	DEAVAYGAAVQAGVL	0.81	DRB1*09:01
1	619	633	IKETLEFIEDNFDTA	0.94	DQA1*01:01/DQB1*05:01
1	14	28	LLYVALVILIPFLVS	0.98	DQA1*05:01/DQB1*02:01
1	9	23	LPRIGLLYVALVILI	1.1	DPA1*03:01/DPB1*04:02
1	14	28	LLYVALVILIPFLVS	1.1	DPA1*03:01/DPB1*04:02
1	626	640	IEDNFDTATAEEFEE	1.1	DQA1*05:01/DQB1*02:01
1	32	46	AFAVAAVSDDESSTD	1.2	DQA1*05:01/DQB1*02:01
1	217	231	IVNEPTAAAIAYGLD	1.2	DQA1*04:01/DQB1*04:02
1	275	289	EDFDFKIVRYLAKQF	1.2	DRB1*08:02
1	14	28	LLYVALVILIPFLVS	1.3	DRB1*15:01
1	19	33	LVILIPFLVSPKHAF	1.3	DRB1*15:01
1	27	41	VSPKHAFAVAAVSDD	1.4	DQA1*04:01/DQB1*04:02
1	451	465	VMTTLIKRNTAIPTK	1.4	DRB1*13:02
1	69	83	GKVEILANDQGNRIT	1.5	DRB1*13:02
1	432	446	DIVLLDVNPLTLGIE	1.5	DRB1*04:01
1	9	23	LPRIGLLYVALVILI	1.6	DPA1*02:01/DPB1*01:01
1	191	205	VPAYFNDAQRQATKD	1.6	DRB3*01:01
1	280	294	KIVRYLAKQFKKKHN	1.6	DPA1*02:01/DPB1*05:01
1	110	124	NTVFDIKRLIGLKYN	1.66	DRB1*12:01
1	14	28	LLYVALVILIPFLVS	1.7	DPA1*01/DPB1*04:01
1	32	46	AFAVAAVSDDESSTD	1.7	DQA1*04:01/DQB1*04:02
1	217	231	IVNEPTAAAIAYGLD	1.8	DQA1*05:01/DQB1*03:01
1	341	355	LSRAKFEELNIAAFR	1.8	DPA1*01/DPB1*04:01
1	410	424	DEAVAYGAAVQAGVL	1.8	DQA1*01:02/DQB1*06:02
1	518	532	VTFSLDANGILKVEA	1.8	DRB3*02:02
1	642	656	KQKLIDVANPITAKL	1.8	DRB1*13:02
1	275	289	EDFDFKIVRYLAKQF	2	DPA1*02:01/DPB1*05:01
1	280	294	KIVRYLAKQFKKKHN	2	DRB5*01:01
1	619	633	IKETLEFIEDNFDTA	2	DQA1*05:01/DQB1*02:01
1	14	28	LLYVALVILIPFLVS	2.1	DPA1*02:01/DPB1*01:01
1	14	28	LLYVALVILIPFLVS	2.1	DPA1*02:01/DPB1*05:01
1	275	289	EDFDFKIVRYLAKQF	2.1	DRB1*15:01
1	614	628	TLDDAIKETLEFIED	2.1	DPA1*02:01/DPB1*05:01
1	14	28	LLYVALVILIPFLVS	2.2	DRB4*01:01
1	258	272	GGVFEVLATAGDTHL	2.2	DRB1*04:05
1	275	289	EDFDFKIVRYLAKQF	2.2	DRB1*11:01
1	446	460	ETSGGVMTTLIKRNT	2.4	DRB1*11:01
1	19	33	LVILIPFLVSPKHAF	2.6	DRB1*01:01
1	27	41	VSPKHAFAVAAVSDD	2.6	DQA1*03:01/DQB1*03:02
1	110	124	NTVFDIKRLIGLKYN	2.6	DRB1*11:01
1	280	294	KIVRYLAKQFKKKHN	2.6	DRB1*11:01
1	389	403	KVQELLEGFFDGKKA	2.7	DQA1*01:01/DQB1*05:01
1	432	446	DIVLLDVNPLTLGIE	2.7	DRB3*01:01
1	432	446	DIVLLDVNPLTLGIE	2.8	DRB1*13:02
1	14	28	LLYVALVILIPFLVS	2.9	DPA1*01:03/DPB1*02:01
1	410	424	DEAVAYGAAVQAGVL	2.9	DQA1*04:01/DQB1*04:02
1	384	398	STRIPKVQELLEGFF	3	DPA1*02:01/DPB1*05:01
1	14	28	LLYVALVILIPFLVS	3.1	DRB1*11:01
1	110	124	NTVFDIKRLIGLKYN	3.1	DPA1*03:01/DPB1*04:02
1	499	513	GKFELTGIPPAPRGV	3.1	DRB5*01:01
1	253	267	LLSIEGGVFEVLATA	3.15	DPA1*01/DPB1*04:01
1	518	532	VTFSLDANGILKVEA	3.2	DRB1*13:02
1	209	223	IAGLNVLRIVNEPTA	3.3	DRB1*04:05
1	325	339	RVEIDSFVDGIDFSE	3.3	DQA1*05:01/DQB1*02:01
1	19	33	LVILIPFLVSPKHAF	3.4	DRB1*11:01
1	69	83	GKVEILANDQGNRIT	3.5	DRB3*01:01
1	499	513	GKFELTGIPPAPRGV	3.5	DRB1*08:02
1	642	656	KQKLIDVANPITAKL	3.5	DRB3*02:02
1	253	267	LLSIEGGVFEVLATA	3.6	DPA1*02:01/DPB1*01:01
1	280	294	KIVRYLAKQFKKKHN	3.6	DRB4*01:01
1	336	350	DFSETLSRAKFEELN	3.6	DPA1*02:01/DPB1*01:01
1	27	41	VSPKHAFAVAAVSDD	3.7	DQA1*05:01/DQB1*03:01
1	319	333	SSQMSTRVEIDSFVD	3.7	DQA1*05:01/DQB1*02:01
1	9	23	LPRIGLLYVALVILI	3.75	DPA1*01/DPB1*04:01
1	9	23	LPRIGLLYVALVILI	3.8	DPA1*02:01/DPB1*05:01
1	518	532	VTFSLDANGILKVEA	3.8	DRB1*03:01
1	19	33	LVILIPFLVSPKHAF	3.85	DRB1*12:01
1	642	656	KQKLIDVANPITAKL	3.9	DRB1*08:02
1	1	15	MRSSQSSWLPRIGLL	4	DRB1*09:01
1	415	429	YGAAVQAGVLSGEEG	4	DQA1*05:01/DQB1*03:01
1	280	294	KIVRYLAKQFKKKHN	4.1	DRB1*15:01
1	551	565	RLSKDEIDRMVEEAE	4.1	DQA1*03:01/DQB1*03:02
1	651	665	PITAKLYGGAAGEGA	4.1	DQA1*05:01/DQB1*03:01
1	19	33	LVILIPFLVSPKHAF	4.2	DRB5*01:01
1	404	418	SKGINPDEAVAYGAA	4.2	DRB1*03:01
1	432	446	DIVLLDVNPLTLGIE	4.2	DRB3*02:02
1	523	537	DANGILKVEAADKGT	4.2	DRB5*01:01
1	14	28	LLYVALVILIPFLVS	4.3	DRB5*01:01
1	451	465	VMTTLIKRNTAIPTK	4.3	DRB1*08:02
1	49	63	GTVIGIDLGTTYSCV	4.4	DRB1*03:01
1	275	289	EDFDFKIVRYLAKQF	4.4	DRB1*12:01
1	9	23	LPRIGLLYVALVILI	4.5	DRB1*01:01
1	19	33	LVILIPFLVSPKHAF	4.5	DRB1*03:01
1	19	33	LVILIPFLVSPKHAF	4.55	DPA1*01/DPB1*04:01
1	299	313	ANAKAISKLKREAEK	4.6	DRB1*11:01
1	217	231	IVNEPTAAAIAYGLD	4.7	DQA1*03:01/DQB1*03:02
1	290	304	KKKHNIDITANAKAI	4.7	DRB1*13:02
1	404	418	SKGINPDEAVAYGAA	4.7	DRB3*01:01
1	589	603	HVLRGQLSDTSETGL	4.7	DRB1*04:01
1	209	223	IAGLNVLRIVNEPTA	4.8	DRB1*08:02
1	253	267	LLSIEGGVFEVLATA	4.8	DPA1*01:03/DPB1*02:01
1	325	339	RVEIDSFVDGIDFSE	4.8	DQA1*01:01/DQB1*05:01
1	352	366	AAFRKTLKPVEQVLK	4.9	DRB1*11:01
1	642	656	KQKLIDVANPITAKL	4.9	DRB3*01:01
1	9	23	LPRIGLLYVALVILI	5	DPA1*01:03/DPB1*02:01
1	204	218	KDAGTIAGLNVLRIV	5	DPA1*03:01/DPB1*04:02
1	239	253	IIVYDLGGGTFDVSL	5.1	DQA1*05:01/DQB1*03:01
1	110	124	NTVFDIKRLIGLKYN	5.2	DRB5*01:01
1	584	598	LENYAHVLRGQLSDT	5.2	DRB1*11:01
1	280	294	KIVRYLAKQFKKKHN	5.3	DRB1*08:02
1	410	424	DEAVAYGAAVQAGVL	5.3	DQA1*03:01/DQB1*03:02
1	557	571	IDRMVEEAEKYAQQD	5.3	DQA1*03:01/DQB1*03:02
1	456	470	IKRNTAIPTKKSQIF	5.4	DRB3*02:02
1	341	355	LSRAKFEELNIAAFR	5.5	DPA1*02:01/DPB1*01:01
1	61	75	SCVGVMKNGKVEILA	5.6	DRB1*13:02
1	584	598	LENYAHVLRGQLSDT	5.6	DRB4*01:01
1	101	115	KNQASSNVNNTVFDI	5.7	DRB1*13:02
1	341	355	LSRAKFEELNIAAFR	5.7	DPA1*02:01/DPB1*05:01
1	427	441	EEGVDDIVLLDVNPL	5.8	DPA1*03:01/DPB1*04:02
1	451	465	VMTTLIKRNTAIPTK	5.8	DRB1*11:01
1	9	23	LPRIGLLYVALVILI	6	DQA1*01:01/DQB1*05:01
1	427	441	EEGVDDIVLLDVNPL	6	DRB1*03:01
1	376	390	DDIVLVGGSTRIPKV	6.1	DRB5*01:01
1	209	223	IAGLNVLRIVNEPTA	6.2	DRB4*01:01
1	14	28	LLYVALVILIPFLVS	6.3	DQA1*01:01/DQB1*05:01
1	14	28	LLYVALVILIPFLVS	6.3	DRB1*04:05
1	19	33	LVILIPFLVSPKHAF	6.3	DRB1*04:05
1	427	441	EEGVDDIVLLDVNPL	6.4	DRB1*13:02
1	619	633	IKETLEFIEDNFDTA	6.5	DPA1*02:01/DPB1*01:01
1	619	633	IKETLEFIEDNFDTA	6.5	DPA1*02:01/DPB1*05:01
1	234	248	DQEKQIIVYDLGGGT	6.6	DRB3*01:01
1	352	366	AAFRKTLKPVEQVLK	6.6	DRB1*08:02
1	361	375	VEQVLKDGGVKKSDI	6.6	DRB1*03:01
1	432	446	DIVLLDVNPLTLGIE	6.6	DPA1*03:01/DPB1*04:02
1	546	560	TNEKGRLSKDEIDRM	6.7	DRB1*03:01
1	551	565	RLSKDEIDRMVEEAE	6.7	DQA1*04:01/DQB1*04:02
1	110	124	NTVFDIKRLIGLKYN	6.9	DRB1*08:02
1	181	195	GKKVTHAVVTVPAYF	6.9	DQA1*01:02/DQB1*06:02
1	523	537	DANGILKVEAADKGT	6.9	DQA1*01:02/DQB1*06:02
1	9	23	LPRIGLLYVALVILI	7	DRB1*07:01
1	14	28	LLYVALVILIPFLVS	7	DRB1*07:01
1	204	218	KDAGTIAGLNVLRIV	7	DQA1*01:02/DQB1*06:02
1	209	223	IAGLNVLRIVNEPTA	7	DQA1*01:02/DQB1*06:02
1	346	360	FEELNIAAFRKTLKP	7	DPA1*02:01/DPB1*05:01
1	656	670	LYGGAAGEGAGGAGD	7	DQA1*05:01/DQB1*03:01
1	19	33	LVILIPFLVSPKHAF	7.1	DRB1*08:02
1	346	360	FEELNIAAFRKTLKP	7.1	DRB1*11:01
1	84	98	PSYVSFNGDERLVGD	7.2	DQA1*05:01/DQB1*02:01
1	77	91	DQGNRITPSYVSFNG	7.3	DRB1*09:01
1	389	403	KVQELLEGFFDGKKA	7.3	DPA1*02:01/DPB1*05:01
1	518	532	VTFSLDANGILKVEA	7.3	DPA1*03:01/DPB1*04:02
1	631	645	DTATAEEFEEQKQKL	7.3	DQA1*04:01/DQB1*04:02
1	614	628	TLDDAIKETLEFIED	7.4	DPA1*02:01/DPB1*01:01
1	9	23	LPRIGLLYVALVILI	7.5	DQA1*05:01/DQB1*02:01
1	32	46	AFAVAAVSDDESSTD	7.5	DQA1*03:01/DQB1*03:02
1	427	441	EEGVDDIVLLDVNPL	7.5	DRB4*01:01
1	432	446	DIVLLDVNPLTLGIE	7.5	DRB4*01:01
1	246	260	GGTFDVSLLSIEGGV	7.6	DPA1*03:01/DPB1*04:02
1	69	83	GKVEILANDQGNRIT	7.7	DRB1*03:01
1	84	98	PSYVSFNGDERLVGD	7.7	DRB1*03:01
1	584	598	LENYAHVLRGQLSDT	7.7	DQA1*01:02/DQB1*06:02
1	19	33	LVILIPFLVSPKHAF	7.8	DPA1*01:03/DPB1*02:01
1	427	441	EEGVDDIVLLDVNPL	7.8	DRB1*04:05
1	27	41	VSPKHAFAVAAVSDD	8.1	DRB1*04:05
1	275	289	EDFDFKIVRYLAKQF	8.1	DPA1*03:01/DPB1*04:02
1	314	328	AKRTLSSQMSTRVEI	8.1	DRB3*02:02
1	410	424	DEAVAYGAAVQAGVL	8.1	DRB1*01:01
1	110	124	NTVFDIKRLIGLKYN	8.2	DPA1*02:01/DPB1*05:01
1	290	304	KKKHNIDITANAKAI	8.2	DRB1*07:01
1	427	441	EEGVDDIVLLDVNPL	8.2	DQA1*05:01/DQB1*02:01
1	275	289	EDFDFKIVRYLAKQF	8.4	DPA1*01:03/DPB1*02:01
1	619	633	IKETLEFIEDNFDTA	8.4	DPA1*01:03/DPB1*02:01
1	270	284	THLGGEDFDFKIVRY	8.5	DQA1*01:01/DQB1*05:01
1	631	645	DTATAEEFEEQKQKL	8.6	DQA1*03:01/DQB1*03:02
1	614	628	TLDDAIKETLEFIED	8.7	DQA1*04:01/DQB1*04:02
1	168	182	VLGKMKSIAEDYLGK	8.8	DQA1*05:01/DQB1*02:01
1	341	355	LSRAKFEELNIAAFR	8.8	DPA1*01:03/DPB1*02:01
1	376	390	DDIVLVGGSTRIPKV	8.8	DQA1*05:01/DQB1*03:01
1	513	527	VPQIEVTFSLDANGI	8.8	DRB3*01:01
1	110	124	NTVFDIKRLIGLKYN	8.9	DRB4*01:01
1	280	294	KIVRYLAKQFKKKHN	8.9	DRB1*12:01
1	110	124	NTVFDIKRLIGLKYN	9	DRB1*15:01
1	319	333	SSQMSTRVEIDSFVD	9.1	DQA1*03:01/DQB1*03:02
1	422	436	GVLSGEEGVDDIVLL	9.1	DQA1*01:01/DQB1*05:01
1	9	23	LPRIGLLYVALVILI	9.15	DRB1*12:01
1	481	495	LIQVYEGERTMAKDN	9.2	DRB1*15:01
1	222	236	TAAAIAYGLDKGDQE	9.4	DQA1*05:01/DQB1*03:01
1	314	328	AKRTLSSQMSTRVEI	9.4	DRB1*01:01
1	131	145	ELKHLPYKIENKGNK	9.5	DRB5*01:01
1	346	360	FEELNIAAFRKTLKP	9.5	DRB5*01:01
1	84	98	PSYVSFNGDERLVGD	9.6	DQA1*01:01/DQB1*05:01
1	427	441	EEGVDDIVLLDVNPL	9.6	DRB1*15:01
1	14	28	LLYVALVILIPFLVS	9.7	DRB1*08:02
1	234	248	DQEKQIIVYDLGGGT	9.7	DRB1*03:01
1	441	455	LTLGIETSGGVMTTL	9.7	DQA1*05:01/DQB1*03:01
1	27	41	VSPKHAFAVAAVSDD	9.8	DQA1*01:02/DQB1*06:02
1	336	350	DFSETLSRAKFEELN	9.8	DPA1*03:01/DPB1*04:02
1	69	83	GKVEILANDQGNRIT	9.9	DRB4*01:01
1	253	267	LLSIEGGVFEVLATA	9.9	DPA1*03:01/DPB1*04:02
1	275	289	EDFDFKIVRYLAKQF	9.9	DRB3*01:01
1	336	350	DFSETLSRAKFEELN	9.9	DPA1*01:03/DPB1*02:01
1	389	403	KVQELLEGFFDGKKA	9.9	DPA1*01:03/DPB1*02:01
			Candida albicans WO-1 EEQ42742.1
Seq #	Peptide start	Peptide end	Peptide	IEDB consensus percentile rank	Allele
1	365	379	EAVAYGAAVQAAILS	0.15	DQA1*05:01/DQB1*03:01
1	170	184	IINEPTAAAIAYGLD	0.16	DQA1*01:02/DQB1*06:02
1	608	622	AYQAGATPSGAAGAA	0.39	DQA1*05:01/DQB1*03:01
1	388	402	DLLLLDVAPLSLGIE	0.41	DRB1*03:01
1	365	379	EAVAYGAAVQAAILS	0.45	DQA1*01:02/DQB1*06:02
1	254	268	NQRALRRLRTACERA	0.6	DRB1*04:05
1	289	303	IDFYTSITRARFEEL	0.7	DPA1*01/DPB1*04:01
1	232	246	DNRLVNFFIQEFKRK	0.71	DPA1*02:01/DPB1*05:01
1	232	246	DNRLVNFFIQEFKRK	0.73	DQA1*01:01/DQB1*05:01
1	613	627	ATPSGAAGAAPGGFP	0.75	DQA1*05:01/DQB1*03:01
1	15	29	CVAHFANDRVEIIAN	0.76	DRB3*01:01
1	365	379	EAVAYGAAVQAAILS	0.93	DRB1*09:01
1	470	484	PQIEVTFDIDANGIL	0.94	DRB3*01:01
1	622	636	APGGFPGGAAPEPSN	1.1	DQA1*05:01/DQB1*03:01
1	170	184	IINEPTAAAIAYGLD	1.2	DQA1*04:01/DQB1*04:02
1	249	263	KDISTNQRALRRLRT	1.3	DRB1*03:01
1	365	379	EAVAYGAAVQAAILS	1.4	DQA1*04:01/DQB1*04:02
1	592	606	DQQKELESKANPIMT	1.6	DRB1*13:02
1	170	184	IINEPTAAAIAYGLD	1.8	DQA1*05:01/DQB1*03:01
1	388	402	DLLLLDVAPLSLGIE	1.8	DRB3*01:01
1	294	308	SITRARFEELCADLF	2	DPA1*01/DPB1*04:01
1	232	246	DNRLVNFFIQEFKRK	2	DPA1*01:03/DPB1*02:01
1	316	330	DKVLSDAKIDKSKVD	2	DRB1*03:01
1	237	251	NFFIQEFKRKNKKDI	2	DRB1*11:01
1	289	303	IDFYTSITRARFEEL	2.2	DPA1*01:03/DPB1*02:01
1	232	246	DNRLVNFFIQEFKRK	2.3	DPA1*02:01/DPB1*01:01
1	603	617	PIMTKAYQAGATPSG	2.3	DQA1*05:01/DQB1*03:01
1	406	420	GIMTKLIPRNSTIPT	2.3	DRB1*08:02
1	162	176	IAGLNVMRIINEPTA	2.5	DRB1*04:05
1	584	598	TATQEEFADQQKELE	2.6	DQA1*03:01/DQB1*03:02
1	289	303	IDFYTSITRARFEEL	2.6	DRB5*01:01
1	578	592	WLDSNQTATQEEFAD	2.7	DQA1*03:01/DQB1*03:02
1	273	287	SSSAQTSIEIDSLYE	2.9	DQA1*03:01/DQB1*03:02
1	289	303	IDFYTSITRARFEEL	2.9	DRB1*11:01
1	481	495	NGILNVSALEKGTGK	2.9	DRB5*01:01
1	388	402	DLLLLDVAPLSLGIE	3	DRB3*02:02
1	157	171	KDAGTIAGLNVMRII	3.1	DQA1*01:02/DQB1*06:02
1	273	287	SSSAQTSIEIDSLYE	3.1	DQA1*05:01/DQB1*02:01
1	162	176	IAGLNVMRIINEPTA	3.1	DRB4*01:01
1	301	315	EELCADLFRSTLEPV	3.2	DPA1*03:01/DPB1*04:02
1	578	592	WLDSNQTATQEEFAD	3.3	DQA1*04:01/DQB1*04:02
1	84	98	DIKHFPFKVVDKASK	3.3	DRB1*08:02
1	476	490	FDIDANGILNVSALE	3.3	DRB1*13:02
1	294	308	SITRARFEELCADLF	3.4	DQA1*05:01/DQB1*02:01
1	237	251	NFFIQEFKRKNKKDI	3.5	DRB5*01:01
1	365	379	EAVAYGAAVQAAILS	3.6	DQA1*03:01/DQB1*03:02
1	388	402	DLLLLDVAPLSLGIE	3.6	DRB1*04:01
1	454	468	LGKFELSGIPPAPRG	3.7	DRB3*02:02
1	355	369	KEPNRSINPDEAVAY	3.8	DRB3*01:01
1	84	98	DIKHFPFKVVDKASK	3.9	DRB5*01:01
1	89	103	PFKVVDKASKPMIQV	3.9	DRB5*01:01
1	289	303	IDFYTSITRARFEEL	4	DPA1*02:01/DPB1*01:01
1	301	315	EELCADLFRSTLEPV	4	DPA1*02:01/DPB1*01:01
1	144	158	VPAYFNDSQRQATKD	4.3	DRB3*01:01
1	89	103	PFKVVDKASKPMIQV	4.5	DRB1*08:02
1	170	184	IINEPTAAAIAYGLD	4.7	DQA1*03:01/DQB1*03:02
1	37	51	PSFVAFTDTERLIGD	4.7	DQA1*05:01/DQB1*02:01
1	84	98	DIKHFPFKVVDKASK	4.7	DRB1*11:01
1	340	354	RIPKVQKLVSDYFNG	4.7	DRB4*01:01
1	306	320	DLFRSTLEPVDKVLS	4.9	DRB1*04:05
1	54	68	KNQAAMNPANTVFDA	4.9	DRB3*02:02
1	406	420	GIMTKLIPRNSTIPT	5.2	DRB1*11:01
1	232	246	DNRLVNFFIQEFKRK	5.2	DRB1*15:01
1	289	303	IDFYTSITRARFEEL	5.2	DRB3*02:02
1	476	490	FDIDANGILNVSALE	5.3	DRB3*01:01
1	388	402	DLLLLDVAPLSLGIE	5.4	DRB1*01:01
1	365	379	EAVAYGAAVQAAILS	5.5	DQA1*05:01/DQB1*02:01
1	397	411	LSLGIETAGGIMTKL	5.6	DQA1*05:01/DQB1*03:01
1	162	176	IAGLNVMRIINEPTA	5.6	DRB1*04:01
1	121	135	ILGKMKETAEGFLGT	5.7	DPA1*02:01/DPB1*05:01
1	32	46	GNRTTPSFVAFTDTE	5.7	DQA1*03:01/DQB1*03:02
1	254	268	NQRALRRLRTACERA	5.7	DRB1*04:01
1	555	569	QFKSKLDASEIEEVT	5.8	DQA1*04:01/DQB1*04:02
1	454	468	LGKFELSGIPPAPRG	5.8	DRB5*01:01
1	330	344	DEIVLVGGSTRIPKV	6	DRB5*01:01
1	237	251	NFFIQEFKRKNKKDI	6.1	DPA1*02:01/DPB1*05:01
1	281	295	EIDSLYEGIDFYTSI	6.1	DQA1*01:01/DQB1*05:01
1	200	214	GGTFDVSLLSIEDGI	6.1	DQA1*03:01/DQB1*03:02
1	561	575	DASEIEEVTKAADET	6.1	DQA1*03:01/DQB1*03:02
1	22	36	DRVEIIANDQGNRTT	6.1	DRB1*03:01
1	15	29	CVAHFANDRVEIIAN	6.2	DPA1*01:03/DPB1*02:01
1	281	295	EIDSLYEGIDFYTSI	6.3	DPA1*01:03/DPB1*02:01
1	54	68	KNQAAMNPANTVFDA	6.4	DQA1*01:02/DQB1*06:02
1	62	76	ANTVFDAKRLIGRKF	6.5	DRB1*11:01
1	232	246	DNRLVNFFIQEFKRK	6.5	DRB5*01:01
1	434	448	PGVLIQVFEGERAQT	6.6	DPA1*02:01/DPB1*01:01
1	603	617	PIMTKAYQAGATPSG	6.6	DRB1*09:01
1	289	303	IDFYTSITRARFEEL	6.7	DRB1*07:01
1	54	68	KNQAAMNPANTVFDA	6.7	DRB1*13:02
1	388	402	DLLLLDVAPLSLGIE	6.7	DRB1*13:02
1	289	303	IDFYTSITRARFEEL	6.8	DPA1*02:01/DPB1*05:01
1	301	315	EELCADLFRSTLEPV	7	DPA1*01:03/DPB1*02:01
1	2	16	SKAVGIDLGTTYSCV	7	DRB1*03:01
1	571	585	AADETIAWLDSNQTA	7.1	DQA1*01:01/DQB1*05:01
1	497	511	QKITITNDKGRLSKE	7.1	DRB1*03:01
1	37	51	PSFVAFTDTERLIGD	7.1	DRB1*04:05
1	89	103	PFKVVDKASKPMIQV	7.3	DRB1*11:01
1	232	246	DNRLVNFFIQEFKRK	7.4	DPA1*03:01/DPB1*04:02
1	566	580	EEVTKAADETIAWLD	7.4	DQA1*04:01/DQB1*04:02
1	162	176	IAGLNVMRIINEPTA	7.4	DRB1*08:02
1	22	36	DRVEIIANDQGNRTT	7.4	DRB1*13:02
1	470	484	PQIEVTFDIDANGIL	7.5	DQA1*01:01/DQB1*05:01
1	200	214	GGTFDVSLLSIEDGI	7.6	DPA1*03:01/DPB1*04:02
1	355	369	KEPNRSINPDEAVAY	7.6	DRB1*03:01
1	254	268	NQRALRRLRTACERA	7.6	DRB1*11:01
1	232	246	DNRLVNFFIQEFKRK	7.6	DRB4*01:01
1	555	569	QFKSKLDASEIEEVT	7.7	DQA1*05:01/DQB1*02:01
1	370	384	GAAVQAAILSGDTSS	7.9	DQA1*05:01/DQB1*03:01
1	289	303	IDFYTSITRARFEEL	7.9	DRB1*04:01
1	454	468	LGKFELSGIPPAPRG	7.9	DRB1*08:02
1	227	241	GGEDFDNRLVNFFIQ	8	DPA1*02:01/DPB1*05:01
1	613	627	ATPSGAAGAAPGGFP	8	DQA1*04:01/DQB1*04:02
1	476	490	FDIDANGILNVSALE	8	DRB3*02:02
1	360	374	SINPDEAVAYGAAVQ	8.1	DQA1*03:01/DQB1*03:02
1	365	379	EAVAYGAAVQAAILS	8.1	DRB1*01:01
1	383	397	SSKTQDLLLLDVAPL	8.1	DRB1*04:05
1	301	315	EELCADLFRSTLEPV	8.15	DPA1*01/DPB1*04:01
1	383	397	SSKTQDLLLLDVAPL	8.2	DRB1*01:01
1	537	551	KNQLESYAYSLKNTL	8.3	DPA1*02:01/DPB1*05:01
1	249	263	KDISTNQRALRRLRT	8.4	DRB3*02:02
1	259	273	RRLRTACERAKRTLS	8.4	DRB5*01:01
1	37	51	PSFVAFTDTERLIGD	8.45	DPA1*01/DPB1*04:01
1	434	448	PGVLIQVFEGERAQT	8.5	DRB1*15:01
1	232	246	DNRLVNFFIQEFKRK	8.6	DPA1*01/DPB1*04:01
1	383	397	SSKTQDLLLLDVAPL	8.6	DPA1*02:01/DPB1*01:01
1	84	98	DIKHFPFKVVDKASK	8.6	DPA1*02:01/DPB1*05:01
1	162	176	IAGLNVMRIINEPTA	8.6	DQA1*01:02/DQB1*06:02
1	330	344	DEIVLVGGSTRIPKV	8.6	DQA1*05:01/DQB1*03:01
1	175	189	TAAAIAYGLDKKSEA	8.7	DQA1*05:01/DQB1*03:01
1	254	268	NQRALRRLRTACERA	8.7	DRB4*01:01
1	136	150	TVKDAVVTVPAYFND	8.8	DQA1*04:01/DQB1*04:02
1	294	308	SITRARFEELCADLF	8.9	DPA1*02:01/DPB1*01:01
1	561	575	DASEIEEVTKAADET	8.9	DQA1*04:01/DQB1*04:02
1	470	484	PQIEVTFDIDANGIL	8.9	DQA1*05:01/DQB1*02:01
1	340	354	RIPKVQKLVSDYFNG	8.96	DRB1*12:01
1	294	308	SITRARFEELCADLF	9	DPA1*01:03/DPB1*02:01
1	78	92	DHEVQGDIKHFPFKV	9	DRB1*03:01
1	388	402	DLLLLDVAPLSLGIE	9	DRB1*04:05
1	537	551	KNQLESYAYSLKNTL	9.1	DPA1*01:03/DPB1*02:01
1	205	219	VSLLSIEDGIFEVKA	9.1	DQA1*01:01/DQB1*05:01
1	200	214	GGTFDVSLLSIEDGI	9.1	DQA1*04:01/DQB1*04:02
1	388	402	DLLLLDVAPLSLGIE	9.1	DRB1*08:02
1	476	490	FDIDANGILNVSALE	9.2	DQA1*01:02/DQB1*06:02
1	335	349	VGGSTRIPKVQKLVS	9.2	DRB1*11:01
1	360	374	SINPDEAVAYGAAVQ	9.2	DRB3*01:01
1	37	51	PSFVAFTDTERLIGD	9.3	DPA1*02:01/DPB1*01:01
1	157	171	KDAGTIAGLNVMRII	9.4	DPA1*03:01/DPB1*04:02
1	631	645	APEPSNDGPTVEEVD	9.4	DQA1*03:01/DQB1*03:02
1	306	320	DLFRSTLEPVDKVLS	9.5	DPA1*03:01/DPB1*04:02
1	200	214	GGTFDVSLLSIEDGI	9.5	DRB1*04:05
1	294	308	SITRARFEELCADLF	9.6	DPA1*02:01/DPB1*05:01
1	294	308	SITRARFEELCADLF	9.6	DQA1*01:01/DQB1*05:01
1	193	207	VLIFDLGGGTFDVSL	9.6	DQA1*05:01/DQB1*03:01
1	15	29	CVAHFANDRVEIIAN	9.7	DQA1*01:01/DQB1*05:01
1	542	556	SYAYSLKNTLGEEQF	9.7	DRB1*04:05
1	497	511	QKITITNDKGRLSKE	9.7	DRB3*01:01
1	465	479	APRGVPQIEVTFDID	9.8	DQA1*05:01/DQB1*02:01
1	188	202	EAEKNVLIFDLGGGT	9.8	DRB3*01:01
1	37	51	PSFVAFTDTERLIGD	9.9	DPA1*02:01/DPB1*05:01
			Sporothrix schenckii 1099-18 XP_016592265.1
Seq #	Peptide start	Peptide end	Peptide	IEDB consensus percentile rank	Allele
1	210	224	QRPFRAAASSLAADP	0.02	DRB1*09:01
1	1412	1426	CPPSFWIDFAPLWAY	0.02	DRB3*01:01
1	1328	1342	YEWEAAHAAAPAAVE	0.03	DQA1*05:01/DQB1*03:01
1	1423	1437	LWAYQINMARYLFVA	0.07	DRB3*02:02
1	611	625	ESFIALRAVLQREER	0.1	DRB1*01:01
1	1027	1041	PRVRRALRTVRSRRR	0.13	DRB5*01:01
1	606	620	SVQLYESFIALRAVL	0.17	DRB1*15:01
1	210	224	QRPFRAAASSLAADP	0.19	DRB1*04:01
1	1136	1150	SGASGASGPASVSAA	0.22	DQA1*05:01/DQB1*03:01
1	1361	1375	AVGDLAITPSLPVSV	0.35	DRB1*07:01
1	1056	1070	IDDIDDMAEMSDEED	0.36	DQA1*03:01/DQB1*03:02
1	601	615	AERSTSVQLYESFIA	0.4	DRB1*15:01
1	112	126	SSFSGAAASSTIDAH	0.46	DQA1*05:01/DQB1*03:01
1	1333	1347	AHAAAPAAVEPIAHA	0.51	DQA1*05:01/DQB1*03:01
1	1005	1019	TTSYRSSPPYNRAGR	0.55	DRB5*01:01
1	210	224	QRPFRAAASSLAADP	0.63	DRB1*01:01
1	1032	1046	ALRTVRSRRRAEASA	0.72	DRB5*01:01
1	1185	1199	APLSSSAPARTAPAL	0.8	DRB1*09:01
1	717	731	LARELAGAQASTTTS	0.81	DQA1*05:01/DQB1*03:01
1	1141	1155	ASGPASVSAASSSSA	0.91	DQA1*05:01/DQB1*03:01
1	1478	1492	RRHIVVLIPASRMAA	0.91	DRB1*01:01
1	1478	1492	RRHIVVLIPASRMAA	0.97	DRB1*08:02
1	961	975	PVADHNASIADQIEP	0.98	DQA1*04:01/DQB1*04:02
1	210	224	QRPFRAAASSLAADP	0.99	DRB3*02:02
1	860	874	RYEPLVVNGSKPYIY	0.99	DRB3*02:02
1	258	272	PGPLSISMPIPIPIP	1	DRB1*13:02
1	1483	1497	VLIPASRMAAAPDPQ	1.2	DQA1*01:02/DQB1*06:02
1	210	224	QRPFRAAASSLAADP	1.2	DQA1*05:01/DQB1*03:01
1	248	262	PTTGAPASGSPGPLS	1.2	DQA1*05:01/DQB1*03:01
1	298	312	PQHSRYYQANQSSPM	1.2	DRB3*02:02
1	55	69	DDGMVFEMDDVDLDV	1.3	DQA1*05:01/DQB1*02:01
1	611	625	ESFIALRAVLQREER	1.3	DRB1*04:05
1	669	683	PAHLYQASEPGLYPQ	1.3	DRB1*09:01
1	1478	1492	RRHIVVLIPASRMAA	1.3	DRB5*01:01
1	1423	1437	LWAYQINMARYLFVA	1.35	DRB1*12:01
1	1328	1342	YEWEAAHAAAPAAVE	1.4	DQA1*04:01/DQB1*04:02
1	303	317	YYQANQSSPMEQAAR	1.4	DRB3*02:02
1	606	620	SVQLYESFIALRAVL	1.5	DPA1*01:03/DPB1*02:01
1	606	620	SVQLYESFIALRAVL	1.5	DPA1*02:01/DPB1*05:01
1	1119	1133	VATTFTSAASSLPSS	1.5	DRB1*04:01
1	1478	1492	RRHIVVLIPASRMAA	1.5	DRB1*04:05
1	1412	1426	CPPSFWIDFAPLWAY	1.6	DQA1*01:01/DQB1*05:01
1	1146	1160	SVSAASSSSASTSRS	1.6	DQA1*05:01/DQB1*03:01
1	961	975	PVADHNASIADQIEP	1.7	DQA1*03:01/DQB1*03:02
1	107	121	HNRSRSSFSGAAASS	1.7	DQA1*05:01/DQB1*03:01
1	1361	1375	AVGDLAITPSLPVSV	1.7	DRB1*13:02
1	1328	1342	YEWEAAHAAAPAAVE	1.8	DQA1*03:01/DQB1*03:02
1	188	202	TPAFASAVARAHDLQ	1.8	DQA1*05:01/DQB1*03:01
1	91	105	HSHYPAGTAPPSALR	1.8	DQA1*05:01/DQB1*03:01
1	951	965	AVHAPTSGASPVADH	1.8	DQA1*05:01/DQB1*03:01
1	994	1008	ASSSLVVRRPRTTSY	1.8	DRB1*08:02
1	1423	1437	LWAYQINMARYLFVA	1.9	DRB3*01:01
1	1478	1492	RRHIVVLIPASRMAA	1.9	DRB3*02:02
1	210	224	QRPFRAAASSLAADP	2	DQA1*01:02/DQB1*06:02
1	1306	1320	DLDLDTLAVAPVVLD	2	DQA1*04:01/DQB1*04:02
1	321	335	GTSAQGTSAAMASPT	2	DQA1*05:01/DQB1*03:01
1	5	19	NTPETFFDEVMLRDL	2.1	DQA1*01:01/DQB1*05:01
1	691	705	PHFAAGLTLSLQATL	2.1	DRB1*09:01
1	79	93	AAILNVHRRSASHSH	2.1	DRB1*11:01
1	1056	1070	IDDIDDMAEMSDEED	2.2	DQA1*04:01/DQB1*04:02
1	1333	1347	AHAAAPAAVEPIAHA	2.2	DQA1*04:01/DQB1*04:02
1	975	989	PLSSSSPAPASVSLS	2.2	DQA1*05:01/DQB1*03:01
1	155	169	ASFLPFSPSQSVLHV	2.2	DRB1*09:01
1	258	272	PGPLSISMPIPIPIP	2.2	DRB1*09:01
1	1423	1437	LWAYQINMARYLFVA	2.2	DRB1*13:02
1	360	374	APAFWSTNMVLSTTE	2.2	DRB3*02:02
1	343	357	RSTTTNTAALPPFAE	2.3	DQA1*04:01/DQB1*04:02
1	1119	1133	VATTFTSAASSLPSS	2.3	DRB1*09:01
1	696	710	GLTLSLQATLQAGIQ	2.4	DQA1*01:02/DQB1*06:02
1	1125	1139	SAASSLPSSGASGAS	2.5	DQA1*05:01/DQB1*03:01
1	709	723	IQRRTAAHLARELAG	2.6	DQA1*01:02/DQB1*06:02
1	591	605	NDNIRFSIPAAERST	2.6	DQA1*04:01/DQB1*04:02
1	1171	1185	TNRSLSLFATTSAPA	2.6	DRB1*08:02
1	1361	1375	AVGDLAITPSLPVSV	2.6	DRB1*09:01
1	606	620	SVQLYESFIALRAVL	2.7	DRB1*01:01
1	1478	1492	RRHIVVLIPASRMAA	2.7	DRB1*03:01
1	691	705	PHFAAGLTLSLQATL	2.7	DRB1*04:01
1	867	881	NGSKPYIYGYVPNVD	2.8	DQA1*05:01/DQB1*02:01
1	1011	1025	SPPYNRAGRVPASRN	2.8	DQA1*05:01/DQB1*03:01
1	1027	1041	PRVRRALRTVRSRRR	2.8	DRB1*03:01
1	1289	1303	PDAIADIDLDVNIDA	2.8	DRB1*03:01
1	606	620	SVQLYESFIALRAVL	2.8	DRB1*04:05
1	1412	1426	CPPSFWIDFAPLWAY	2.9	DPA1*01:03/DPB1*02:01
1	55	69	DDGMVFEMDDVDLDV	2.9	DQA1*01:01/DQB1*05:01
1	188	202	TPAFASAVARAHDLQ	2.9	DRB1*04:01
1	606	620	SVQLYESFIALRAVL	2.9	DRB1*07:01
1	887	901	HPYRYYTPPTVQSAP	2.9	DRB1*09:01
1	1027	1041	PRVRRALRTVRSRRR	2.9	DRB1*11:01
1	582	596	DRPRVAANNNDNIRF	2.9	DRB1*13:02
1	860	874	RYEPLVVNGSKPYIY	2.9	DRB1*13:02
1	507	521	REQAVVQQQDQAMRD	2.9	DRB4*01:01
1	606	620	SVQLYESFIALRAVL	3	DPA1*03:01/DPB1*04:02
1	691	705	PHFAAGLTLSLQATL	3	DPA1*03:01/DPB1*04:02
1	1361	1375	AVGDLAITPSLPVSV	3	DRB1*15:01
1	1478	1492	RRHIVVLIPASRMAA	3.08	DRB1*12:01
1	5	19	NTPETFFDEVMLRDL	3.1	DPA1*03:01/DPB1*04:02
1	437	451	DDLDSLLEWGDEQEQ	3.1	DQA1*01:01/DQB1*05:01
1	1328	1342	YEWEAAHAAAPAAVE	3.1	DRB1*09:01
1	820	834	RRSRFVPSPLAAPFV	3.1	DRB3*02:02
1	1428	1442	INMARYLFVAYMERT	3.2	DPA1*01:03/DPB1*02:01
1	188	202	TPAFASAVARAHDLQ	3.2	DQA1*01:02/DQB1*06:02
1	1333	1347	AHAAAPAAVEPIAHA	3.2	DQA1*03:01/DQB1*03:02
1	855	869	PPAPKRYEPLVVNGS	3.2	DRB1*04:01
1	860	874	RYEPLVVNGSKPYIY	3.2	DRB1*04:01
1	55	69	DDGMVFEMDDVDLDV	3.2	DRB3*01:01
1	1361	1375	AVGDLAITPSLPVSV	3.2	DRB3*02:02
1	1328	1342	YEWEAAHAAAPAAVE	3.3	DQA1*01:02/DQB1*06:02
1	243	257	GPTTGPTTGAPASGS	3.3	DQA1*05:01/DQB1*03:01
1	1412	1426	CPPSFWIDFAPLWAY	3.4	DPA1*02:01/DPB1*01:01
1	1263	1277	AMDAEAGGDVAAVLS	3.4	DQA1*03:01/DQB1*03:02
1	611	625	ESFIALRAVLQREER	3.4	DQA1*04:01/DQB1*04:02
1	210	224	QRPFRAAASSLAADP	3.4	DRB1*04:05
1	606	620	SVQLYESFIALRAVL	3.4	DRB1*09:01
1	188	202	TPAFASAVARAHDLQ	3.4	DRB5*01:01
1	1171	1185	TNRSLSLFATTSAPA	3.5	DQA1*01:02/DQB1*06:02
1	1185	1199	APLSSSAPARTAPAL	3.5	DQA1*05:01/DQB1*03:01
1	204	218	AQFYATQRPFRAAAS	3.5	DRB3*02:02
1	258	272	PGPLSISMPIPIPIP	3.5	DRB3*02:02
1	321	335	GTSAQGTSAAMASPT	3.6	DQA1*01:02/DQB1*06:02
1	73	87	DVSGSAAAILNVHRR	3.6	DQA1*01:02/DQB1*06:02
1	1312	1326	LAVAPVVLDADLDAG	3.6	DQA1*05:01/DQB1*02:01
1	860	874	RYEPLVVNGSKPYIY	3.6	DRB1*03:01
1	1417	1431	WIDFAPLWAYQINMA	3.8	DQA1*01:01/DQB1*05:01
1	1349	1363	ARLPSTRANYASAVG	3.8	DRB1*13:02
1	860	874	RYEPLVVNGSKPYIY	3.85	DRB1*12:01
1	369	383	VLSTTETVGIDPAEL	3.9	DQA1*03:01/DQB1*03:02
1	1478	1492	RRHIVVLIPASRMAA	3.9	DRB1*15:01
1	1433	1447	YLFVAYMERTRLSLK	3.9	DRB5*01:01
1	348	362	NTAALPPFAEREAPA	4	DQA1*03:01/DQB1*03:02
1	1119	1133	VATTFTSAASSLPSS	4	DQA1*05:01/DQB1*03:01
1	73	87	DVSGSAAAILNVHRR	4	DQA1*05:01/DQB1*03:01
1	374	388	ETVGIDPAELVNPCV	4	DRB1*03:01
1	1423	1437	LWAYQINMARYLFVA	4	DRB1*09:01
1	1228	1242	PQRPVVEKQQQQQQQ	4	DRB4*01:01
1	343	357	RSTTTNTAALPPFAE	4.1	DQA1*03:01/DQB1*03:02
1	1478	1492	RRHIVVLIPASRMAA	4.1	DRB4*01:01
1	1428	1442	INMARYLFVAYMERT	4.2	DPA1*02:01/DPB1*01:01
1	303	317	YYQANQSSPMEQAAR	4.2	DQA1*01:02/DQB1*06:02
1	1317	1331	VVLDADLDAGQYEWE	4.2	DQA1*04:01/DQB1*04:02
1	1298	1312	DVNIDANVDLDLDTL	4.2	DQA1*05:01/DQB1*02:01
1	183	197	SHVFDTPAFASAVAR	4.3	DQA1*04:01/DQB1*04:02
1	155	169	ASFLPFSPSQSVLHV	4.3	DRB1*04:05
1	1210	1224	LADMAALAMTPIVRQ	4.4	DQA1*01:02/DQB1*06:02
1	210	224	QRPFRAAASSLAADP	4.4	DQA1*04:01/DQB1*04:02
1	1423	1437	LWAYQINMARYLFVA	4.4	DRB1*07:01
1	210	224	QRPFRAAASSLAADP	4.4	DRB1*07:01
1	1130	1144	LPSSGASGASGASGP	4.5	DQA1*05:01/DQB1*03:01
1	215	229	AAASSLAADPATGPT	4.5	DQA1*05:01/DQB1*03:01
1	1171	1185	TNRSLSLFATTSAPA	4.5	DRB1*07:01
1	606	620	SVQLYESFIALRAVL	4.55	DPA1*01/DPB1*04:01
1	606	620	SVQLYESFIALRAVL	4.6	DPA1*02:01/DPB1*01:01
1	1119	1133	VATTFTSAASSLPSS	4.6	DQA1*01:02/DQB1*06:02
1	1177	1191	LFATTSAPAPLSSSA	4.6	DQA1*05:01/DQB1*03:01
1	946	960	PQEASAVHAPTSGAS	4.6	DQA1*05:01/DQB1*03:01
1	204	218	AQFYATQRPFRAAAS	4.6	DRB1*01:01
1	210	224	QRPFRAAASSLAADP	4.6	DRB1*08:02
1	1433	1447	YLFVAYMERTRLSLK	4.7	DPA1*02:01/DPB1*01:01
1	1428	1442	INMARYLFVAYMERT	4.7	DPA1*02:01/DPB1*05:01
1	1298	1312	DVNIDANVDLDLDTL	4.7	DQA1*03:01/DQB1*03:02
1	1423	1437	LWAYQINMARYLFVA	4.7	DRB1*01:01
1	696	710	GLTLSLQATLQAGIQ	4.7	DRB1*04:01
1	611	625	ESFIALRAVLQREER	4.75	DRB1*12:01
1	5	19	NTPETFFDEVMLRDL	4.8	DPA1*02:01/DPB1*01:01
1	1255	1269	NHPTSSSAAMDAEAG	4.8	DQA1*01:02/DQB1*06:02
1	1268	1282	AGGDVAAVLSQTAEP	4.8	DQA1*04:01/DQB1*04:02
1	1402	1416	LSPAHIFLLRCPPSF	4.8	DRB1*08:02
1	887	901	HPYRYYTPPTVQSAP	4.8	DRB1*08:02
1	1423	1437	LWAYQINMARYLFVA	4.8	DRB1*15:01
1	1433	1447	YLFVAYMERTRLSLK	4.9	DPA1*02:01/DPB1*05:01
1	155	169	ASFLPFSPSQSVLHV	4.9	DRB1*07:01
1	591	605	NDNIRFSIPAAERST	4.9	DRB1*13:02
1	606	620	SVQLYESFIALRAVL	5	DRB1*04:01
1	1423	1437	LWAYQINMARYLFVA	5.1	DPA1*01:03/DPB1*02:01
1	1355	1369	RANYASAVGDLAITP	5.1	DQA1*05:01/DQB1*02:01
1	1160	1174	STTRSAPGGSTTNRS	5.1	DQA1*05:01/DQB1*03:01
1	258	272	PGPLSISMPIPIPIP	5.1	DRB1*07:01
1	1361	1375	AVGDLAITPSLPVSV	5.1	DRB1*08:02
1	1366	1380	AITPSLPVSVPVPVP	5.1	DRB1*09:01
1	975	989	PLSSSSPAPASVSLS	5.1	DRB1*09:01
1	55	69	DDGMVFEMDDVDLDV	5.2	DRB1*03:01
1	155	169	ASFLPFSPSQSVLHV	5.2	DRB3*02:02
1	1284	1298	ALARRPDAIADIDLD	5.3	DQA1*03:01/DQB1*03:02
1	204	218	AQFYATQRPFRAAAS	5.3	DRB1*09:01
1	1478	1492	RRHIVVLIPASRMAA	5.3	DRB1*11:01
1	1423	1437	LWAYQINMARYLFVA	5.3	DRB5*01:01
1	606	620	SVQLYESFIALRAVL	5.4	DQA1*01:01/DQB1*05:01
1	591	605	NDNIRFSIPAAERST	5.4	DQA1*03:01/DQB1*03:02
1	397	411	PLTPLAVIDQSLSEH	5.4	DQA1*05:01/DQB1*02:01
1	360	374	APAFWSTNMVLSTTE	5.5	DPA1*01/DPB1*04:01
1	1032	1046	ALRTVRSRRRAEASA	5.5	DRB1*11:01
1	1412	1426	CPPSFWIDFAPLWAY	5.6	DQA1*05:01/DQB1*02:01
1	691	705	PHFAAGLTLSLQATL	5.6	DRB1*01:01
1	1119	1133	VATTFTSAASSLPSS	5.6	DRB1*07:01
1	1027	1041	PRVRRALRTVRSRRR	5.6	DRB1*08:02
1	691	705	PHFAAGLTLSLQATL	5.7	DPA1*02:01/DPB1*01:01
1	210	224	QRPFRAAASSLAADP	5.7	DQA1*03:01/DQB1*03:02
1	348	362	NTAALPPFAEREAPA	5.7	DQA1*04:01/DQB1*04:02
1	691	705	PHFAAGLTLSLQATL	5.7	DQA1*05:01/DQB1*03:01
1	872	886	YIYGYVPNVDRHPMY	5.7	DRB3*02:02
1	696	710	GLTLSLQATLQAGIQ	5.7	DRB4*01:01
1	1289	1303	PDAIADIDLDVNIDA	5.8	DQA1*05:01/DQB1*02:01
1	1233	1247	VEKQQQQQQQQQQAM	5.8	DRB4*01:01
1	210	224	QRPFRAAASSLAADP	5.8	DRB5*01:01
1	112	126	SSFSGAAASSTIDAH	5.9	DRB1*09:01
1	887	901	HPYRYYTPPTVQSAP	5.9	DRB1*15:01
1	431	445	ATGSPVDDLDSLLEW	6	DQA1*04:01/DQB1*04:02
1	1056	1070	IDDIDDMAEMSDEED	6	DQA1*05:01/DQB1*02:01
1	611	625	ESFIALRAVLQREER	6.1	DQA1*03:01/DQB1*03:02
1	1111	1125	STDSTASPVATTFTS	6.1	DQA1*05:01/DQB1*03:01
1	1417	1431	WIDFAPLWAYQINMA	6.1	DRB1*12:01
1	374	388	ETVGIDPAELVNPCV	6.1	DRB3*01:01
1	1428	1442	INMARYLFVAYMERT	6.2	DQA1*01:01/DQB1*05:01
1	1166	1180	PGGSTTNRSLSLFAT	6.2	DQA1*01:02/DQB1*06:02
1	1273	1287	AAVLSQTAEPMALAR	6.2	DRB1*09:01
1	143	157	APTTGLTTETAMASF	6.3	DQA1*01:02/DQB1*06:02
1	5	19	NTPETFFDEVMLRDL	6.3	DRB1*03:01
1	1011	1025	SPPYNRAGRVPASRN	6.3	DRB1*11:01
1	738	752	APLWTRPSRPVPLSI	6.3	DRB1*13:02
1	686	700	PQQHPPHFAAGLTLS	6.4	DQA1*05:01/DQB1*03:01
1	60	74	FEMDDVDLDVPLPDV	6.4	DRB1*03:01
1	611	625	ESFIALRAVLQREER	6.4	DRB1*04:01
1	1284	1298	ALARRPDAIADIDLD	6.4	DRB3*01:01
1	188	202	TPAFASAVARAHDLQ	6.5	DQA1*04:01/DQB1*04:02
1	1355	1369	RANYASAVGDLAITP	6.5	DRB1*09:01
1	669	683	PAHLYQASEPGLYPQ	6.5	DRB3*01:01
1	1171	1185	TNRSLSLFATTSAPA	6.6	DRB1*04:05
1	1417	1431	WIDFAPLWAYQINMA	6.6	DRB1*15:01
1	343	357	RSTTTNTAALPPFAE	6.7	DQA1*01:02/DQB1*06:02
1	326	340	GTSAAMASPTRPERR	6.7	DQA1*05:01/DQB1*03:01
1	582	596	DRPRVAANNNDNIRF	6.7	DRB3*02:02
1	1428	1442	INMARYLFVAYMERT	6.8	DPA1*03:01/DPB1*04:02
1	437	451	DDLDSLLEWGDEQEQ	6.8	DQA1*03:01/DQB1*03:02
1	1306	1320	DLDLDTLAVAPVVLD	6.8	DRB1*01:01
1	204	218	AQFYATQRPFRAAAS	6.8	DRB1*11:01
1	1433	1447	YLFVAYMERTRLSLK	6.9	DPA1*03:01/DPB1*04:02
1	1268	1282	AGGDVAAVLSQTAEP	6.9	DQA1*03:01/DQB1*03:02
1	1177	1191	LFATTSAPAPLSSSA	6.9	DRB1*04:01
1	1417	1431	WIDFAPLWAYQINMA	6.9	DRB1*09:01
1	442	456	LLEWGDEQEQEQEQE	7	DQA1*01:01/DQB1*05:01
1	691	705	PHFAAGLTLSLQATL	7	DQA1*01:02/DQB1*06:02
1	1263	1277	AMDAEAGGDVAAVLS	7	DQA1*04:01/DQB1*04:02
1	1423	1437	LWAYQINMARYLFVA	7	DRB1*04:01
1	5	19	NTPETFFDEVMLRDL	7.1	DPA1*01:03/DPB1*02:01
1	601	615	AERSTSVQLYESFIA	7.1	DQA1*01:02/DQB1*06:02
1	1289	1303	PDAIADIDLDVNIDA	7.1	DQA1*03:01/DQB1*03:02
1	887	901	HPYRYYTPPTVQSAP	7.1	DRB1*01:01
1	79	93	AAILNVHRRSASHSH	7.1	DRB1*08:02
1	984	998	ASVSLSQRPRASSSL	7.1	DRB1*08:02
1	369	383	VLSTTETVGIDPAEL	7.2	DQA1*05:01/DQB1*02:01
1	68	82	DVPLPDVSGSAAAIL	7.2	DQA1*05:01/DQB1*03:01
1	749	763	PLSISPFGPPPAPRA	7.2	DRB1*09:01
1	1051	1065	QQPGDIDDIDDMAEM	7.3	DQA1*04:01/DQB1*04:02
[truncated: 467 more rows]

## Sheet: Lalign_Autoreactivity_Crosschek
	Excluded alels:		DRB5*01:01
			DQA1*01:01/DQB1*05:01
			DQA1*04:01/DQB1*04:02
			Candida albicans 12C KGT72617.1				Antigen(s)	Lalign_E_Value	Score_From_Matlab_Alignment
Seq #	Peptide start	Peptide end	Peptide	IEDB consensus percentile rank	Allele
1	365	379	EAVAYGAAVQAAILS	0.15	DQA1*05:01/DQB1*03:01		1	2.3e-09	26
1	170	184	IINEPTAAAIAYGLD	0.16	DQA1*01:02/DQB1*06:02		1	2.1e-10	30.67
1	608	622	AYQAGATPSGAAGAA	0.39	DQA1*05:01/DQB1*03:01		10	0.33	15
1	388	402	DLLLLDVAPLSLGIE	0.41	DRB1*03:01		1	8.5e-08	25.67
1	365	379	EAVAYGAAVQAAILS	0.45	DQA1*01:02/DQB1*06:02		1	2.3e-09	26
			Candida albicans 19F KGU15991.1
Seq #	Peptide start	Peptide end	Peptide	IEDB consensus percentile rank	Allele
1	518	532	VTFSLDANGILKVEA	0.13	DRB3*01:01		1	1.1e-06	21.33
1	410	424	DEAVAYGAAVQAGVL	0.15	DQA1*05:01/DQB1*03:01		1	1.3e-10	30
1	217	231	IVNEPTAAAIAYGLD	0.16	DQA1*01:02/DQB1*06:02		1	2.6e-10	30.33
1	626	640	IEDNFDTATAEEFEE	0.3	DQA1*03:01/DQB1*03:02		12	0.13	12
1	14	28	LLYVALVILIPFLVS	0.38	DRB1*01:01		25	0.36	10.33
1	451	465	VMTTLIKRNTAIPTK	0.49	DRB3*02:02		1	3.7e-07	23
			Candida albicans Ca6 KHC47150.1
Seq #	Peptide start	Peptide end	Peptide	IEDB consensus percentile rank	Allele
1	518	532	VTFSLDANGILKVEA	0.13	DRB3*01:01		1	1.1e-06	21.33
1	410	424	DEAVAYGAAVQAGVL	0.15	DQA1*05:01/DQB1*03:01		1	1.3e-10	30
1	217	231	IVNEPTAAAIAYGLD	0.16	DQA1*01:02/DQB1*06:02		1	2.6e-10	30.33
1	626	640	IEDNFDTATAEEFEE	0.3	DQA1*03:01/DQB1*03:02		12	0.13	12
1	14	28	LLYVALVILIPFLVS	0.38	DRB1*01:01		25	0.36	10.33
1	451	465	VMTTLIKRNTAIPTK	0.49	DRB3*02:02		1	3.7e-07	23
			Candida albicans KAF6063334.1
Seq #	Peptide start	Peptide end	Peptide	IEDB consensus percentile rank	Allele
1	365	379	EAVAYGAAVQAAILS	0.15	DQA1*05:01/DQB1*03:01		1	2.3e-09	26
1	170	184	IINEPTAAAIAYGLD	0.16	DQA1*01:02/DQB1*06:02		1	2.1e-10	30.66
1	388	402	DLLLLDVAPLSLGIE	0.41	DRB1*03:01		1	8.5e-08	25.67
1	365	379	EAVAYGAAVQAAILS	0.45	DQA1*01:02/DQB1*06:02		1	2.3e-09	26
			Candida albicans P34048 KGU30551.1
Seq #	Peptide start	Peptide end	Peptide	IEDB consensus percentile rank	Allele
1	365	379	DEAVAYGAAVQAAIL	0.09	DQA1*05:01/DQB1*03:01		1	1.5e-09	27
1	170	184	IINEPTAAAIAYGLD	0.16	DQA1*01:02/DQB1*06:02		1	2.1e-10	30.67
1	609	623	AYGAAGGAPGGAGGF	0.19	DQA1*05:01/DQB1*03:01		9, 15, 33	0.00038, 0.012, 0.0045	18.67
1	385	399	SKTQDILLLDVAPLS	0.41	DRB1*03:01		1	0.0001	17.67
1	365	379	DEAVAYGAAVQAAIL	0.47	DQA1*01:02/DQB1*06:02		1	1.5e-09	27
			Candida albicans P37005 KGQ98820.1
Seq #	Peptide start	Peptide end	Peptide	IEDB consensus percentile rank	Allele
1	365	379	EAVAYGAAVQAAILS	0.15	DQA1*05:01/DQB1*03:01		1	2.3e-09	26
1	170	184	IINEPTAAAIAYGLD	0.16	DQA1*01:02/DQB1*06:02		1	2.1e-10	30.67
1	608	622	AYQAGATPSGAAGAA	0.39	DQA1*05:01/DQB1*03:01		10	0.33	15
1	388	402	DLLLLDVAPLSLGIE	0.41	DRB1*03:01		1	8.5e-08	25.67
1	365	379	EAVAYGAAVQAAILS	0.45	DQA1*01:02/DQB1*06:02		1	2.3e-09	26
			Candida albicans P57072 KGR13197.1
Seq #	Peptide start	Peptide end	Peptide	IEDB consensus percentile rank	Allele
1	518	532	VTFSLDANGILKVEA	0.13	DRB3*01:01		1	1.1e-06	21.33
1	410	424	DEAVAYGAAVQAGVL	0.15	DQA1*05:01/DQB1*03:01		1	1.3e-10	30
1	217	231	IVNEPTAAAIAYGLD	0.16	DQA1*01:02/DQB1*06:02		1	2.6e-10	30.33
1	626	640	IEDNFDTATAEEFEE	0.3	DQA1*03:01/DQB1*03:02		12	0.13	12
1	14	28	LLYVALVILIPFLVS	0.38	DRB1*01:01		25	0.36	10.33
1	451	465	VMTTLIKRNTAIPTK	0.49	DRB3*02:02		1	3.7e-07	23
			Candida albicans P75063 KGU36014.1
Seq #	Peptide start	Peptide end	Peptide	IEDB consensus percentile rank	Allele
1	365	379	EAVAYGAAVQAAILS	0.15	DQA1*05:01/DQB1*03:01		1	2.3e-09	26
1	170	184	IINEPTAAAIAYGLD	0.16	DQA1*01:02/DQB1*06:02		1	2.1e-10	30.67
1	608	622	AYGAAGGAPGGAGGF	0.19	DQA1*05:01/DQB1*03:01		9, 15, 33	0.00038, 0.012, 0.0045	18.67
1	388	402	DLLLLDVAPLSLGIE	0.41	DRB1*03:01		1	8.5e-08	25.67
1	365	379	EAVAYGAAVQAAILS	0.45	DQA1*01:02/DQB1*06:02		1	2.3e-09	26
1	622	636	FPGAGGFPGGAPGAG	0.45	DQA1*05:01/DQB1*03:01		15	0.003	22.33
			Candida albicans SC5314 XP_719462.1
Seq #	Peptide start	Peptide end	Peptide	IEDB consensus percentile rank	Allele
1	518	532	VTFSLDANGILKVEA	0.13	DRB3*01:01		1	1.1e-06	21.33
1	410	424	DEAVAYGAAVQAGVL	0.15	DQA1*05:01/DQB1*03:01		1	1.3e-10	30
1	217	231	IVNEPTAAAIAYGLD	0.16	DQA1*01:02/DQB1*06:02		1	2.6e-10	30.33
1	626	640	IEDNFDTATAEEFEE	0.3	DQA1*03:01/DQB1*03:02		12	0.13	12
1	14	28	LLYVALVILIPFLVS	0.38	DRB1*01:01		25	0.36	10.33
1	451	465	VMTTLIKRNTAIPTK	0.49	DRB3*02:02		1	3.7e-07	23
			Candida albicans WO-1 EEQ42742.1
Seq #	Peptide start	Peptide end	Peptide	IEDB consensus percentile rank	Allele
1	365	379	EAVAYGAAVQAAILS	0.15	DQA1*05:01/DQB1*03:01		1	2.3e-09	26
1	170	184	IINEPTAAAIAYGLD	0.16	DQA1*01:02/DQB1*06:02		1	2.1e-10	30.67
1	608	622	AYQAGATPSGAAGAA	0.39	DQA1*05:01/DQB1*03:01		10	0.33	15
1	388	402	DLLLLDVAPLSLGIE	0.41	DRB1*03:01		1	8.5e-08	25.67
1	365	379	EAVAYGAAVQAAILS	0.45	DQA1*01:02/DQB1*06:02		1	2.3e-09	26
			Sporothrix schenckii 1099-18 XP_016592265.1
Seq #	Peptide start	Peptide end	Peptide	IEDB consensus percentile rank	Allele
1	210	224	QRPFRAAASSLAADP	0.02	DRB1*09:01		2	0.028	11.33
1	1412	1426	CPPSFWIDFAPLWAY	0.02	DRB3*01:01		16	0.15	14.67
1	1328	1342	YEWEAAHAAAPAAVE	0.03	DQA1*05:01/DQB1*03:01		25	0.028	14
1	1423	1437	LWAYQINMARYLFVA	0.07	DRB3*02:02		11	0.084	12.67
1	611	625	ESFIALRAVLQREER	0.1	DRB1*01:01		24	0.0017	14.67
1	606	620	SVQLYESFIALRAVL	0.17	DRB1*15:01		24	0.011	12.33
1	210	224	QRPFRAAASSLAADP	0.19	DRB1*04:01		2	0.028	11.33
1	1136	1150	SGASGASGPASVSAA	0.22	DQA1*05:01/DQB1*03:01		10	0.004	18
1	1361	1375	AVGDLAITPSLPVSV	0.35	DRB1*07:01		4, 6	0.069, 0.064	14
1	1056	1070	IDDIDDMAEMSDEED	0.36	DQA1*03:01/DQB1*03:02		12, 24	0.19, 0.048	12.33
1	601	615	AERSTSVQLYESFIA	0.4	DRB1*15:01		17	0.045	11
1	112	126	SSFSGAAASSTIDAH	0.46	DQA1*05:01/DQB1*03:01		18	0.19	11.33
			Sporothrix schenckii ATCC 58251 ERS98299.1
Seq #	Peptide start	Peptide end	Peptide	IEDB consensus percentile rank	Allele
1	1394	1408	CPPSFWIDFAPLWAY	0.02	DRB3*01:01		16	0.15	14.67
1	1308	1322	YEWEAAHAAAPAAVE	0.03	DQA1*05:01/DQB1*03:01		25	0.028	14
1	1405	1419	LWAYQINMARYLFVA	0.07	DRB3*02:02		11	0.084	12.67
1	593	607	ESFIALRAVLQREER	0.1	DRB1*01:01		24	0.0017	14.67
1	211	225	RPFRAAASSQAAGPA	0.11	DRB1*09:01		8	0.045	12.67
1	588	602	SVQLYESFIALRAVL	0.17	DRB1*15:01		24	0.011	12.33
1	1115	1129	SGASGASGPASVSAA	0.22	DQA1*05:01/DQB1*03:01		10	0.004	18
1	229	243	TTGPATGAPASGSPG	0.37	DQA1*05:01/DQB1*03:01		10	0.17	19.67
1	1339	1353	ASVVGDLAITPSLPV	0.37	DRB1*07:01		4, 6	0.039, 0.047	14.33
1	583	597	AERSTSVQLYESFIA	0.4	DRB1*15:01		17	0.045	11
1	1035	1049	IDDMDDMAEMSDEED	0.42	DQA1*03:01/DQB1*03:02		18	0.085	12.33
1	112	126	SSFSGAAASSTIDAH	0.46	DQA1*05:01/DQB1*03:01		18	0.19	11.33

## Sheet: Autoreactive_Putative_T_Cell_Ep
			Candida albicans 12C KGT72617.1				Antigen(s)	Lalign_E_Value	Score_From_Matlab_Alignment
Seq #	Peptide start	Peptide end	Peptide	IEDB consensus percentile rank	Allele
1	365	379	EAVAYGAAVQAAILS	0.15	DQA1*05:01/DQB1*03:01		1	2.3e-09	26
1	170	184	IINEPTAAAIAYGLD	0.16	DQA1*01:02/DQB1*06:02		1	2.1e-10	30.67
1	388	402	DLLLLDVAPLSLGIE	0.41	DRB1*03:01		1	8.5e-08	25.67
1	365	379	EAVAYGAAVQAAILS	0.45	DQA1*01:02/DQB1*06:02		1	2.3e-09	26
			Candida albicans 19F KGU15991.1
Seq #	Peptide start	Peptide end	Peptide	IEDB consensus percentile rank	Allele
1	518	532	VTFSLDANGILKVEA	0.13	DRB3*01:01		1	1.1e-06	21.33
1	410	424	DEAVAYGAAVQAGVL	0.15	DQA1*05:01/DQB1*03:01		1	1.3e-10	30
1	217	231	IVNEPTAAAIAYGLD	0.16	DQA1*01:02/DQB1*06:02		1	2.6e-10	30.33
1	451	465	VMTTLIKRNTAIPTK	0.49	DRB3*02:02		1	3.7e-07	23
			Candida albicans Ca6 KHC47150.1
Seq #	Peptide start	Peptide end	Peptide	IEDB consensus percentile rank	Allele
1	518	532	VTFSLDANGILKVEA	0.13	DRB3*01:01		1	1.1e-06	21.33
1	410	424	DEAVAYGAAVQAGVL	0.15	DQA1*05:01/DQB1*03:01		1	1.3e-10	30
1	217	231	IVNEPTAAAIAYGLD	0.16	DQA1*01:02/DQB1*06:02		1	2.6e-10	30.33
1	451	465	VMTTLIKRNTAIPTK	0.49	DRB3*02:02		1	3.7e-07	23
			Candida albicans KAF6063334.1
Seq #	Peptide start	Peptide end	Peptide	IEDB consensus percentile rank	Allele
1	365	379	EAVAYGAAVQAAILS	0.15	DQA1*05:01/DQB1*03:01		1	2.3e-09	26
1	170	184	IINEPTAAAIAYGLD	0.16	DQA1*01:02/DQB1*06:02		1	2.1e-10	30.66
1	388	402	DLLLLDVAPLSLGIE	0.41	DRB1*03:01		1	8.5e-08	25.67
1	365	379	EAVAYGAAVQAAILS	0.45	DQA1*01:02/DQB1*06:02		1	2.3e-09	26
			Candida albicans P34048 KGU30551.1
Seq #	Peptide start	Peptide end	Peptide	IEDB consensus percentile rank	Allele
1	365	379	DEAVAYGAAVQAAIL	0.09	DQA1*05:01/DQB1*03:01		1	1.5e-09	27
1	170	184	IINEPTAAAIAYGLD	0.16	DQA1*01:02/DQB1*06:02		1	2.1e-10	30.67
1	609	623	AYGAAGGAPGGAGGF	0.19	DQA1*05:01/DQB1*03:01		9	0.00038	18.67
1	385	399	SKTQDILLLDVAPLS	0.41	DRB1*03:01		1	0.0001	17.67
1	365	379	DEAVAYGAAVQAAIL	0.47	DQA1*01:02/DQB1*06:02		1	1.5e-09	27
			Candida albicans P37005 KGQ98820.1
Seq #	Peptide start	Peptide end	Peptide	IEDB consensus percentile rank	Allele
1	365	379	EAVAYGAAVQAAILS	0.15	DQA1*05:01/DQB1*03:01		1	2.3e-09	26
1	170	184	IINEPTAAAIAYGLD	0.16	DQA1*01:02/DQB1*06:02		1	2.1e-10	30.67
1	388	402	DLLLLDVAPLSLGIE	0.41	DRB1*03:01		1	8.5e-08	25.67
1	365	379	EAVAYGAAVQAAILS	0.45	DQA1*01:02/DQB1*06:02		1	2.3e-09	26
			Candida albicans P57072 KGR13197.1
Seq #	Peptide start	Peptide end	Peptide	IEDB consensus percentile rank	Allele
1	518	532	VTFSLDANGILKVEA	0.13	DRB3*01:01		1	1.1e-06	21.33
1	410	424	DEAVAYGAAVQAGVL	0.15	DQA1*05:01/DQB1*03:01		1	1.3e-10	30
1	217	231	IVNEPTAAAIAYGLD	0.16	DQA1*01:02/DQB1*06:02		1	2.6e-10	30.33
1	451	465	VMTTLIKRNTAIPTK	0.49	DRB3*02:02		1	3.7e-07	23
			Candida albicans P75063 KGU36014.1
Seq #	Peptide start	Peptide end	Peptide	IEDB consensus percentile rank	Allele
1	365	379	EAVAYGAAVQAAILS	0.15	DQA1*05:01/DQB1*03:01		1	2.3e-09	26
1	170	184	IINEPTAAAIAYGLD	0.16	DQA1*01:02/DQB1*06:02		1	2.1e-10	30.67
1	608	622	AYGAAGGAPGGAGGF	0.19	DQA1*05:01/DQB1*03:01		9	0.00038	18.67
1	388	402	DLLLLDVAPLSLGIE	0.41	DRB1*03:01		1	8.5e-08	25.67
1	365	379	EAVAYGAAVQAAILS	0.45	DQA1*01:02/DQB1*06:02		1	2.3e-09	26
			Candida albicans SC5314 XP_719462.1
Seq #	Peptide start	Peptide end	Peptide	IEDB consensus percentile rank	Allele
1	518	532	VTFSLDANGILKVEA	0.13	DRB3*01:01		1	1.1e-06	21.33
1	410	424	DEAVAYGAAVQAGVL	0.15	DQA1*05:01/DQB1*03:01		1	1.3e-10	30
1	217	231	IVNEPTAAAIAYGLD	0.16	DQA1*01:02/DQB1*06:02		1	2.6e-10	30.33
1	451	465	VMTTLIKRNTAIPTK	0.49	DRB3*02:02		1	3.7e-07	23
			Candida albicans WO-1 EEQ42742.1
Seq #	Peptide start	Peptide end	Peptide	IEDB consensus percentile rank	Allele
1	365	379	EAVAYGAAVQAAILS	0.15	DQA1*05:01/DQB1*03:01		1	2.3e-09	26
1	170	184	IINEPTAAAIAYGLD	0.16	DQA1*01:02/DQB1*06:02		1	2.1e-10	30.67
1	388	402	DLLLLDVAPLSLGIE	0.41	DRB1*03:01		1	8.5e-08	25.67
1	365	379	EAVAYGAAVQAAILS	0.45	DQA1*01:02/DQB1*06:02		1	2.3e-09	26
