# Supplementary material for: Mining the capacity of human-associated microorganisms to trigger rheumatoid arthritis—A systematic immunoinformatics analysis of T cell epitopes
Source: PLoS One. 2021 Jun 29;16(6):e0253918. doi: 10.1371/journal.pone.0253918 (PMC8241107; doi:10.1371/journal.pone.0253918)
Supplement: S5 File — (XLSX) [file pone.0253918.s015.xlsx]

## Sheet: Predicted_T_Cell_Epitopes
			Colobine gammaherpesvirus 1 QDQ69216
Seq #	Peptide start	Peptide end	Peptide	IEDB consensus percentile rank	Allele
1	45	54	ETGIPGVVPV	0.01	A*68:02
1	104	113	HVYDIVETTY	0.01	A*26:01
1	154	162	RQRSYFYTR	0.01	A*31:01
1	173	181	LQQSLQATF	0.01	B*15:01
1	199	209	RVYDTTEHAVY	0.01	A*30:02
1	232	242	EVFESNVDASR	0.01	A*68:01
1	353	361	EIFEFPSEY	0.01	A*26:01
1	359	367	SEYDLLTAF	0.01	B*44:02
1	359	367	SEYDLLTAF	0.01	B*44:03
1	391	399	YIIDRATQV	0.01	A*02:03
1	391	399	YIIDRATQV	0.01	A*02:06
1	398	406	QVYNFDLKK	0.01	A*11:01
1	414	422	STFEVHEPV	0.01	A*68:02
1	417	425	EVHEPVVGR	0.01	A*33:01
1	417	425	EVHEPVVGR	0.01	A*68:01
1	476	484	SYRDIPPLF	0.01	A*23:01
1	476	484	SYRDIPPLF	0.01	A*24:02
1	510	518	RMFQTHVEI	0.01	A*32:01
1	572	580	VINPIPGFY	0.01	A*30:02
1	591	599	SLYPSIMQA	0.01	A*02:03
1	642	650	RESLLSTLL	0.01	B*40:01
1	644	652	SLLSTLLTK	0.01	A*03:01
1	716	724	RMLEKSQVF	0.01	A*32:01
1	716	724	RMLEKSQVF	0.01	B*15:01
1	745	753	TEARFKVIY	0.01	B*44:03
1	752	760	IYGDTDSLF	0.01	A*24:02
1	915	924	SQNLPHLAVY	0.01	B*15:01
1	922	930	AVYRKLQLR	0.01	A*31:01
1	2	10	DFFNPFLDR	0.02	A*33:01
1	27	35	TPASAMPRI	0.02	B*51:01
1	130	138	IPSGTVLKL	0.02	B*51:01
1	199	209	RVYDTTEHAVY	0.02	B*15:01
1	391	399	YIIDRATQV	0.02	A*02:01
1	392	400	IIDRATQVY	0.02	A*01:01
1	470	478	KQKDDISYR	0.02	A*31:01
1	516	524	VEIAEIAKL	0.02	B*40:01
1	571	579	TVINPIPGF	0.02	A*26:01
1	591	599	SLYPSIMQA	0.02	A*02:01
1	591	599	SLYPSIMQA	0.02	A*02:06
1	745	753	TEARFKVIY	0.02	B*44:02
1	752	760	IYGDTDSLF	0.02	A*23:01
1	785	793	SLFNDPIRL	0.02	A*02:01
1	837	845	ETSSQILEL	0.02	A*68:02
1	871	879	GLPEGIIKI	0.02	A*02:03
1	903	913	TTELGRPASEY	0.02	A*01:01
1	936	944	QIHDRIPYV	0.02	A*02:03
1	1004	1012	NFLDVPLQW	0.02	A*23:01
1	30	38	SAMPRICRL	0.03	B*08:01
1	104	113	HVYDIVETTY	0.03	A*30:02
1	104	113	HVYDIVETTY	0.03	B*15:01
1	130	138	IPSGTVLKL	0.03	B*53:01
1	202	210	DTTEHAVYK	0.03	A*68:01
1	347	355	EPLEDTEIF	0.03	B*35:01
1	347	355	EPLEDTEIF	0.03	B*53:01
1	352	361	TEIFEFPSEY	0.03	B*44:03
1	353	361	EIFEFPSEY	0.03	B*35:01
1	357	367	FPSEYDLLTAF	0.03	B*35:01
1	357	367	FPSEYDLLTAF	0.03	B*53:01
1	359	367	SEYDLLTAF	0.03	B*40:01
1	470	477	KQKDDISY	0.03	B*15:01
1	475	484	ISYRDIPPLF	0.03	A*23:01
1	523	531	KLAKIPARR	0.03	A*31:01
1	571	580	TVINPIPGFY	0.03	A*26:01
1	585	593	LVVDFASLY	0.03	A*26:01
1	616	624	HPELTSQDY	0.03	B*35:01
1	648	656	TLLTKWLSK	0.03	A*03:01
1	708	716	ETVTLQGRR	0.03	A*68:01
1	785	793	SLFNDPIRL	0.03	A*02:03
1	871	879	GLPEGIIKI	0.03	A*02:01
1	872	879	LPEGIIKI	0.03	B*51:01
1	872	880	LPEGIIKII	0.03	B*51:01
1	936	944	QIHDRIPYV	0.03	A*02:06
1	130	138	IPSGTVLKL	0.04	B*07:02
1	251	259	STFGWYACR	0.04	A*31:01
1	351	361	DTEIFEFPSEY	0.04	A*26:01
1	352	361	TEIFEFPSEY	0.04	B*44:02
1	355	363	FEFPSEYDL	0.04	B*40:01
1	359	368	SEYDLLTAFF	0.04	B*44:03
1	391	400	YIIDRATQVY	0.04	A*01:01
1	391	400	YIIDRATQVY	0.04	A*26:01
1	391	400	YIIDRATQVY	0.04	B*15:01
1	398	406	QVYNFDLKK	0.04	A*03:01
1	406	416	KYTKIKTGSTF	0.04	A*23:01
1	406	416	KYTKIKTGSTF	0.04	A*24:02
1	441	448	VPIDMYQV	0.04	B*51:01
1	475	484	ISYRDIPPLF	0.04	A*24:02
1	476	485	SYRDIPPLFR	0.04	A*31:01
1	571	580	TVINPIPGFY	0.04	A*30:02
1	590	599	ASLYPSIMQA	0.04	A*02:03
1	642	652	RESLLSTLLTK	0.04	A*03:01
1	644	652	SLLSTLLTK	0.04	A*11:01
1	726	734	EAISPSHLA	0.04	A*68:02
1	871	879	GLPEGIIKI	0.04	A*02:06
1	904	913	TELGRPASEY	0.04	B*44:03
1	915	924	SQNLPHLAVY	0.04	A*30:02
1	995	1003	TTTTAAILY	0.04	A*01:01
1	1002	1012	LYNFLDVPLQW	0.04	A*23:01
1	1004	1012	NFLDVPLQW	0.04	A*24:02
1	55	63	DTDFPPMYF	0.05	A*01:01
1	142	150	TTAGASICV	0.05	A*68:02
1	191	199	ELVKKKILR	0.05	A*33:01
1	191	198	ELVKKKIL	0.05	B*08:01
1	192	200	LVKKKILRV	0.05	B*08:01
1	251	259	STFGWYACR	0.05	A*33:01
1	359	368	SEYDLLTAFF	0.05	B*44:02
1	476	485	SYRDIPPLFR	0.05	A*33:01
1	558	567	VPQGDVPSGY	0.05	B*35:01
1	785	793	SLFNDPIRL	0.05	A*02:06
1	889	899	RLVAGDIPVEK	0.05	A*03:01
1	904	913	TELGRPASEY	0.05	B*44:02
1	908	918	RPASEYKSQNL	0.05	B*07:02
1	948	956	APGKLKSDL	0.05	B*07:02
1	954	963	SDLAEHPEHV	0.05	A*02:03
1	1003	1012	YNFLDVPLQW	0.05	A*23:01
1	52	62	VPVDTDFPPMY	0.06	B*35:01
1	55	62	DTDFPPMY	0.06	A*01:01
1	98	106	GEPLVFHVY	0.06	B*44:03
1	121	129	VPFRFQTDI	0.06	B*51:01
1	128	137	DIIPSGTVLK	0.06	A*68:01
1	130	138	IPSGTVLKL	0.06	B*35:01
1	154	162	RQRSYFYTR	0.06	A*30:01
1	251	259	STFGWYACR	0.06	A*68:01
1	335	343	PYTRILLSL	0.06	A*24:02
1	347	357	EPLEDTEIFEF	0.06	B*53:01
1	415	425	TFEVHEPVVGR	0.06	A*68:01
1	570	580	ATVINPIPGFY	0.06	A*30:02
1	591	600	SLYPSIMQAH	0.06	A*03:01
1	614	624	HLHPELTSQDY	0.06	B*15:01
1	628	636	HLSGGPVHF	0.06	B*15:01
1	914	924	KSQNLPHLAVY	0.06	A*30:02
1	936	944	QIHDRIPYV	0.06	A*02:01
1	997	1005	TTAAILYNF	0.06	A*32:01
1	104	113	HVYDIVETTY	0.07	A*01:01
1	179	188	ATFGRTPCSF	0.07	A*32:01
1	239	246	DASRRFVL	0.07	B*08:01
1	292	300	WPPYRILSF	0.07	B*08:01
1	335	343	PYTRILLSL	0.07	A*23:01
1	352	361	TEIFEFPSEY	0.07	A*26:01
1	360	368	EYDLLTAFF	0.07	A*24:02
1	396	406	ATQVYNFDLKK	0.07	A*11:01
1	416	425	FEVHEPVVGR	0.07	A*68:01
1	475	484	ISYRDIPPLF	0.07	B*57:01
1	519	527	AEIAKLAKI	0.07	B*44:02
1	589	599	FASLYPSIMQA	0.07	A*02:03
1	589	596	FASLYPSI	0.07	B*51:01
1	645	653	LLSTLLTKW	0.07	B*58:01
1	725	733	VEAISPSHL	0.07	B*40:01
1	837	845	ETSSQILEL	0.07	A*26:01
1	921	929	LAVYRKLQL	0.07	B*08:01
1	922	930	AVYRKLQLR	0.07	A*03:01
1	1002	1012	LYNFLDVPLQW	0.07	A*24:02
1	29	37	ASAMPRICR	0.08	A*31:01
1	53	62	PVDTDFPPMY	0.08	A*01:01
1	71	79	VLDGERWSL	0.08	A*02:01
1	98	106	GEPLVFHVY	0.08	B*44:02
1	104	112	HVYDIVETT	0.08	A*68:02
1	160	169	YTRAPPGVNI	0.08	A*68:02
1	272	280	TELEYDCGW	0.08	B*44:03
1	351	361	DTEIFEFPSEY	0.08	A*01:01
1	517	525	EIAEIAKLA	0.08	A*68:02
1	645	653	LLSTLLTKW	0.08	A*32:01
1	814	822	LTDEKVLMK	0.08	A*11:01
1	837	846	ETSSQILELL	0.08	A*68:02
1	874	882	EGIIKIISV	0.08	B*08:01
1	911	921	SEYKSQNLPHL	0.08	B*40:01
1	1007	1016	DVPLQWPAAR	0.08	A*33:01
1	70	80	YVLDGERWSLW	0.09	B*58:01
1	113	121	YTADRCSEV	0.09	A*68:02
1	328	336	YTTDRDGPY	0.09	A*26:01
1	329	336	TTDRDGPY	0.09	A*01:01
1	391	399	YIIDRATQV	0.09	A*68:02
1	454	463	SLSDYKLDTV	0.09	A*02:03
1	475	484	ISYRDIPPLF	0.09	B*58:01
1	519	527	AEIAKLAKI	0.09	B*44:03
1	540	548	RVFSCLLEV	0.09	A*02:06
1	589	599	FASLYPSIMQA	0.09	A*02:01
1	612	619	SLHLHPEL	0.09	B*08:01
1	646	653	LSTLLTKW	0.09	B*58:01
1	751	760	VIYGDTDSLF	0.09	A*24:02
1	784	793	KSLFNDPIRL	0.09	A*02:01
1	836	845	QETSSQILEL	0.09	B*40:01
1	922	930	AVYRKLQLR	0.09	A*11:01
1	936	944	QIHDRIPYV	0.09	A*68:02
1	962	970	HVKRHGLQV	0.09	A*30:01
1	997	1005	TTAAILYNF	0.09	A*26:01
1	70	80	YVLDGERWSLW	0.1	B*57:01
1	99	106	EPLVFHVY	0.1	B*35:01
1	104	113	HVYDIVETTY	0.1	B*35:01
1	105	113	VYDIVETTY	0.1	A*30:02
1	117	125	RCSEVPFRF	0.1	B*58:01
1	272	280	TELEYDCGW	0.1	B*44:02
1	334	343	GPYTRILLSL	0.1	B*07:02
1	355	364	FEFPSEYDLL	0.1	B*40:01
1	360	368	EYDLLTAFF	0.1	A*23:01
1	571	579	TVINPIPGF	0.1	A*32:01
1	572	580	VINPIPGFY	0.1	B*15:01
1	576	586	IPGFYDDPVLV	0.1	B*51:01
1	585	593	LVVDFASLY	0.1	A*30:02
1	586	593	VVDFASLY	0.1	A*01:01
1	596	604	IMQAHNLCY	0.1	A*30:02
1	645	653	LLSTLLTKW	0.1	B*57:01
1	688	696	NAVYGFTGV	0.1	A*68:02
1	744	753	STEARFKVIY	0.1	A*01:01
1	846	854	LLRDPTVKA	0.1	A*02:03
1	890	899	LVAGDIPVEK	0.1	A*11:01
1	962	970	HVKRHGLQV	0.1	B*08:01
1	25	34	STTPASAMPR	0.11	A*68:01
1	125	135	FQTDIIPSGTV	0.11	A*02:06
1	152	160	VFRQRSYFY	0.11	A*30:02
1	232	242	EVFESNVDASR	0.11	A*33:01
1	283	292	LELRPERHDW	0.11	B*44:02
1	345	355	TCEPLEDTEIF	0.11	B*53:01
1	353	361	EIFEFPSEY	0.11	A*30:02
1	392	400	IIDRATQVY	0.11	A*30:02
1	414	422	STFEVHEPV	0.11	A*02:06
1	523	531	KLAKIPARR	0.11	A*03:01
1	619	627	LTSQDYETF	0.11	B*58:01
1	644	653	SLLSTLLTKW	0.11	A*32:01
1	898	908	EKLTFTTELGR	0.11	A*68:01
1	922	931	AVYRKLQLRR	0.11	A*31:01
1	959	968	HPEHVKRHGL	0.11	B*07:02
1	995	1003	TTTTAAILY	0.11	A*26:01
1	1003	1012	YNFLDVPLQW	0.11	A*24:02
1	52	62	VPVDTDFPPMY	0.12	B*53:01
1	151	159	NVFRQRSYF	0.12	A*26:01
1	184	192	TPCSFTTEL	0.12	B*07:02
1	232	240	EVFESNVDA	0.12	A*68:02
1	328	336	YTTDRDGPY	0.12	A*01:01
1	389	399	LPYIIDRATQV	0.12	B*51:01
1	397	406	TQVYNFDLKK	0.12	A*11:01
1	414	423	STFEVHEPVV	0.12	A*68:02
1	485	493	RSGAAGRAK	0.12	A*30:01
1	547	555	EVASQEGYI	0.12	A*68:02
1	579	589	FYDDPVLVVDF	0.12	A*23:01
1	590	599	ASLYPSIMQA	0.12	A*02:01
1	636	645	FVKRHKRESL	0.12	B*08:01
1	716	724	RMLEKSQVF	0.12	A*23:01
1	914	924	KSQNLPHLAVY	0.12	B*57:01
1	922	930	AVYRKLQLR	0.12	A*33:01
1	968	976	LQVAVDLYF	0.12	B*15:01
1	997	1005	TTAAILYNF	0.12	B*58:01
1	55	63	DTDFPPMYF	0.13	A*26:01
1	70	79	YVLDGERWSL	0.13	A*02:06
1	184	192	TPCSFTTEL	0.13	B*35:01
1	199	208	RVYDTTEHAV	0.13	A*02:06
1	262	271	EPRLQARDAW	0.13	B*53:01
1	292	300	WPPYRILSF	0.13	B*35:01
1	415	425	TFEVHEPVVGR	0.13	A*33:01
1	517	526	EIAEIAKLAK	0.13	A*68:01
1	519	527	AEIAKLAKI	0.13	B*40:01
1	572	580	VINPIPGFY	0.13	A*01:01
1	579	589	FYDDPVLVVDF	0.13	A*24:02
1	628	637	HLSGGPVHFV	0.13	A*02:03
1	642	649	RESLLSTL	0.13	B*40:01
1	647	656	STLLTKWLSK	0.13	A*11:01
1	744	753	STEARFKVIY	0.13	B*44:02
1	744	753	STEARFKVIY	0.13	B*44:03
1	751	760	VIYGDTDSLF	0.13	A*23:01
1	900	908	LTFTTELGR	0.13	A*68:01
1	917	925	NLPHLAVYR	0.13	A*33:01
1	926	934	KLQLRREEL	0.13	B*08:01
1	953	963	KSDLAEHPEHV	0.13	A*02:03
1	21	29	RTQGSTTPA	0.14	A*30:01
1	142	152	TTAGASICVNV	0.14	A*68:02
1	199	207	RVYDTTEHA	0.14	A*02:06
1	391	400	YIIDRATQVY	0.14	B*35:01
1	398	407	QVYNFDLKKY	0.14	A*26:01
1	398	407	QVYNFDLKKY	0.14	A*30:02
1	504	512	LVMDLLRMF	0.14	A*32:01
1	515	524	HVEIAEIAKL	0.14	B*40:01
1	545	554	LLEVASQEGY	0.14	A*01:01
1	546	554	LEVASQEGY	0.14	B*44:03
1	570	580	ATVINPIPGFY	0.14	A*01:01
1	572	580	VINPIPGFY	0.14	A*26:01
1	584	593	VLVVDFASLY	0.14	A*26:01
1	628	636	HLSGGPVHF	0.14	A*32:01
1	643	653	ESLLSTLLTKW	0.14	B*57:01
1	644	652	SLLSTLLTK	0.14	A*30:01
1	646	653	LSTLLTKW	0.14	B*57:01
1	715	724	RRMLEKSQVF	0.14	B*15:01
1	716	724	RMLEKSQVF	0.14	B*08:01
1	881	889	SVLNNSHAR	0.14	A*31:01
1	943	951	YVFIHAPGK	0.14	A*03:01
1	955	965	DLAEHPEHVKR	0.14	A*33:01
1	955	963	DLAEHPEHV	0.14	A*68:02
1	994	1003	DTTTTAAILY	0.14	A*26:01
1	1003	1012	YNFLDVPLQW	0.14	B*58:01
1	1004	1012	NFLDVPLQW	0.14	B*53:01
1	44	52	RETGIPGVV	0.15	B*40:01
1	199	209	RVYDTTEHAVY	0.15	A*32:01
1	283	292	LELRPERHDW	0.15	B*44:03
1	364	372	LTAFFALLR	0.15	A*68:01
1	454	463	SLSDYKLDTV	0.15	A*02:01
1	516	524	VEIAEIAKL	0.15	B*44:03
1	558	567	VPQGDVPSGY	0.15	B*53:01
1	563	573	VPSGYQGATVI	0.15	B*51:01
1	585	593	LVVDFASLY	0.15	B*35:01
1	625	634	ETFHLSGGPV	0.15	A*68:02
1	675	683	ILDKQQLAI	0.15	A*02:01
1	716	724	RMLEKSQVF	0.15	A*24:02
1	750	760	KVIYGDTDSLF	0.15	A*24:02
1	765	774	GYDTETVASF	0.15	A*24:02
1	890	899	LVAGDIPVEK	0.15	A*68:01
1	905	913	ELGRPASEY	0.15	A*26:01
1	911	918	SEYKSQNL	0.15	B*40:01
1	923	931	VYRKLQLRR	0.15	A*31:01
1	937	945	IHDRIPYVF	0.15	A*23:01
1	997	1005	TTAAILYNF	0.15	B*57:01
1	54	63	VDTDFPPMYF	0.16	A*01:01
1	172	181	VLQQSLQATF	0.16	B*15:01
1	188	196	FTTELVKKK	0.16	A*68:01
1	199	208	RVYDTTEHAV	0.16	A*02:03
1	206	213	HAVYKIVL	0.16	B*08:01
1	243	253	RFVLDHGFSTF	0.16	A*23:01
1	266	274	QARDAWTEL	0.16	B*07:02
1	291	300	DWPPYRILSF	0.16	A*24:02
1	346	355	CEPLEDTEIF	0.16	B*53:01
1	366	374	AFFALLRDY	0.16	A*30:02
1	391	399	YIIDRATQV	0.16	B*08:01
1	403	410	DLKKYTKI	0.16	B*08:01
1	596	604	IMQAHNLCY	0.16	B*15:01
1	626	636	TFHLSGGPVHF	0.16	A*23:01
1	626	636	TFHLSGGPVHF	0.16	A*24:02
1	648	656	TLLTKWLSK	0.16	A*11:01
1	715	724	RRMLEKSQVF	0.16	A*32:01
1	739	749	RPVDTSTEARF	0.16	B*07:02
1	765	774	GYDTETVASF	0.16	A*23:01
1	872	880	LPEGIIKII	0.16	B*53:01
1	906	914	LGRPASEYK	0.16	A*30:01
1	922	929	AVYRKLQL	0.16	B*08:01
1	90	97	DPQPTCTV	0.17	B*51:01
1	291	300	DWPPYRILSF	0.17	A*23:01
1	328	338	YTTDRDGPYTR	0.17	A*33:01
1	329	338	TTDRDGPYTR	0.17	A*68:01
1	352	361	TEIFEFPSEY	0.17	A*30:02
1	353	362	EIFEFPSEYD	0.17	A*26:01
1	353	361	EIFEFPSEY	0.17	B*15:01
1	359	368	SEYDLLTAFF	0.17	B*40:01
1	396	406	ATQVYNFDLKK	0.17	A*03:01
1	558	567	VPQGDVPSGY	0.17	B*15:01
1	621	629	SQDYETFHL	0.17	A*02:06
1	705	715	TIAETVTLQGR	0.17	A*68:01
1	785	793	SLFNDPIRL	0.17	A*32:01
1	834	842	FVQETSSQI	0.17	A*02:06
1	895	902	IPVEKLTF	0.17	B*53:01
1	934	943	LPQIHDRIPY	0.17	B*35:01
1	954	963	SDLAEHPEHV	0.17	A*02:01
1	995	1003	TTTTAAILY	0.17	A*30:02
1	71	79	VLDGERWSL	0.18	A*02:06
1	107	115	DIVETTYTA	0.18	A*68:02
1	113	121	YTADRCSEV	0.18	A*02:03
1	113	121	YTADRCSEV	0.18	A*02:06
1	129	137	IIPSGTVLK	0.18	A*11:01
1	163	173	APPGVNITHVL	0.18	B*07:02
1	180	188	TFGRTPCSF	0.18	A*24:02
1	204	213	TEHAVYKIVL	0.18	B*40:01
1	216	226	SPMMAALSDRL	0.18	B*07:02
1	243	253	RFVLDHGFSTF	0.18	A*24:02
1	269	276	DAWTELEY	0.18	B*35:01
1	334	341	GPYTRILL	0.18	B*07:02
1	504	512	LVMDLLRMF	0.18	A*26:01
1	554	563	YILPVPQGDV	0.18	A*02:06
1	616	624	HPELTSQDY	0.18	B*53:01
1	637	645	VKRHKRESL	0.18	B*08:01
1	729	737	SPSHLACLL	0.18	B*07:02
1	739	747	RPVDTSTEA	0.18	B*07:02
1	795	803	AEKIFQCLL	0.18	B*40:01
1	797	807	KIFQCLLLLTK	0.18	A*03:01
1	891	899	VAGDIPVEK	0.18	A*11:01
1	934	941	LPQIHDRI	0.18	B*51:01
1	943	951	YVFIHAPGK	0.18	A*11:01
1	26	34	TTPASAMPR	0.19	A*68:01
1	27	35	TPASAMPRI	0.19	B*53:01
1	96	105	TVGEPLVFHV	0.19	A*68:02
1	128	136	DIIPSGTVL	0.19	A*26:01
1	146	154	ASICVNVFR	0.19	A*31:01
1	244	252	FVLDHGFST	0.19	A*02:06
1	292	300	WPPYRILSF	0.19	B*51:01
1	334	341	GPYTRILL	0.19	B*08:01
1	347	357	EPLEDTEIFEF	0.19	B*35:01
1	353	361	EIFEFPSEY	0.19	A*68:01
1	398	406	QVYNFDLKK	0.19	A*68:01
1	533	541	LTDGQQIRV	0.19	A*01:01
1	546	554	LEVASQEGY	0.19	B*44:02
1	558	567	VPQGDVPSGY	0.19	A*30:02
1	592	602	LYPSIMQAHNL	0.19	A*24:02
1	643	653	ESLLSTLLTKW	0.19	B*58:01
1	647	656	STLLTKWLSK	0.19	A*03:01
1	783	793	TKSLFNDPIRL	0.19	A*02:01
1	785	795	SLFNDPIRLEA	0.19	A*02:01
1	874	882	EGIIKIISV	0.19	B*51:01
1	881	889	SVLNNSHAR	0.19	A*68:01
1	895	902	IPVEKLTF	0.19	B*51:01
1	932	941	EELPQIHDRI	0.19	B*44:02
1	937	945	IHDRIPYVF	0.19	A*24:02
1	997	1006	TTAAILYNFL	0.19	A*68:02
1	1003	1012	YNFLDVPLQW	0.19	B*57:01
1	117	125	RCSEVPFRF	0.2	A*32:01
1	235	243	ESNVDASRR	0.2	A*68:01
1	292	300	WPPYRILSF	0.2	B*53:01
1	328	338	YTTDRDGPYTR	0.2	A*68:01
1	329	338	TTDRDGPYTR	0.2	A*33:01
1	590	599	ASLYPSIMQA	0.2	A*02:06
1	607	615	FIPGDSLHL	0.2	A*02:06
1	648	656	TLLTKWLSK	0.2	A*30:01
1	750	760	KVIYGDTDSLF	0.2	A*23:01
1	836	846	QETSSQILELL	0.2	B*40:01
1	914	924	KSQNLPHLAVY	0.2	B*58:01
1	932	941	EELPQIHDRI	0.2	B*44:03
1	959	968	HPEHVKRHGL	0.2	B*08:01
1	133	141	GTVLKLLGR	0.21	A*31:01
1	151	160	NVFRQRSYFY	0.21	A*26:01
1	159	169	FYTRAPPGVNI	0.21	A*24:02
1	180	188	TFGRTPCSF	0.21	A*23:01
1	184	192	TPCSFTTEL	0.21	B*53:01
1	221	229	ALSDRLAAC	0.21	A*02:03
1	234	244	FESNVDASRRF	0.21	B*44:03
1	244	253	FVLDHGFSTF	0.21	A*26:01
1	352	361	TEIFEFPSEY	0.21	B*15:01
1	391	399	YIIDRATQV	0.21	A*26:01
1	399	407	VYNFDLKKY	0.21	A*30:02
1	407	416	YTKIKTGSTF	0.21	B*15:01
1	417	425	EVHEPVVGR	0.21	A*26:01
1	516	524	VEIAEIAKL	0.21	B*44:02
1	540	548	RVFSCLLEV	0.21	A*02:01
1	540	548	RVFSCLLEV	0.21	A*02:03
1	550	558	SQEGYILPV	0.21	A*02:06
1	585	593	LVVDFASLY	0.21	B*15:01
1	589	599	FASLYPSIMQA	0.21	A*02:06
1	611	619	DSLHLHPEL	0.21	B*51:01
1	673	681	KTILDKQQL	0.21	A*32:01
1	708	716	ETVTLQGRR	0.21	A*33:01
1	716	725	RMLEKSQVFV	0.21	A*02:01
1	784	793	KSLFNDPIRL	0.21	A*02:03
1	797	805	KIFQCLLLL	0.21	A*32:01
1	814	822	LTDEKVLMK	0.21	A*01:01
1	889	899	RLVAGDIPVEK	0.21	A*11:01
1	916	924	QNLPHLAVY	0.21	A*30:02
1	945	953	FIHAPGKLK	0.21	A*03:01
1	1004	1012	NFLDVPLQW	0.21	B*58:01
1	61	70	MYFQGPCRGY	0.22	A*30:02
1	105	113	VYDIVETTY	0.22	A*24:02
1	117	125	RCSEVPFRF	0.22	B*57:01
1	234	244	FESNVDASRRF	0.22	B*44:02
1	310	319	FPKATRDEDM	0.22	B*07:02
1	349	357	LEDTEIFEF	0.22	B*44:03
1	357	364	FPSEYDLL	0.22	B*51:01
1	407	416	YTKIKTGSTF	0.22	A*26:01
1	605	613	STFIPGDSL	0.22	A*68:02
1	642	650	RESLLSTLL	0.22	B*44:02
1	665	673	ASCKDPTMK	0.22	A*11:01
1	685	693	VTCNAVYGF	0.22	A*32:01
1	729	736	SPSHLACL	0.22	B*07:02
1	739	749	RPVDTSTEARF	0.22	B*35:01
1	742	750	DTSTEARFK	0.22	A*68:01
1	834	842	FVQETSSQI	0.22	A*02:03
1	881	889	SVLNNSHAR	0.22	A*33:01
1	895	902	IPVEKLTF	0.22	B*08:01
1	915	925	SQNLPHLAVYR	0.22	A*31:01
1	955	963	DLAEHPEHV	0.22	A*02:03
1	13	21	RGSGPASAR	0.23	A*31:01
1	68	77	RGYVLDGERW	0.23	B*58:01
1	69	77	GYVLDGERW	0.23	A*23:01
1	70	79	YVLDGERWSL	0.23	A*02:01
1	88	97	APDPQPTCTV	0.23	B*07:02
1	105	113	VYDIVETTY	0.23	A*23:01
1	146	156	ASICVNVFRQR	0.23	A*31:01
1	199	207	RVYDTTEHA	0.23	A*02:03
1	251	259	STFGWYACR	0.23	A*11:01
1	349	357	LEDTEIFEF	0.23	B*44:02
1	359	367	SEYDLLTAF	0.23	B*15:01
1	392	400	IIDRATQVY	0.23	B*35:01
1	462	470	TVSKTCLGK	0.23	A*11:01
1	554	563	YILPVPQGDV	0.23	A*02:01
1	596	604	IMQAHNLCY	0.23	A*01:01
1	642	650	RESLLSTLL	0.23	B*44:03
1	669	676	DPTMKTIL	0.23	B*08:01
1	674	681	TILDKQQL	0.23	B*08:01
1	52	61	VPVDTDFPPM	0.24	B*35:01
1	104	112	HVYDIVETT	0.24	A*02:06
1	329	338	TTDRDGPYTR	0.24	A*31:01
1	476	484	SYRDIPPLF	0.24	A*30:02
1	589	597	FASLYPSIM	0.24	B*35:01
1	614	624	HLHPELTSQDY	0.24	A*30:02
1	619	627	LTSQDYETF	0.24	B*57:01
1	641	650	KRESLLSTLL	0.24	B*40:01
1	726	736	EAISPSHLACL	0.24	A*68:02
1	743	751	TSTEARFKV	0.24	A*68:02
1	819	829	VLMKGVDLIRK	0.24	A*03:01
1	895	902	IPVEKLTF	0.24	B*35:01
1	994	1003	DTTTTAAILY	0.24	A*01:01
1	48	58	IPGVVPVDTDF	0.25	B*53:01
1	69	77	GYVLDGERW	0.25	A*24:02
1	129	137	IIPSGTVLK	0.25	A*03:01
1	159	169	FYTRAPPGVNI	0.25	A*23:01
1	244	253	FVLDHGFSTF	0.25	B*15:01
1	245	253	VLDHGFSTF	0.25	A*23:01
1	345	355	TCEPLEDTEIF	0.25	B*35:01
1	349	357	LEDTEIFEF	0.25	B*40:01
1	374	382	YDVDFLTGY	0.25	A*26:01
1	383	391	NIANFDLPY	0.25	A*26:01
1	383	391	NIANFDLPY	0.25	B*35:01
1	397	406	TQVYNFDLKK	0.25	A*03:01
1	508	516	LLRMFQTHV	0.25	A*02:03
1	523	532	KLAKIPARRV	0.25	A*02:03
1	592	602	LYPSIMQAHNL	0.25	A*23:01
1	595	604	SIMQAHNLCY	0.25	A*30:02
1	606	615	TFIPGDSLHL	0.25	A*23:01
1	644	653	SLLSTLLTKW	0.25	B*57:01
1	704	712	LTIAETVTL	0.25	A*68:02
1	725	733	VEAISPSHL	0.25	B*44:02
1	844	852	ELLLRDPTV	0.25	B*08:01
1	881	889	SVLNNSHAR	0.25	A*11:01
1	882	890	VLNNSHARL	0.25	A*02:03
1	1004	1012	NFLDVPLQW	0.25	A*32:01
1	70	80	YVLDGERWSLW	0.26	B*53:01
1	104	113	HVYDIVETTY	0.26	A*32:01
1	183	192	RTPCSFTTEL	0.26	B*07:02
1	245	253	VLDHGFSTF	0.26	A*24:02
1	245	253	VLDHGFSTF	0.26	A*32:01
1	248	256	HGFSTFGWY	0.26	A*30:02
1	359	368	SEYDLLTAFF	0.26	A*24:02
1	375	382	DVDFLTGY	0.26	A*26:01
1	398	406	QVYNFDLKK	0.26	A*30:01
1	457	465	DYKLDTVSK	0.26	A*33:01
1	474	484	DISYRDIPPLF	0.26	A*23:01
1	475	485	ISYRDIPPLFR	0.26	A*31:01
1	647	657	STLLTKWLSKR	0.26	A*31:01
1	673	681	KTILDKQQL	0.26	B*58:01
1	711	718	TLQGRRML	0.26	B*08:01
1	813	822	ILTDEKVLMK	0.26	A*03:01
1	814	822	LTDEKVLMK	0.26	A*03:01
1	818	828	KVLMKGVDLIR	0.26	A*31:01
1	819	827	VLMKGVDLI	0.26	A*02:01
1	834	842	FVQETSSQI	0.26	A*68:02
1	897	906	VEKLTFTTEL	0.26	B*40:01
1	922	930	AVYRKLQLR	0.26	A*30:01
1	953	963	KSDLAEHPEHV	0.26	A*02:01
1	107	117	DIVETTYTADR	0.27	A*33:01
1	107	117	DIVETTYTADR	0.27	A*68:01
1	130	139	IPSGTVLKLL	0.27	B*53:01
1	212	220	VLSSSPMMA	0.27	A*02:03
1	328	338	YTTDRDGPYTR	0.27	A*31:01
1	436	446	KISGVVPIDMY	0.27	A*30:02
1	461	470	DTVSKTCLGK	0.27	A*68:01
1	470	478	KQKDDISYR	0.27	A*30:01
1	504	512	LVMDLLRMF	0.27	B*57:01
1	510	518	RMFQTHVEI	0.27	A*02:01
1	531	539	RVLTDGQQI	0.27	A*32:01
1	533	542	LTDGQQIRVF	0.27	A*01:01
1	547	554	EVASQEGY	0.27	A*26:01
1	628	637	HLSGGPVHFV	0.27	A*02:01
1	650	658	LTKWLSKRK	0.27	A*30:01
1	725	733	VEAISPSHL	0.27	B*44:03
1	890	899	LVAGDIPVEK	0.27	A*03:01
1	923	931	VYRKLQLRR	0.27	A*33:01
1	944	953	VFIHAPGKLK	0.27	A*03:01
1	55	63	DTDFPPMYF	0.28	B*53:01
1	173	181	LQQSLQATF	0.28	A*32:01
1	184	192	TPCSFTTEL	0.28	B*51:01
1	292	300	WPPYRILSF	0.28	B*07:02
1	353	361	EIFEFPSEY	0.28	A*01:01
1	476	485	SYRDIPPLFR	0.28	A*30:01
1	483	491	LFRSGAAGR	0.28	A*33:01
1	532	541	VLTDGQQIRV	0.28	A*02:01
1	571	580	TVINPIPGFY	0.28	A*01:01
1	673	681	KTILDKQQL	0.28	B*57:01
1	739	749	RPVDTSTEARF	0.28	B*53:01
1	793	802	LEAEKIFQCL	0.28	B*40:01
1	813	821	ILTDEKVLM	0.28	A*02:01
1	859	868	TSCQSRDWVY	0.28	A*01:01
1	871	880	GLPEGIIKII	0.28	A*02:01
1	871	880	GLPEGIIKII	0.28	A*02:03
1	915	923	SQNLPHLAV	0.28	A*02:06
1	922	931	AVYRKLQLRR	0.28	A*03:01
1	27	35	TPASAMPRI	0.29	B*07:02
1	192	200	LVKKKILRV	0.29	A*02:03
1	199	207	RVYDTTEHA	0.29	A*30:01
1	200	209	VYDTTEHAVY	0.29	A*30:02
1	353	363	EIFEFPSEYDL	0.29	A*68:02
1	391	400	YIIDRATQVY	0.29	A*30:02
1	462	470	TVSKTCLGK	0.29	A*03:01
1	476	485	SYRDIPPLFR	0.29	A*23:01
1	477	484	YRDIPPLF	0.29	A*23:01
1	489	497	AGRAKIGKY	0.29	A*30:02
1	571	579	TVINPIPGF	0.29	B*15:01
1	572	580	VINPIPGFY	0.29	A*03:01
1	585	593	LVVDFASLY	0.29	A*01:01
1	645	653	LLSTLLTKW	0.29	B*53:01
1	685	693	VTCNAVYGF	0.29	B*57:01
1	710	720	VTLQGRRMLEK	0.29	A*11:01
1	795	803	AEKIFQCLL	0.29	B*44:02
1	819	827	VLMKGVDLI	0.29	A*02:03
1	838	846	TSSQILELL	0.29	A*68:02
1	874	882	EGIIKIISV	0.29	A*68:02
1	889	897	RLVAGDIPV	0.29	A*02:01
1	914	924	KSQNLPHLAVY	0.29	A*01:01
1	943	953	YVFIHAPGKLK	0.29	A*03:01
1	943	951	YVFIHAPGK	0.29	A*30:01
1	1005	1012	FLDVPLQW	0.29	B*58:01
1	105	113	VYDIVETTY	0.3	A*01:01
1	422	430	VVGRGGFLR	0.3	A*31:01
1	510	518	RMFQTHVEI	0.3	A*02:03
1	572	580	VINPIPGFY	0.3	A*32:01
1	579	587	FYDDPVLVV	0.3	A*24:02
1	711	720	TLQGRRMLEK	0.3	A*03:01
1	795	803	AEKIFQCLL	0.3	B*44:03
1	812	822	GILTDEKVLMK	0.3	A*11:01
1	32	39	MPRICRLI	0.31	B*51:01
1	46	54	TGIPGVVPV	0.31	A*68:02
1	68	77	RGYVLDGERW	0.31	B*57:01
1	130	139	IPSGTVLKLL	0.31	B*07:02
1	175	183	QSLQATFGR	0.31	A*31:01
1	191	199	ELVKKKILR	0.31	A*68:01
1	307	315	EQGFPKATR	0.31	A*33:01
1	370	378	LLRDYDVDF	0.31	B*15:01
1	531	540	RVLTDGQQIR	0.31	A*31:01
1	540	548	RVFSCLLEV	0.31	A*32:01
1	606	615	TFIPGDSLHL	0.31	A*24:02
1	644	653	SLLSTLLTKW	0.31	B*58:01
1	726	733	EAISPSHL	0.31	B*51:01
1	784	793	KSLFNDPIRL	0.31	A*02:06
1	813	822	ILTDEKVLMK	0.31	A*11:01
1	858	868	QTSCQSRDWVY	0.31	A*01:01
1	936	944	QIHDRIPYV	0.31	B*08:01
1	941	948	IPYVFIHA	0.31	B*51:01
1	1003	1012	YNFLDVPLQW	0.31	B*53:01
1	1007	1016	DVPLQWPAAR	0.31	A*68:01
1	129	138	IIPSGTVLKL	0.32	B*07:02
1	129	138	IIPSGTVLKL	0.32	B*53:01
1	175	183	QSLQATFGR	0.32	A*68:01
1	199	209	RVYDTTEHAVY	0.32	A*03:01
1	245	253	VLDHGFSTF	0.32	B*15:01
1	274	283	LEYDCGWEDL	0.32	B*40:01
1	353	361	EIFEFPSEY	0.32	B*53:01
1	412	422	TGSTFEVHEPV	0.32	A*68:02
1	441	449	VPIDMYQVC	0.32	B*51:01
1	474	484	DISYRDIPPLF	0.32	A*24:02
1	584	593	VLVVDFASLY	0.32	A*30:02
1	597	607	MQAHNLCYSTF	0.32	B*15:01
1	597	604	MQAHNLCY	0.32	B*15:01
1	628	638	HLSGGPVHFVK	0.32	A*03:01
1	717	725	MLEKSQVFV	0.32	A*02:01
1	785	795	SLFNDPIRLEA	0.32	A*02:03
1	858	866	QTSCQSRDW	0.32	B*57:01
1	869	879	REGLPEGIIKI	0.32	A*02:01
1	922	930	AVYRKLQLR	0.32	A*68:01
1	944	952	VFIHAPGKL	0.32	A*23:01
1	997	1005	TTAAILYNF	0.32	A*23:01
1	25	34	STTPASAMPR	0.33	A*11:01
1	62	70	YFQGPCRGY	0.33	A*30:02
1	99	106	EPLVFHVY	0.33	B*53:01
1	384	392	IANFDLPYI	0.33	B*51:01
1	392	400	IIDRATQVY	0.33	B*15:01
1	417	426	EVHEPVVGRG	0.33	A*68:01
1	426	434	GGFLRSQSK	0.33	A*30:01
1	452	460	KLSLSDYKL	0.33	A*02:01
1	476	484	SYRDIPPLF	0.33	A*32:01
1	517	527	EIAEIAKLAKI	0.33	A*68:02
1	570	579	ATVINPIPGF	0.33	A*32:01
1	579	587	FYDDPVLVV	0.33	A*23:01
1	591	599	SLYPSIMQA	0.33	A*30:01
1	629	637	LSGGPVHFV	0.33	A*68:02
1	685	693	VTCNAVYGF	0.33	B*58:01
1	742	751	DTSTEARFKV	0.33	A*68:02
1	836	843	QETSSQIL	0.33	B*40:01
1	836	845	QETSSQILEL	0.33	B*44:02
1	836	845	QETSSQILEL	0.33	B*44:03
1	858	866	QTSCQSRDW	0.33	B*58:01
1	934	943	LPQIHDRIPY	0.33	B*15:01
1	70	77	YVLDGERW	0.34	B*58:01
1	169	177	ITHVLQQSL	0.34	A*32:01
1	179	188	ATFGRTPCSF	0.34	B*57:01
1	201	210	YDTTEHAVYK	0.34	A*68:01
1	214	222	SSSPMMAAL	0.34	A*68:02
1	270	280	AWTELEYDCGW	0.34	B*44:03
1	334	343	GPYTRILLSL	0.34	B*08:01
1	359	368	SEYDLLTAFF	0.34	A*23:01
1	439	448	GVVPIDMYQV	0.34	A*02:06
1	476	485	SYRDIPPLFR	0.34	A*24:02
1	579	587	FYDDPVLVV	0.34	B*08:01
1	911	921	SEYKSQNLPHL	0.34	B*44:03
1	941	949	IPYVFIHAP	0.34	B*51:01
1	943	951	YVFIHAPGK	0.34	A*68:01
1	1	10	MDFFNPFLDR	0.35	A*33:01
1	103	113	FHVYDIVETTY	0.35	A*26:01
1	190	198	TELVKKKIL	0.35	B*44:02
1	362	372	DLLTAFFALLR	0.35	A*33:01
1	390	400	PYIIDRATQVY	0.35	A*01:01
1	416	425	FEVHEPVVGR	0.35	A*33:01
1	440	448	VVPIDMYQV	0.35	A*02:06
1	470	477	KQKDDISY	0.35	A*30:02
1	477	484	YRDIPPLF	0.35	A*24:02
1	513	521	QTHVEIAEI	0.35	A*68:02
1	514	524	THVEIAEIAKL	0.35	B*40:01
1	579	587	FYDDPVLVV	0.35	A*02:06
1	640	650	HKRESLLSTLL	0.35	B*40:01
1	647	656	STLLTKWLSK	0.35	A*30:01
1	654	662	LSKRKEIRK	0.35	A*30:01
1	724	733	FVEAISPSHL	0.35	B*40:01
1	838	846	TSSQILELL	0.35	B*58:01
1	876	883	IIKIISVL	0.35	B*08:01
1	1004	1012	NFLDVPLQW	0.35	B*57:01
1	1005	1012	FLDVPLQW	0.35	B*53:01
1	76	84	RWSLWSARR	0.36	A*31:01
1	95	103	CTVGEPLVF	0.36	B*58:01
1	128	136	DIIPSGTVL	0.36	A*68:02
1	201	210	YDTTEHAVYK	0.36	A*11:01
1	270	280	AWTELEYDCGW	0.36	B*44:02
1	554	563	YILPVPQGDV	0.36	A*02:03
1	751	759	VIYGDTDSL	0.36	A*02:06
1	905	913	ELGRPASEY	0.36	A*01:01
1	944	952	VFIHAPGKL	0.36	A*24:02
1	29	37	ASAMPRICR	0.37	A*11:01
1	146	154	ASICVNVFR	0.37	A*68:01
1	235	244	ESNVDASRRF	0.37	A*26:01
1	396	405	ATQVYNFDLK	0.37	A*11:01
1	448	455	VCRDKLSL	0.37	B*08:01
1	570	579	ATVINPIPGF	0.37	A*26:01
1	572	580	VINPIPGFY	0.37	A*11:01
1	684	693	KVTCNAVYGF	0.37	A*32:01
1	704	712	LTIAETVTL	0.37	A*02:06
1	920	930	HLAVYRKLQLR	0.37	A*31:01
1	993	1003	NDTTTTAAILY	0.37	A*01:01
1	68	77	RGYVLDGERW	0.38	A*23:01
1	70	77	YVLDGERW	0.38	B*53:01
1	105	113	VYDIVETTY	0.38	B*35:01
1	147	156	SICVNVFRQR	0.38	A*31:01
1	151	159	NVFRQRSYF	0.38	A*32:01
1	199	208	RVYDTTEHAV	0.38	A*02:01
1	199	208	RVYDTTEHAV	0.38	A*68:02
1	202	210	DTTEHAVYK	0.38	A*33:01
1	245	253	VLDHGFSTF	0.38	A*01:01
1	359	367	SEYDLLTAF	0.38	A*26:01
1	475	484	ISYRDIPPLF	0.38	A*32:01
1	476	484	SYRDIPPLF	0.38	A*30:01
1	504	512	LVMDLLRMF	0.38	B*58:01
1	533	541	LTDGQQIRV	0.38	A*02:06
1	571	579	TVINPIPGF	0.38	A*68:02
1	784	793	KSLFNDPIRL	0.38	A*32:01
1	812	822	GILTDEKVLMK	0.38	A*03:01
1	911	921	SEYKSQNLPHL	0.38	B*44:02
1	68	77	RGYVLDGERW	0.39	A*24:02
1	146	154	ASICVNVFR	0.39	A*11:01
1	190	198	TELVKKKIL	0.39	B*40:01
1	407	416	YTKIKTGSTF	0.39	B*57:01
1	445	453	MYQVCRDKL	0.39	A*24:02
1	532	541	VLTDGQQIRV	0.39	A*02:03
1	607	615	FIPGDSLHL	0.39	A*02:01
1	614	624	HLHPELTSQDY	0.39	A*01:01
1	682	691	AIKVTCNAVY	0.39	B*15:01
1	869	879	REGLPEGIIKI	0.39	A*02:03
1	912	921	EYKSQNLPHL	0.39	A*24:02
1	917	925	NLPHLAVYR	0.39	A*68:01
1	1003	1012	YNFLDVPLQW	0.39	A*32:01
1	45	54	ETGIPGVVPV	0.4	A*26:01
1	179	188	ATFGRTPCSF	0.4	A*26:01
1	354	363	IFEFPSEYDL	0.4	B*40:01
1	593	602	YPSIMQAHNL	0.4	B*53:01
1	628	636	HLSGGPVHF	0.4	A*23:01
1	729	737	SPSHLACLL	0.4	B*53:01
1	772	781	ASFADDLAAV	0.4	A*02:06
1	803	811	LLLTKKRYV	0.4	B*08:01
1	805	813	LTKKRYVGI	0.4	B*08:01
1	889	897	RLVAGDIPV	0.4	A*02:03
1	894	902	DIPVEKLTF	0.4	A*26:01
1	1002	1012	LYNFLDVPLQW	0.4	B*58:01
1	133	141	GTVLKLLGR	0.41	A*11:01
1	173	181	LQQSLQATF	0.41	A*23:01
1	179	188	ATFGRTPCSF	0.41	B*15:01
1	199	209	RVYDTTEHAVY	0.41	A*26:01
1	504	512	LVMDLLRMF	0.41	B*53:01
1	571	580	TVINPIPGFY	0.41	B*15:01
1	591	600	SLYPSIMQAH	0.41	A*02:03
1	644	654	SLLSTLLTKWL	0.41	A*02:01
1	845	854	LLLRDPTVKA	0.41	A*02:01
1	934	944	LPQIHDRIPYV	0.41	B*51:01
1	1008	1016	VPLQWPAAR	0.41	A*33:01
1	3	13	FFNPFLDRGSR	0.42	A*33:01
1	30	38	SAMPRICRL	0.42	B*51:01
1	104	113	HVYDIVETTY	0.42	A*68:01
1	104	113	HVYDIVETTY	0.42	B*53:01
1	190	198	TELVKKKIL	0.42	B*44:03
1	357	367	FPSEYDLLTAF	0.42	B*51:01
1	362	370	DLLTAFFAL	0.42	B*08:01
1	364	372	LTAFFALLR	0.42	A*33:01
1	432	440	QSKVKISGV	0.42	B*08:01
1	452	460	KLSLSDYKL	0.42	A*32:01
1	546	556	LEVASQEGYIL	0.42	B*40:01
1	559	567	PQGDVPSGY	0.42	A*30:02
1	571	579	TVINPIPGF	0.42	B*35:01
1	614	624	HLHPELTSQDY	0.42	B*35:01
1	125	135	FQTDIIPSGTV	0.43	A*02:01
1	171	181	HVLQQSLQATF	0.43	B*15:01
1	192	200	LVKKKILRV	0.43	A*30:01
1	288	296	ERHDWPPYR	0.43	A*33:01
1	364	372	LTAFFALLR	0.43	A*11:01
1	407	416	YTKIKTGSTF	0.43	B*58:01
1	454	463	SLSDYKLDTV	0.43	A*02:06
1	504	512	LVMDLLRMF	0.43	B*15:01
1	595	604	SIMQAHNLCY	0.43	B*15:01
1	608	616	IPGDSLHLH	0.43	B*35:01
1	675	683	ILDKQQLAI	0.43	A*02:06
1	899	908	KLTFTTELGR	0.43	A*31:01
1	905	913	ELGRPASEY	0.43	A*30:02
1	933	943	ELPQIHDRIPY	0.43	A*26:01
1	954	963	SDLAEHPEHV	0.43	A*02:06
1	70	80	YVLDGERWSLW	0.44	A*32:01
1	71	80	VLDGERWSLW	0.44	B*58:01
1	169	177	ITHVLQQSL	0.44	B*58:01
1	188	196	FTTELVKKK	0.44	A*11:01
1	204	212	TEHAVYKIV	0.44	B*44:03
1	347	354	EPLEDTEI	0.44	B*51:01
1	352	361	TEIFEFPSEY	0.44	B*35:01
1	358	367	PSEYDLLTAF	0.44	B*44:03
1	437	446	ISGVVPIDMY	0.44	A*01:01
1	556	563	LPVPQGDV	0.44	B*51:01
1	605	613	STFIPGDSL	0.44	A*32:01
1	627	636	FHLSGGPVHF	0.44	A*23:01
1	668	678	KDPTMKTILDK	0.44	A*03:01
1	674	684	TILDKQQLAIK	0.44	A*11:01
1	743	753	TSTEARFKVIY	0.44	B*44:03
1	751	760	VIYGDTDSLF	0.44	B*15:01
1	778	786	LAAVTTKSL	0.44	B*51:01
1	905	913	ELGRPASEY	0.44	B*15:01
1	916	925	QNLPHLAVYR	0.44	A*33:01
1	983	991	AANILQCLF	0.44	B*58:01
1	44	54	RETGIPGVVPV	0.45	B*40:01
1	48	58	IPGVVPVDTDF	0.45	B*35:01
1	96	106	TVGEPLVFHVY	0.45	A*26:01
1	104	114	HVYDIVETTYT	0.45	A*26:01
1	200	210	VYDTTEHAVYK	0.45	A*11:01
1	346	355	CEPLEDTEIF	0.45	B*35:01
1	386	395	NFDLPYIIDR	0.45	A*33:01
1	409	416	KIKTGSTF	0.45	B*15:01
1	524	532	LAKIPARRV	0.45	B*51:01
1	565	573	SGYQGATVI	0.45	B*51:01
1	570	580	ATVINPIPGFY	0.45	A*26:01
1	572	580	VINPIPGFY	0.45	B*35:01
1	630	638	SGGPVHFVK	0.45	A*30:01
1	784	793	KSLFNDPIRL	0.45	B*58:01
1	826	834	LIRKTACKF	0.45	B*15:01
1	845	853	LLLRDPTVK	0.45	A*03:01
1	996	1003	TTTAAILY	0.45	A*01:01
1	96	105	TVGEPLVFHV	0.46	A*02:06
1	173	181	LQQSLQATF	0.46	A*24:02
1	202	209	DTTEHAVY	0.46	A*26:01
1	202	211	DTTEHAVYKI	0.46	A*68:02
1	244	253	FVLDHGFSTF	0.46	B*35:01
1	245	253	VLDHGFSTF	0.46	A*02:06
1	357	364	FPSEYDLL	0.46	B*53:01
1	419	428	HEPVVGRGGF	0.46	B*07:02
1	571	579	TVINPIPGF	0.46	A*23:01
1	629	638	LSGGPVHFVK	0.46	A*11:01
1	716	725	RMLEKSQVFV	0.46	A*02:03
1	752	761	IYGDTDSLFI	0.46	A*24:02
1	793	803	LEAEKIFQCLL	0.46	B*40:01
1	837	847	ETSSQILELLL	0.46	A*68:02
1	911	918	SEYKSQNL	0.46	B*44:03
1	927	937	LQLRREELPQI	0.46	A*02:06
1	936	944	QIHDRIPYV	0.46	A*26:01
1	997	1005	TTAAILYNF	0.46	A*24:02
1	61	68	MYFQGPCR	0.47	A*33:01
1	130	139	IPSGTVLKLL	0.47	B*51:01
1	175	183	QSLQATFGR	0.47	A*33:01
1	239	246	DASRRFVL	0.47	B*51:01
1	615	624	LHPELTSQDY	0.47	B*35:01
1	628	636	HLSGGPVHF	0.47	A*24:02
1	704	712	LTIAETVTL	0.47	A*32:01
1	708	717	ETVTLQGRRM	0.47	A*26:01
1	869	879	REGLPEGIIKI	0.47	B*40:01
1	889	897	RLVAGDIPV	0.47	A*02:06
1	955	963	DLAEHPEHV	0.47	A*02:01
1	957	966	AEHPEHVKRH	0.47	B*44:03
1	967	975	GLQVAVDLY	0.47	A*01:01
1	994	1002	DTTTTAAIL	0.47	A*68:02
1	55	63	DTDFPPMYF	0.48	B*35:01
1	154	162	RQRSYFYTR	0.48	A*33:01
1	204	212	TEHAVYKIV	0.48	B*44:02
1	356	364	EFPSEYDLL	0.48	A*24:02
1	414	422	STFEVHEPV	0.48	A*02:01
1	415	425	TFEVHEPVVGR	0.48	A*31:01
1	434	442	KVKISGVVP	0.48	A*30:01
1	520	530	EIAKLAKIPAR	0.48	A*33:01
1	621	629	SQDYETFHL	0.48	A*02:01
1	634	642	VHFVKRHKR	0.48	A*33:01
1	701	710	LPCLTIAETV	0.48	B*51:01
1	716	724	RMLEKSQVF	0.48	A*30:02
1	717	724	MLEKSQVF	0.48	B*08:01
1	779	787	AAVTTKSLF	0.48	B*58:01
1	803	811	LLLTKKRYV	0.48	A*02:03
1	834	842	FVQETSSQI	0.48	A*02:01
1	846	855	LLRDPTVKAA	0.48	A*02:03
1	869	877	REGLPEGII	0.48	B*40:01
1	875	883	GIIKIISVL	0.48	A*02:03
1	997	1005	TTAAILYNF	0.48	A*68:02
1	26	34	TTPASAMPR	0.49	A*33:01
1	46	54	TGIPGVVPV	0.49	A*02:06
1	71	79	VLDGERWSL	0.49	A*02:03
1	71	80	VLDGERWSLW	0.49	A*32:01
1	199	208	RVYDTTEHAV	0.49	A*32:01
1	328	336	YTTDRDGPY	0.49	B*35:01
1	414	422	STFEVHEPV	0.49	A*32:01
1	496	506	KYCVTDSVLVM	0.49	A*24:02
1	504	512	LVMDLLRMF	0.49	A*23:01
1	510	518	RMFQTHVEI	0.49	A*30:01
1	589	597	FASLYPSIM	0.49	B*51:01
1	627	636	FHLSGGPVHF	0.49	B*15:01
1	704	712	LTIAETVTL	0.49	B*58:01
1	845	854	LLLRDPTVKA	0.49	A*02:03
1	923	931	VYRKLQLRR	0.49	A*30:01
1	927	934	LQLRREEL	0.49	B*08:01
1	957	966	AEHPEHVKRH	0.49	B*44:02
1	967	975	GLQVAVDLY	0.49	A*30:02
1	1002	1012	LYNFLDVPLQW	0.49	B*57:01
1	98	106	GEPLVFHVY	0.5	B*40:01
1	414	422	STFEVHEPV	0.5	A*02:03
1	496	504	KYCVTDSVL	0.5	A*24:02
1	571	579	TVINPIPGF	0.5	B*53:01
1	726	734	EAISPSHLA	0.5	A*26:01
1	834	842	FVQETSSQI	0.5	B*51:01
1	911	918	SEYKSQNL	0.5	B*44:02
1	920	929	HLAVYRKLQL	0.5	B*08:01
1	117	125	RCSEVPFRF	0.51	A*23:01
1	121	130	VPFRFQTDII	0.51	B*51:01
1	199	209	RVYDTTEHAVY	0.51	A*11:01
1	202	212	DTTEHAVYKIV	0.51	A*68:02
1	212	220	VLSSSPMMA	0.51	A*02:01
1	417	425	EVHEPVVGR	0.51	A*31:01
1	434	443	KVKISGVVPI	0.51	A*30:01
1	563	572	VPSGYQGATV	0.51	B*07:02
1	607	615	FIPGDSLHL	0.51	A*02:03
1	628	636	HLSGGPVHF	0.51	B*35:01
1	684	693	KVTCNAVYGF	0.51	B*57:01
1	743	753	TSTEARFKVIY	0.51	B*44:02
1	820	828	LMKGVDLIR	0.51	A*31:01
1	936	945	QIHDRIPYVF	0.51	A*32:01
1	945	953	FIHAPGKLK	0.51	A*30:01
1	75	83	ERWSLWSAR	0.52	A*33:01
1	104	113	HVYDIVETTY	0.52	A*03:01
1	169	177	ITHVLQQSL	0.52	B*57:01
1	197	207	ILRVYDTTEHA	0.52	A*02:01
1	204	212	TEHAVYKIV	0.52	B*40:01
1	221	229	ALSDRLAAC	0.52	A*02:01
1	319	327	MILQISCVF	0.52	B*35:01
1	357	364	FPSEYDLL	0.52	B*35:01
1	510	518	RMFQTHVEI	0.52	A*02:06
1	628	636	HLSGGPVHF	0.52	A*26:01
1	628	637	HLSGGPVHFV	0.52	A*68:02
1	668	678	KDPTMKTILDK	0.52	A*11:01
1	789	799	DPIRLEAEKIF	0.52	B*53:01
1	914	922	KSQNLPHLA	0.52	A*30:01
1	914	924	KSQNLPHLAVY	0.52	B*15:01
1	920	930	HLAVYRKLQLR	0.52	A*33:01
1	943	953	YVFIHAPGKLK	0.52	A*11:01
1	945	953	FIHAPGKLK	0.52	A*11:01
1	998	1006	TAAILYNFL	0.52	A*68:02
1	97	106	VGEPLVFHVY	0.53	A*01:01
1	152	162	VFRQRSYFYTR	0.53	A*31:01
1	171	181	HVLQQSLQATF	0.53	A*32:01
1	203	211	TTEHAVYKI	0.53	A*68:02
1	515	524	HVEIAEIAKL	0.53	B*44:03
1	579	587	FYDDPVLVV	0.53	A*02:01
1	593	602	YPSIMQAHNL	0.53	B*07:02
1	595	604	SIMQAHNLCY	0.53	A*26:01
1	608	615	IPGDSLHL	0.53	B*51:01
1	619	627	LTSQDYETF	0.53	B*53:01
1	707	717	AETVTLQGRRM	0.53	B*44:02
1	751	759	VIYGDTDSL	0.53	A*02:03
1	899	908	KLTFTTELGR	0.53	A*03:01
1	900	908	LTFTTELGR	0.53	A*31:01
1	912	921	EYKSQNLPHL	0.53	A*23:01
1	922	931	AVYRKLQLRR	0.53	A*11:01
1	933	941	ELPQIHDRI	0.53	A*68:02
1	995	1003	TTTTAAILY	0.53	B*35:01
1	30	38	SAMPRICRL	0.54	A*02:06
1	54	62	VDTDFPPMY	0.54	A*01:01
1	55	62	DTDFPPMY	0.54	A*26:01
1	104	112	HVYDIVETT	0.54	A*02:03
1	105	113	VYDIVETTY	0.54	B*53:01
1	244	253	FVLDHGFSTF	0.54	A*23:01
1	302	310	IECMGEQGF	0.54	B*44:03
1	336	343	YTRILLSL	0.54	B*08:01
1	485	493	RSGAAGRAK	0.54	A*03:01
1	584	593	VLVVDFASLY	0.54	B*15:01
1	675	684	ILDKQQLAIK	0.54	A*03:01
1	785	795	SLFNDPIRLEA	0.54	A*02:06
1	840	848	SQILELLLR	0.54	A*31:01
1	915	923	SQNLPHLAV	0.54	B*15:01
1	71	80	VLDGERWSLW	0.55	B*57:01
1	95	103	CTVGEPLVF	0.55	A*26:01
1	119	127	SEVPFRFQT	0.55	B*44:03
1	151	160	NVFRQRSYFY	0.55	A*30:02
1	163	171	APPGVNITH	0.55	B*35:01
1	187	196	SFTTELVKKK	0.55	A*11:01
1	200	208	VYDTTEHAV	0.55	A*24:02
1	290	298	HDWPPYRIL	0.55	B*40:01
1	357	365	FPSEYDLLT	0.55	B*35:01
1	364	372	LTAFFALLR	0.55	A*31:01
1	440	448	VVPIDMYQV	0.55	A*68:02
1	488	496	AAGRAKIGK	0.55	A*30:01
1	563	572	VPSGYQGATV	0.55	B*51:01
1	750	760	KVIYGDTDSLF	0.55	A*32:01
1	936	945	QIHDRIPYVF	0.55	A*26:01
1	1005	1012	FLDVPLQW	0.55	B*57:01
1	96	106	TVGEPLVFHVY	0.56	A*30:02
1	267	276	ARDAWTELEY	0.56	A*30:02
1	375	382	DVDFLTGY	0.56	A*01:01
1	393	400	IDRATQVY	0.56	A*01:01
1	474	484	DISYRDIPPLF	0.56	A*26:01
1	488	496	AAGRAKIGK	0.56	A*11:01
1	533	542	LTDGQQIRVF	0.56	B*57:01
1	547	556	EVASQEGYIL	0.56	A*68:02
1	591	599	SLYPSIMQA	0.56	A*68:02
1	635	642	HFVKRHKR	0.56	A*33:01
1	643	652	ESLLSTLLTK	0.56	A*03:01
1	716	724	RMLEKSQVF	0.56	B*58:01
1	795	802	AEKIFQCL	0.56	B*40:01
1	819	827	VLMKGVDLI	0.56	A*02:06
1	900	908	LTFTTELGR	0.56	A*11:01
1	928	937	QLRREELPQI	0.56	A*02:03
1	961	968	EHVKRHGL	0.56	B*08:01
1	26	34	TTPASAMPR	0.57	A*11:01
1	88	97	APDPQPTCTV	0.57	B*51:01
1	97	106	VGEPLVFHVY	0.57	A*30:02
1	159	167	FYTRAPPGV	0.57	A*24:02
1	199	207	RVYDTTEHA	0.57	A*68:02
1	199	209	RVYDTTEHAVY	0.57	B*58:01
1	320	328	ILQISCVFY	0.57	A*30:02
1	327	336	FYTTDRDGPY	0.57	A*01:01
1	359	367	SEYDLLTAF	0.57	B*35:01
1	362	372	DLLTAFFALLR	0.57	A*68:01
1	425	434	RGGFLRSQSK	0.57	A*30:01
1	496	506	KYCVTDSVLVM	0.57	A*23:01
1	571	579	TVINPIPGF	0.57	A*02:06
1	836	846	QETSSQILELL	0.57	B*44:02
1	869	879	REGLPEGIIKI	0.57	A*02:06
1	882	890	VLNNSHARL	0.57	A*02:01
1	916	924	QNLPHLAVY	0.57	A*26:01
1	997	1005	TTAAILYNF	0.57	B*53:01
1	106	113	YDIVETTY	0.58	A*01:01
1	128	136	DIIPSGTVL	0.58	B*35:01
1	179	188	ATFGRTPCSF	0.58	B*58:01
1	244	253	FVLDHGFSTF	0.58	B*53:01
1	268	276	RDAWTELEY	0.58	A*01:01
1	268	276	RDAWTELEY	0.58	A*30:02
1	347	357	EPLEDTEIFEF	0.58	B*44:02
1	352	361	TEIFEFPSEY	0.58	A*01:01
1	353	361	EIFEFPSEY	0.58	A*68:02
1	419	428	HEPVVGRGGF	0.58	B*44:02
1	616	624	HPELTSQDY	0.58	A*01:01
1	647	657	STLLTKWLSKR	0.58	A*33:01
1	129	138	IIPSGTVLKL	0.59	B*51:01
1	175	183	QSLQATFGR	0.59	A*11:01
1	186	194	CSFTTELVK	0.59	A*11:01
1	358	367	PSEYDLLTAF	0.59	B*44:02
1	420	428	EPVVGRGGF	0.59	B*07:02
1	420	428	EPVVGRGGF	0.59	B*35:01
1	483	491	LFRSGAAGR	0.59	A*31:01
1	630	638	SGGPVHFVK	0.59	A*11:01
1	744	753	STEARFKVIY	0.59	A*30:02
1	814	821	LTDEKVLM	0.59	A*01:01
1	857	866	KQTSCQSRDW	0.59	B*57:01
1	895	902	IPVEKLTF	0.59	B*07:02
1	900	908	LTFTTELGR	0.59	A*33:01
1	914	924	KSQNLPHLAVY	0.59	A*32:01
1	918	927	LPHLAVYRKL	0.59	B*07:02
1	44	54	RETGIPGVVPV	0.6	A*68:02
1	113	121	YTADRCSEV	0.6	A*02:01
1	245	253	VLDHGFSTF	0.6	A*02:01
1	302	310	IECMGEQGF	0.6	B*44:02
1	357	367	FPSEYDLLTAF	0.6	B*07:02
1	438	446	SGVVPIDMY	0.6	A*30:02
1	445	453	MYQVCRDKL	0.6	A*23:01
1	498	506	CVTDSVLVM	0.6	A*26:01
1	630	639	SGGPVHFVKR	0.6	A*31:01
1	707	717	AETVTLQGRRM	0.6	B*44:03
1	792	801	RLEAEKIFQC	0.6	A*02:01
1	802	810	LLLLTKKRY	0.6	A*30:02
1	899	908	KLTFTTELGR	0.6	A*11:01
1	46	54	TGIPGVVPV	0.61	B*51:01
1	127	137	TDIIPSGTVLK	0.61	A*11:01
1	174	181	QQSLQATF	0.61	B*15:01
1	200	209	VYDTTEHAVY	0.61	A*01:01
1	218	226	MMAALSDRL	0.61	A*02:01
1	218	226	MMAALSDRL	0.61	A*02:03
1	347	357	EPLEDTEIFEF	0.61	B*44:03
1	352	362	TEIFEFPSEYD	0.61	B*44:03
1	357	367	FPSEYDLLTAF	0.61	B*40:01
1	383	391	NIANFDLPY	0.61	A*01:01
1	397	406	TQVYNFDLKK	0.61	A*68:01
1	417	425	EVHEPVVGR	0.61	A*11:01
1	419	428	HEPVVGRGGF	0.61	B*44:03
1	540	548	RVFSCLLEV	0.61	A*30:01
1	545	554	LLEVASQEGY	0.61	B*44:03
1	635	645	HFVKRHKRESL	0.61	B*08:01
1	643	652	ESLLSTLLTK	0.61	A*11:01
1	653	660	WLSKRKEI	0.61	B*08:01
1	710	720	VTLQGRRMLEK	0.61	A*03:01
1	795	804	AEKIFQCLLL	0.61	B*40:01
1	820	829	LMKGVDLIRK	0.61	A*03:01
1	871	880	GLPEGIIKII	0.61	A*02:06
1	891	899	VAGDIPVEK	0.61	A*68:01
1	937	945	IHDRIPYVF	0.61	B*53:01
1	953	963	KSDLAEHPEHV	0.61	A*02:06
1	11	21	GSRGSGPASAR	0.62	A*31:01
1	29	37	ASAMPRICR	0.62	A*68:01
1	103	113	FHVYDIVETTY	0.62	A*01:01
1	126	135	QTDIIPSGTV	0.62	A*68:02
1	373	382	DYDVDFLTGY	0.62	A*26:01
1	398	407	QVYNFDLKKY	0.62	B*15:01
1	485	493	RSGAAGRAK	0.62	A*11:01
1	501	510	DSVLVMDLLR	0.62	A*68:01
1	501	509	DSVLVMDLL	0.62	A*68:02
1	578	586	GFYDDPVLV	0.62	A*02:01
1	642	652	RESLLSTLLTK	0.62	A*11:01
1	723	733	VFVEAISPSHL	0.62	B*40:01
1	751	759	VIYGDTDSL	0.62	A*02:01
1	797	805	KIFQCLLLL	0.62	A*02:01
1	802	810	LLLLTKKRY	0.62	B*15:01
1	945	953	FIHAPGKLK	0.62	A*68:01
1	983	991	AANILQCLF	0.62	B*57:01
1	25	34	STTPASAMPR	0.63	A*31:01
1	71	79	VLDGERWSL	0.63	B*08:01
1	150	158	VNVFRQRSY	0.63	A*30:02
1	199	207	RVYDTTEHA	0.63	A*02:01
1	456	465	SDYKLDTVSK	0.63	A*30:01
1	520	530	EIAKLAKIPAR	0.63	A*68:01
1	533	542	LTDGQQIRVF	0.63	B*58:01
1	537	545	QQIRVFSCL	0.63	B*15:01
1	562	570	DVPSGYQGA	0.63	A*68:02
1	563	573	VPSGYQGATVI	0.63	B*07:02
1	576	585	IPGFYDDPVL	0.63	B*53:01
1	689	697	AVYGFTGVA	0.63	A*02:03
1	696	704	VASGILPCL	0.63	B*51:01
1	729	737	SPSHLACLL	0.63	B*35:01
1	745	753	TEARFKVIY	0.63	B*40:01
1	957	965	AEHPEHVKR	0.63	B*44:02
1	30	38	SAMPRICRL	0.64	B*07:02
1	54	62	VDTDFPPMY	0.64	B*44:03
1	70	77	YVLDGERW	0.64	B*57:01
1	201	209	YDTTEHAVY	0.64	A*01:01
1	245	255	VLDHGFSTFGW	0.64	B*58:01
1	248	255	HGFSTFGW	0.64	B*58:01
1	310	319	FPKATRDEDM	0.64	B*35:01
1	351	361	DTEIFEFPSEY	0.64	B*44:03
1	374	382	YDVDFLTGY	0.64	A*01:01
1	374	382	YDVDFLTGY	0.64	B*44:03
1	408	416	TKIKTGSTF	0.64	B*15:01
1	499	506	VTDSVLVM	0.64	A*01:01
1	534	542	TDGQQIRVF	0.64	B*44:02
1	572	580	VINPIPGFY	0.64	B*58:01
1	629	637	LSGGPVHFV	0.64	A*02:06
1	675	683	ILDKQQLAI	0.64	A*02:03
1	782	792	TTKSLFNDPIR	0.64	A*33:01
1	809	818	RYVGILTDEK	0.64	A*30:01
1	904	913	TELGRPASEY	0.64	A*30:02
1	955	963	DLAEHPEHV	0.64	A*02:06
1	978	986	KIVHGAANI	0.64	A*32:01
1	995	1003	TTTTAAILY	0.64	B*58:01
1	56	63	TDFPPMYF	0.65	A*01:01
1	95	103	CTVGEPLVF	0.65	B*57:01
1	96	106	TVGEPLVFHVY	0.65	B*44:02
1	104	113	HVYDIVETTY	0.65	A*11:01
1	307	315	EQGFPKATR	0.65	A*68:01
1	329	338	TTDRDGPYTR	0.65	A*01:01
1	576	586	IPGFYDDPVLV	0.65	B*53:01
1	591	600	SLYPSIMQAH	0.65	A*02:01
1	593	602	YPSIMQAHNL	0.65	B*51:01
1	595	604	SIMQAHNLCY	0.65	A*01:01
1	627	636	FHLSGGPVHF	0.65	A*24:02
1	708	715	ETVTLQGR	0.65	A*68:01
1	836	846	QETSSQILELL	0.65	B*44:03
1	838	846	TSSQILELL	0.65	B*57:01
1	872	882	LPEGIIKIISV	0.65	B*51:01
1	891	899	VAGDIPVEK	0.65	A*03:01
1	957	965	AEHPEHVKR	0.65	B*44:03
1	96	104	TVGEPLVFH	0.66	A*11:01
1	172	181	VLQQSLQATF	0.66	A*32:01
1	197	207	ILRVYDTTEHA	0.66	A*02:03
1	243	253	RFVLDHGFSTF	0.66	A*32:01
1	266	276	QARDAWTELEY	0.66	A*30:02
1	266	276	QARDAWTELEY	0.66	B*35:01
1	328	336	YTTDRDGPY	0.66	A*30:02
1	357	367	FPSEYDLLTAF	0.66	B*44:03
1	417	425	EVHEPVVGR	0.66	A*68:02
1	439	448	GVVPIDMYQV	0.66	A*68:02
1	475	485	ISYRDIPPLFR	0.66	A*23:01
1	510	518	RMFQTHVEI	0.66	B*15:01
1	570	579	ATVINPIPGF	0.66	B*57:01
1	588	596	DFASLYPSI	0.66	A*23:01
1	621	629	SQDYETFHL	0.66	B*40:01
1	656	664	KRKEIRKTL	0.66	B*08:01
1	688	696	NAVYGFTGV	0.66	B*51:01
1	716	725	RMLEKSQVFV	0.66	A*02:06
1	920	927	HLAVYRKL	0.66	B*08:01
1	934	943	LPQIHDRIPY	0.66	B*53:01
1	967	975	GLQVAVDLY	0.66	B*15:01
1	996	1005	TTTAAILYNF	0.66	B*57:01
1	45	55	ETGIPGVVPVD	0.67	A*68:02
1	65	72	GPCRGYVL	0.67	B*07:02
1	152	160	VFRQRSYFY	0.67	A*30:01
1	238	246	VDASRRFVL	0.67	B*08:01
1	327	336	FYTTDRDGPY	0.67	A*26:01
1	401	409	NFDLKKYTK	0.67	A*33:01
1	515	524	HVEIAEIAKL	0.67	B*44:02
1	614	624	HLHPELTSQDY	0.67	A*26:01
1	717	725	MLEKSQVFV	0.67	A*02:03
1	795	802	AEKIFQCL	0.67	B*44:02
1	860	868	SCQSRDWVY	0.67	A*01:01
1	870	879	EGLPEGIIKI	0.67	A*68:02
1	875	883	GIIKIISVL	0.67	A*02:06
1	893	902	GDIPVEKLTF	0.67	B*44:02
1	911	919	SEYKSQNLP	0.67	B*44:03
1	915	923	SQNLPHLAV	0.67	A*02:03
1	916	925	QNLPHLAVYR	0.67	A*31:01
1	921	930	LAVYRKLQLR	0.67	A*31:01
1	943	953	YVFIHAPGKLK	0.67	A*68:01
1	947	956	HAPGKLKSDL	0.67	B*07:02
1	955	965	DLAEHPEHVKR	0.67	A*68:01
1	1005	1012	FLDVPLQW	0.67	A*23:01
1	50	58	GVVPVDTDF	0.68	B*15:01
1	52	61	VPVDTDFPPM	0.68	B*07:02
1	52	61	VPVDTDFPPM	0.68	B*53:01
1	54	62	VDTDFPPMY	0.68	B*44:02
1	54	63	VDTDFPPMYF	0.68	B*58:01
1	96	106	TVGEPLVFHVY	0.68	B*44:03
1	117	125	RCSEVPFRF	0.68	A*24:02
1	128	135	DIIPSGTV	0.68	B*51:01
1	147	156	SICVNVFRQR	0.68	A*33:01
1	192	201	LVKKKILRVY	0.68	B*15:01
1	284	292	ELRPERHDW	0.68	B*53:01
1	413	422	GSTFEVHEPV	0.68	A*68:02
1	462	470	TVSKTCLGK	0.68	A*68:01
1	488	497	AAGRAKIGKY	0.68	A*30:02
1	585	593	LVVDFASLY	0.68	B*53:01
1	588	596	DFASLYPSI	0.68	A*24:02
1	593	600	YPSIMQAH	0.68	B*35:01
1	648	658	TLLTKWLSKRK	0.68	A*03:01
1	665	673	ASCKDPTMK	0.68	A*03:01
1	716	724	RMLEKSQVF	0.68	A*02:06
1	784	793	KSLFNDPIRL	0.68	B*57:01
1	785	794	SLFNDPIRLE	0.68	A*02:01
1	797	805	KIFQCLLLL	0.68	A*02:06
1	813	822	ILTDEKVLMK	0.68	A*01:01
1	813	821	ILTDEKVLM	0.68	A*02:06
1	915	925	SQNLPHLAVYR	0.68	B*15:01
1	936	944	QIHDRIPYV	0.68	A*30:01
1	121	129	VPFRFQTDI	0.69	B*53:01
1	151	158	NVFRQRSY	0.69	A*26:01
1	152	162	VFRQRSYFYTR	0.69	A*33:01
1	199	209	RVYDTTEHAVY	0.69	A*01:01
1	353	363	EIFEFPSEYDL	0.69	A*26:01
1	360	367	EYDLLTAF	0.69	A*24:02
1	501	510	DSVLVMDLLR	0.69	A*33:01
1	502	510	SVLVMDLLR	0.69	A*31:01
1	573	580	INPIPGFY	0.69	A*30:02
1	611	619	DSLHLHPEL	0.69	A*68:02
1	649	657	LLTKWLSKR	0.69	A*33:01
1	670	678	PTMKTILDK	0.69	A*11:01
1	726	734	EAISPSHLA	0.69	B*51:01
1	743	753	TSTEARFKVIY	0.69	A*01:01
1	779	787	AAVTTKSLF	0.69	B*15:01
1	782	792	TTKSLFNDPIR	0.69	A*31:01
1	783	793	TKSLFNDPIRL	0.69	A*02:03
1	783	793	TKSLFNDPIRL	0.69	A*02:06
1	797	807	KIFQCLLLLTK	0.69	A*11:01
1	911	919	SEYKSQNLP	0.69	B*40:01
1	998	1006	TAAILYNFL	0.69	B*51:01
1	1005	1014	FLDVPLQWPA	0.69	A*02:01
1	72	80	LDGERWSLW	0.7	B*44:02
1	97	106	VGEPLVFHVY	0.7	B*44:02
1	97	106	VGEPLVFHVY	0.7	B*44:03
1	202	210	DTTEHAVYK	0.7	A*11:01
1	319	327	MILQISCVF	0.7	B*15:01
1	353	361	EIFEFPSEY	0.7	A*32:01
1	398	407	QVYNFDLKKY	0.7	A*01:01
1	487	497	GAAGRAKIGKY	0.7	A*30:02
1	496	504	KYCVTDSVL	0.7	A*23:01
1	589	597	FASLYPSIM	0.7	B*53:01
1	724	734	FVEAISPSHLA	0.7	A*68:02
1	739	747	RPVDTSTEA	0.7	B*35:01
1	752	761	IYGDTDSLFI	0.7	A*23:01
1	769	779	ETVASFADDLA	0.7	A*68:02
1	935	943	PQIHDRIPY	0.7	B*15:01
1	34	44	RICRLIPACFR	0.71	A*31:01
1	75	84	ERWSLWSARR	0.71	A*33:01
1	148	156	ICVNVFRQR	0.71	A*31:01
1	191	199	ELVKKKILR	0.71	A*31:01
1	244	253	FVLDHGFSTF	0.71	A*01:01
1	293	300	PPYRILSF	0.71	B*08:01
1	319	327	MILQISCVF	0.71	A*32:01
1	321	328	LQISCVFY	0.71	B*15:01
1	414	422	STFEVHEPV	0.71	A*26:01
1	503	512	VLVMDLLRMF	0.71	A*32:01
1	523	531	KLAKIPARR	0.71	A*11:01
1	537	545	QQIRVFSCL	0.71	A*02:06
1	550	558	SQEGYILPV	0.71	A*02:01
1	571	579	TVINPIPGF	0.71	A*24:02
1	608	615	IPGDSLHL	0.71	B*07:02
1	608	616	IPGDSLHLH	0.71	B*53:01
1	643	652	ESLLSTLLTK	0.71	A*68:01
1	644	653	SLLSTLLTKW	0.71	A*03:01
1	649	657	LLTKWLSKR	0.71	A*31:01
1	846	854	LLRDPTVKA	0.71	A*02:01
1	861	869	CQSRDWVYR	0.71	A*31:01
1	893	902	GDIPVEKLTF	0.71	B*44:03
1	902	910	FTTELGRPA	0.71	A*68:02
1	955	963	DLAEHPEHV	0.71	B*08:01
1	29	37	ASAMPRICR	0.72	A*33:01
1	30	38	SAMPRICRL	0.72	A*32:01
1	94	103	TCTVGEPLVF	0.72	B*58:01
1	119	127	SEVPFRFQT	0.72	B*44:02
1	133	141	GTVLKLLGR	0.72	A*68:01
1	266	276	QARDAWTELEY	0.72	A*01:01
1	289	297	RHDWPPYRI	0.72	A*24:02
1	357	367	FPSEYDLLTAF	0.72	B*44:02
1	391	399	YIIDRATQV	0.72	B*51:01
1	428	436	FLRSQSKVK	0.72	A*03:01
1	502	510	SVLVMDLLR	0.72	A*11:01
1	517	524	EIAEIAKL	0.72	A*68:02
1	584	592	VLVVDFASL	0.72	A*02:01
1	599	607	AHNLCYSTF	0.72	A*24:02
1	628	636	HLSGGPVHF	0.72	B*53:01
1	682	691	AIKVTCNAVY	0.72	A*30:02
1	750	760	KVIYGDTDSLF	0.72	B*58:01
1	795	804	AEKIFQCLLL	0.72	B*44:02
1	867	876	VYREGLPEGI	0.72	A*24:02
1	966	975	HGLQVAVDLY	0.72	A*01:01
1	25	34	STTPASAMPR	0.73	A*33:01
1	119	127	SEVPFRFQT	0.73	B*40:01
1	191	201	ELVKKKILRVY	0.73	A*26:01
1	200	208	VYDTTEHAV	0.73	A*23:01
1	204	211	TEHAVYKI	0.73	B*40:01
1	245	255	VLDHGFSTFGW	0.73	A*32:01
1	271	280	WTELEYDCGW	0.73	B*44:03
1	351	361	DTEIFEFPSEY	0.73	B*35:01
1	356	364	EFPSEYDLL	0.73	A*23:01
1	357	366	FPSEYDLLTA	0.73	B*35:01
1	374	382	YDVDFLTGY	0.73	B*44:02
1	441	449	VPIDMYQVC	0.73	B*35:01
1	523	530	KLAKIPAR	0.73	A*31:01
1	531	539	RVLTDGQQI	0.73	A*02:06
1	576	585	IPGFYDDPVL	0.73	B*51:01
1	766	774	YDTETVASF	0.73	B*44:02
1	778	786	LAAVTTKSL	0.73	B*07:02
1	794	802	EAEKIFQCL	0.73	B*51:01
1	1004	1012	NFLDVPLQW	0.73	B*44:02
1	172	181	VLQQSLQATF	0.74	A*23:01
1	193	201	VKKKILRVY	0.74	B*15:01
1	221	229	ALSDRLAAC	0.74	A*02:06
1	244	252	FVLDHGFST	0.74	A*02:01
1	251	259	STFGWYACR	0.74	A*03:01
1	269	276	DAWTELEY	0.74	B*53:01
1	422	430	VVGRGGFLR	0.74	A*11:01
1	475	485	ISYRDIPPLFR	0.74	A*11:01
1	475	483	ISYRDIPPL	0.74	B*58:01
1	531	540	RVLTDGQQIR	0.74	A*11:01
1	596	604	IMQAHNLCY	0.74	B*35:01
1	604	613	YSTFIPGDSL	0.74	A*68:02
1	720	728	KSQVFVEAI	0.74	A*32:01
1	789	798	DPIRLEAEKI	0.74	B*51:01
1	794	802	EAEKIFQCL	0.74	B*08:01
1	820	828	LMKGVDLIR	0.74	A*33:01
1	855	864	AAKQTSCQSR	0.74	A*31:01
1	88	97	APDPQPTCTV	0.75	B*53:01
1	101	109	LVFHVYDIV	0.75	A*68:02
1	128	138	DIIPSGTVLKL	0.75	A*26:01
1	130	138	IPSGTVLKL	0.75	B*08:01
1	151	159	NVFRQRSYF	0.75	B*15:01
1	395	402	RATQVYNF	0.75	B*58:01
1	409	418	KIKTGSTFEV	0.75	A*30:01
1	571	579	TVINPIPGF	0.75	A*30:02
1	571	579	TVINPIPGF	0.75	B*58:01
1	572	580	VINPIPGFY	0.75	B*53:01
1	576	585	IPGFYDDPVL	0.75	B*35:01
1	590	599	ASLYPSIMQA	0.75	A*30:01
1	596	604	IMQAHNLCY	0.75	A*32:01
1	619	627	LTSQDYETF	0.75	A*32:01
1	628	636	HLSGGPVHF	0.75	B*58:01
1	648	657	TLLTKWLSKR	0.75	A*31:01
1	664	672	LASCKDPTM	0.75	B*35:01
1	714	724	GRRMLEKSQVF	0.75	B*15:01
1	795	802	AEKIFQCL	0.75	B*44:03
1	818	826	KVLMKGVDL	0.75	A*32:01
1	860	868	SCQSRDWVY	0.75	A*30:02
1	966	975	HGLQVAVDLY	0.75	A*30:02
1	92	101	QPTCTVGEPL	0.76	B*07:02
1	172	181	VLQQSLQATF	0.76	A*24:02
1	334	341	GPYTRILL	0.76	B*51:01
1	383	391	NIANFDLPY	0.76	A*30:02
1	399	407	VYNFDLKKY	0.76	A*24:02
1	523	532	KLAKIPARRV	0.76	A*02:01
1	533	541	LTDGQQIRV	0.76	A*68:02
1	545	554	LLEVASQEGY	0.76	B*44:02
1	547	555	EVASQEGYI	0.76	A*26:01
1	586	593	VVDFASLY	0.76	A*30:02
1	591	599	SLYPSIMQA	0.76	A*03:01
1	599	607	AHNLCYSTF	0.76	A*23:01
1	618	627	ELTSQDYETF	0.76	A*26:01
1	619	627	LTSQDYETF	0.76	B*35:01
1	634	642	VHFVKRHKR	0.76	A*31:01
1	712	720	LQGRRMLEK	0.76	A*03:01
1	750	760	KVIYGDTDSLF	0.76	B*15:01
1	809	818	RYVGILTDEK	0.76	A*31:01
1	904	913	TELGRPASEY	0.76	A*01:01
1	915	924	SQNLPHLAVY	0.76	A*01:01
1	916	924	QNLPHLAVY	0.76	B*15:01
1	86	94	TVAPDPQPT	0.77	A*68:02
1	153	162	FRQRSYFYTR	0.77	A*31:01
1	190	198	TELVKKKIL	0.77	B*08:01
1	293	300	PPYRILSF	0.77	B*51:01
1	320	328	ILQISCVFY	0.77	A*01:01
1	355	363	FEFPSEYDL	0.77	B*44:03
1	559	567	PQGDVPSGY	0.77	B*15:01
1	572	581	VINPIPGFYD	0.77	A*30:02
1	764	771	IGYDTETV	0.77	B*51:01
1	766	774	YDTETVASF	0.77	B*44:03
1	778	786	LAAVTTKSL	0.77	B*35:01
1	795	804	AEKIFQCLLL	0.77	B*44:03
1	859	869	TSCQSRDWVYR	0.77	A*31:01
1	895	903	IPVEKLTFT	0.77	B*51:01
1	911	919	SEYKSQNLP	0.77	B*44:02
1	951	959	KLKSDLAEH	0.77	A*03:01
1	103	113	FHVYDIVETTY	0.78	A*30:02
1	112	121	TYTADRCSEV	0.78	A*68:02
1	121	129	VPFRFQTDI	0.78	B*07:02
1	159	167	FYTRAPPGV	0.78	A*23:01
1	235	243	ESNVDASRR	0.78	A*33:01
1	244	253	FVLDHGFSTF	0.78	A*32:01
1	411	419	KTGSTFEVH	0.78	A*30:02
1	470	478	KQKDDISYR	0.78	A*33:01
1	475	485	ISYRDIPPLFR	0.78	A*03:01
1	503	512	VLVMDLLRMF	0.78	B*57:01
1	571	580	TVINPIPGFY	0.78	A*11:01
1	584	592	VLVVDFASL	0.78	A*02:03
1	591	599	SLYPSIMQA	0.78	A*32:01
1	835	843	VQETSSQIL	0.78	B*40:01
1	874	883	EGIIKIISVL	0.78	B*08:01
1	951	959	KLKSDLAEH	0.78	B*15:01
1	26	35	TTPASAMPRI	0.79	B*51:01
1	53	63	PVDTDFPPMYF	0.79	A*01:01
1	125	135	FQTDIIPSGTV	0.79	A*02:03
1	129	137	IIPSGTVLK	0.79	A*68:01
1	147	156	SICVNVFRQR	0.79	A*68:01
1	189	199	TTELVKKKILR	0.79	A*31:01
1	200	208	VYDTTEHAV	0.79	B*08:01
1	245	253	VLDHGFSTF	0.79	B*35:01
1	266	274	QARDAWTEL	0.79	B*08:01
1	329	338	TTDRDGPYTR	0.79	A*11:01
1	407	416	YTKIKTGSTF	0.79	B*08:01
1	420	428	EPVVGRGGF	0.79	B*53:01
1	515	524	HVEIAEIAKL	0.79	A*68:02
1	584	593	VLVVDFASLY	0.79	A*01:01
1	591	600	SLYPSIMQAH	0.79	B*15:01
1	597	604	MQAHNLCY	0.79	A*30:02
1	674	684	TILDKQQLAIK	0.79	A*03:01
1	696	704	VASGILPCL	0.79	A*02:06
1	717	725	MLEKSQVFV	0.79	A*02:06
1	779	787	AAVTTKSLF	0.79	B*53:01
1	803	811	LLLTKKRYV	0.79	A*02:01
1	819	827	VLMKGVDLI	0.79	A*32:01
1	825	833	DLIRKTACK	0.79	A*33:01
1	825	832	DLIRKTAC	0.79	B*08:01
1	839	847	SSQILELLL	0.79	B*58:01
1	846	854	LLRDPTVKA	0.79	A*30:01
1	859	866	TSCQSRDW	0.79	B*58:01
1	860	869	SCQSRDWVYR	0.79	A*31:01
1	918	927	LPHLAVYRKL	0.79	B*51:01
1	940	948	RIPYVFIHA	0.79	A*02:06
1	1002	1012	LYNFLDVPLQW	0.79	A*32:01
1	26	35	TTPASAMPRI	0.8	A*68:02
1	28	35	PASAMPRI	0.8	B*51:01
1	32	39	MPRICRLI	0.8	B*07:02
1	154	162	RQRSYFYTR	0.8	A*03:01
1	169	177	ITHVLQQSL	0.8	B*08:01
1	234	244	FESNVDASRRF	0.8	B*40:01
1	240	250	ASRRFVLDHGF	0.8	B*57:01
1	333	341	DGPYTRILL	0.8	B*51:01
1	384	393	IANFDLPYII	0.8	B*51:01
1	470	478	KQKDDISYR	0.8	A*03:01
1	502	510	SVLVMDLLR	0.8	A*68:01
1	510	518	RMFQTHVEI	0.8	A*23:01
1	611	619	DSLHLHPEL	0.8	B*08:01
1	774	781	FADDLAAV	0.8	B*51:01
1	779	787	AAVTTKSLF	0.8	B*57:01
1	793	801	LEAEKIFQC	0.8	B*40:01
1	845	854	LLLRDPTVKA	0.8	A*02:06
1	846	856	LLRDPTVKAAA	0.8	A*02:03
1	857	866	KQTSCQSRDW	0.8	B*58:01
1	891	899	VAGDIPVEK	0.8	A*30:01
1	903	913	TTELGRPASEY	0.8	A*30:02
1	967	976	GLQVAVDLYF	0.8	B*15:01
1	968	975	LQVAVDLY	0.8	B*15:01
1	1005	1012	FLDVPLQW	0.8	A*32:01
1	104	113	HVYDIVETTY	0.81	B*58:01
1	105	113	VYDIVETTY	0.81	B*58:01
1	132	141	SGTVLKLLGR	0.81	A*31:01
1	244	253	FVLDHGFSTF	0.81	A*24:02
1	347	355	EPLEDTEIF	0.81	B*51:01
1	360	367	EYDLLTAF	0.81	A*23:01
1	360	368	EYDLLTAFF	0.81	B*53:01
1	389	396	LPYIIDRA	0.81	B*51:01
1	562	572	DVPSGYQGATV	0.81	A*68:02
1	619	627	LTSQDYETF	0.81	A*24:02
1	638	645	KRHKRESL	0.81	B*08:01
1	704	712	LTIAETVTL	0.81	B*57:01
1	715	724	RRMLEKSQVF	0.81	A*23:01
1	924	934	YRKLQLRREEL	0.81	B*08:01
1	982	991	GAANILQCLF	0.81	B*58:01
1	996	1005	TTTAAILYNF	0.81	B*58:01
1	30	38	SAMPRICRL	0.82	A*68:02
1	71	79	VLDGERWSL	0.82	A*32:01
1	104	114	HVYDIVETTYT	0.82	A*68:02
1	237	245	NVDASRRFV	0.82	A*68:02
1	348	355	PLEDTEIF	0.82	B*53:01
1	359	369	SEYDLLTAFFA	0.82	B*44:03
1	389	397	LPYIIDRAT	0.82	B*51:01
1	455	463	LSDYKLDTV	0.82	A*01:01
1	593	602	YPSIMQAHNL	0.82	B*35:01
1	619	627	LTSQDYETF	0.82	A*23:01
1	715	724	RRMLEKSQVF	0.82	A*24:02
1	837	846	ETSSQILELL	0.82	A*26:01
1	875	883	GIIKIISVL	0.82	A*32:01
1	911	920	SEYKSQNLPH	0.82	B*44:03
1	944	953	VFIHAPGKLK	0.82	A*30:01
1	111	121	TTYTADRCSEV	0.83	A*68:02
1	199	208	RVYDTTEHAV	0.83	A*30:01
1	199	209	RVYDTTEHAVY	0.83	B*57:01
1	260	268	DPEPRLQAR	0.83	A*33:01
1	357	365	FPSEYDLLT	0.83	B*51:01
1	397	407	TQVYNFDLKKY	0.83	A*30:02
1	434	443	KVKISGVVPI	0.83	A*32:01
1	504	512	LVMDLLRMF	0.83	A*24:02
1	515	523	HVEIAEIAK	0.83	A*11:01
1	723	733	VFVEAISPSHL	0.83	A*23:01
1	772	781	ASFADDLAAV	0.83	A*68:02
1	874	883	EGIIKIISVL	0.83	A*26:01
1	937	945	IHDRIPYVF	0.83	B*08:01
1	27	35	TPASAMPRI	0.84	B*35:01
1	63	70	FQGPCRGY	0.84	B*15:01
1	193	201	VKKKILRVY	0.84	A*30:02
1	204	211	TEHAVYKI	0.84	B*44:03
1	266	274	QARDAWTEL	0.84	B*35:01
1	318	326	DMILQISCV	0.84	B*08:01
1	407	415	YTKIKTGST	0.84	B*08:01
1	415	425	TFEVHEPVVGR	0.84	A*11:01
1	534	542	TDGQQIRVF	0.84	B*44:03
1	570	579	ATVINPIPGF	0.84	B*58:01
1	578	586	GFYDDPVLV	0.84	A*02:06
1	605	613	STFIPGDSL	0.84	A*26:01
1	751	760	VIYGDTDSLF	0.84	A*32:01
1	903	913	TTELGRPASEY	0.84	B*44:03
1	905	913	ELGRPASEY	0.84	B*35:01
1	936	945	QIHDRIPYVF	0.84	B*15:01
1	968	976	LQVAVDLYF	0.84	A*32:01
1	1002	1010	LYNFLDVPL	0.84	A*24:02
1	1004	1012	NFLDVPLQW	0.84	B*44:03
1	204	213	TEHAVYKIVL	0.85	B*44:03
1	245	255	VLDHGFSTFGW	0.85	B*57:01
1	271	280	WTELEYDCGW	0.85	B*44:02
1	306	314	GEQGFPKAT	0.85	B*44:03
1	470	478	KQKDDISYR	0.85	A*11:01
1	475	483	ISYRDIPPL	0.85	B*57:01
1	504	512	LVMDLLRMF	0.85	B*35:01
1	669	676	DPTMKTIL	0.85	B*51:01
1	724	732	FVEAISPSH	0.85	B*35:01
1	779	787	AAVTTKSLF	0.85	B*35:01
1	862	869	QSRDWVYR	0.85	A*33:01
1	898	908	EKLTFTTELGR	0.85	A*33:01
1	1003	1013	YNFLDVPLQWP	0.85	A*23:01
1	30	37	SAMPRICR	0.86	A*33:01
1	96	106	TVGEPLVFHVY	0.86	A*01:01
1	128	136	DIIPSGTVL	0.86	B*51:01
1	226	234	LAACGCEVF	0.86	B*35:01
1	289	297	RHDWPPYRI	0.86	A*23:01
1	365	374	TAFFALLRDY	0.86	A*30:02
1	382	391	YNIANFDLPY	0.86	A*01:01
1	475	485	ISYRDIPPLFR	0.86	A*24:02
1	498	506	CVTDSVLVM	0.86	B*35:01
1	508	516	LLRMFQTHV	0.86	B*08:01
1	570	580	ATVINPIPGFY	0.86	B*58:01
1	628	637	HLSGGPVHFV	0.86	A*02:06
1	628	636	HLSGGPVHF	0.86	A*30:02
1	674	682	TILDKQQLA	0.86	A*02:06
1	716	724	RMLEKSQVF	0.86	B*57:01
1	768	778	TETVASFADDL	0.86	B*40:01
1	795	805	AEKIFQCLLLL	0.86	B*40:01
1	813	821	ILTDEKVLM	0.86	A*02:03
1	905	914	ELGRPASEYK	0.86	A*68:01
1	29	37	ASAMPRICR	0.87	A*30:01
1	30	38	SAMPRICRL	0.87	A*26:01
1	37	44	RLIPACFR	0.87	A*31:01
1	98	106	GEPLVFHVY	0.87	B*15:01
1	152	159	VFRQRSYF	0.87	B*08:01
1	190	197	TELVKKKI	0.87	B*44:02
1	225	233	RLAACGCEV	0.87	A*02:03
1	286	295	RPERHDWPPY	0.87	B*35:01
1	381	389	GYNIANFDL	0.87	A*24:02
1	399	407	VYNFDLKKY	0.87	A*23:01
1	422	430	VVGRGGFLR	0.87	A*33:01
1	431	440	SQSKVKISGV	0.87	A*02:03
1	514	524	THVEIAEIAKL	0.87	B*44:03
1	636	646	FVKRHKRESLL	0.87	B*08:01
1	648	657	TLLTKWLSKR	0.87	A*33:01
1	662	672	KTLASCKDPTM	0.87	B*57:01
1	663	673	TLASCKDPTMK	0.87	A*03:01
1	684	693	KVTCNAVYGF	0.87	B*58:01
1	749	759	FKVIYGDTDSL	0.87	A*02:06
1	773	781	SFADDLAAV	0.87	A*02:06
1	778	786	LAAVTTKSL	0.87	B*08:01
1	983	991	AANILQCLF	0.87	B*53:01
1	87	95	VAPDPQPTC	0.88	B*51:01
1	119	129	SEVPFRFQTDI	0.88	B*44:03
1	156	164	RSYFYTRAP	0.88	A*30:01
1	163	172	APPGVNITHV	0.88	B*51:01
1	202	210	DTTEHAVYK	0.88	A*26:01
1	232	242	EVFESNVDASR	0.88	A*26:01
1	244	253	FVLDHGFSTF	0.88	A*02:06
1	248	255	HGFSTFGW	0.88	B*57:01
1	250	259	FSTFGWYACR	0.88	A*33:01
1	266	276	QARDAWTELEY	0.88	B*15:01
1	329	337	TTDRDGPYT	0.88	A*01:01
1	330	338	TDRDGPYTR	0.88	A*33:01
1	349	357	LEDTEIFEF	0.88	B*53:01
1	422	430	VVGRGGFLR	0.88	A*68:01
1	475	485	ISYRDIPPLFR	0.88	A*33:01
1	502	512	SVLVMDLLRMF	0.88	A*32:01
1	510	518	RMFQTHVEI	0.88	A*24:02
1	523	531	KLAKIPARR	0.88	A*33:01
1	570	580	ATVINPIPGFY	0.88	B*57:01
1	584	592	VLVVDFASL	0.88	A*02:06
1	1005	1012	FLDVPLQW	0.88	A*01:01
1	179	188	ATFGRTPCSF	0.89	A*30:02
1	211	219	IVLSSSPMM	0.89	A*02:06
1	225	234	RLAACGCEVF	0.89	B*15:01
1	284	292	ELRPERHDW	0.89	B*57:01
1	358	368	PSEYDLLTAFF	0.89	B*44:03
1	363	371	LLTAFFALL	0.89	A*02:01
1	391	401	YIIDRATQVYN	0.89	A*01:01
1	397	407	TQVYNFDLKKY	0.89	B*15:01
1	420	430	EPVVGRGGFLR	0.89	A*68:01
1	432	440	QSKVKISGV	0.89	A*30:01
1	469	478	GKQKDDISYR	0.89	A*31:01
1	489	497	AGRAKIGKY	0.89	A*30:01
1	517	525	EIAEIAKLA	0.89	A*26:01
1	571	580	TVINPIPGFY	0.89	A*68:01
1	712	720	LQGRRMLEK	0.89	A*30:01
1	872	879	LPEGIIKI	0.89	B*53:01
1	904	913	TELGRPASEY	0.89	B*15:01
1	915	924	SQNLPHLAVY	0.89	B*44:02
1	955	963	DLAEHPEHV	0.89	B*51:01
1	970	978	VAVDLYFDK	0.89	A*11:01
1	1005	1012	FLDVPLQW	0.89	A*24:02
1	126	136	QTDIIPSGTVL	0.9	A*01:01
1	146	154	ASICVNVFR	0.9	A*33:01
1	184	192	TPCSFTTEL	0.9	B*08:01
1	186	194	CSFTTELVK	0.9	A*03:01
1	199	209	RVYDTTEHAVY	0.9	A*30:01
1	245	253	VLDHGFSTF	0.9	B*08:01
1	248	255	HGFSTFGW	0.9	B*53:01
1	364	374	LTAFFALLRDY	0.9	A*01:01
1	414	423	STFEVHEPVV	0.9	A*02:06
1	428	436	FLRSQSKVK	0.9	A*30:01
1	578	586	GFYDDPVLV	0.9	A*02:03
1	579	587	FYDDPVLVV	0.9	B*51:01
1	629	638	LSGGPVHFVK	0.9	A*03:01
1	704	712	LTIAETVTL	0.9	A*26:01
1	710	718	VTLQGRRML	0.9	B*57:01
1	716	724	RMLEKSQVF	0.9	B*35:01
1	723	733	VFVEAISPSHL	0.9	A*24:02
1	751	760	VIYGDTDSLF	0.9	A*26:01
1	767	774	DTETVASF	0.9	A*26:01
1	777	787	DLAAVTTKSLF	0.9	A*26:01
1	792	801	RLEAEKIFQC	0.9	A*02:03
1	872	880	LPEGIIKII	0.9	B*07:02
1	904	914	TELGRPASEYK	0.9	B*44:03
1	915	924	SQNLPHLAVY	0.9	A*26:01
1	951	959	KLKSDLAEH	0.9	A*30:02
1	16	24	GPASARTQG	0.91	B*07:02
1	32	40	MPRICRLIP	0.91	B*07:02
1	34	43	RICRLIPACF	0.91	A*32:01
1	62	72	YFQGPCRGYVL	0.91	A*24:02
1	117	125	RCSEVPFRF	0.91	A*30:02
1	128	136	DIIPSGTVL	0.91	B*08:01
1	204	213	TEHAVYKIVL	0.91	B*44:02
1	214	222	SSSPMMAAL	0.91	B*07:02
1	282	289	DLELRPER	0.91	A*33:01
1	284	292	ELRPERHDW	0.91	A*32:01
1	302	310	IECMGEQGF	0.91	B*40:01
1	306	314	GEQGFPKAT	0.91	B*44:02
1	352	361	TEIFEFPSEY	0.91	B*40:01
1	359	367	SEYDLLTAF	0.91	A*32:01
1	522	531	AKLAKIPARR	0.91	A*31:01
1	698	706	SGILPCLTI	0.91	B*51:01
1	839	848	SSQILELLLR	0.91	A*31:01
1	840	848	SQILELLLR	0.91	A*11:01
1	859	866	TSCQSRDW	0.91	B*57:01
1	867	876	VYREGLPEGI	0.91	A*23:01
1	916	924	QNLPHLAVY	0.91	B*35:01
1	917	925	NLPHLAVYR	0.91	A*31:01
1	955	964	DLAEHPEHVK	0.91	A*68:01
1	975	983	YFDKIVHGA	0.91	A*02:06
1	994	1001	DTTTTAAI	0.91	B*51:01
1	69	79	GYVLDGERWSL	0.92	A*24:02
1	96	104	TVGEPLVFH	0.92	A*26:01
1	128	137	DIIPSGTVLK	0.92	A*11:01
1	128	138	DIIPSGTVLKL	0.92	B*53:01
1	187	196	SFTTELVKKK	0.92	A*68:01
1	200	209	VYDTTEHAVY	0.92	A*24:02
1	373	382	DYDVDFLTGY	0.92	A*01:01
1	428	437	FLRSQSKVKI	0.92	A*02:03
1	445	455	MYQVCRDKLSL	0.92	A*24:02
1	475	483	ISYRDIPPL	0.92	A*32:01
1	596	604	IMQAHNLCY	0.92	A*03:01
1	766	774	YDTETVASF	0.92	A*26:01
1	784	792	KSLFNDPIR	0.92	A*31:01
1	915	924	SQNLPHLAVY	0.92	B*44:03
1	921	930	LAVYRKLQLR	0.92	A*33:01
1	113	121	YTADRCSEV	0.93	A*26:01
1	119	129	SEVPFRFQTDI	0.93	B*40:01
1	129	137	IIPSGTVLK	0.93	A*30:01
1	192	201	LVKKKILRVY	0.93	A*30:02
1	233	242	VFESNVDASR	0.93	A*33:01
1	264	274	RLQARDAWTEL	0.93	B*07:02
1	357	365	FPSEYDLLT	0.93	B*53:01
1	358	367	PSEYDLLTAF	0.93	B*40:01
1	409	418	KIKTGSTFEV	0.93	A*02:03
1	628	636	HLSGGPVHF	0.93	A*02:03
1	705	715	TIAETVTLQGR	0.93	A*33:01
1	716	724	RMLEKSQVF	0.93	A*02:01
1	875	882	GIIKIISV	0.93	A*02:03
1	889	899	RLVAGDIPVEK	0.93	A*30:01
1	956	963	LAEHPEHV	0.93	B*51:01
1	965	975	RHGLQVAVDLY	0.93	A*30:02
1	1002	1012	LYNFLDVPLQW	0.93	B*53:01
1	62	72	YFQGPCRGYVL	0.94	A*23:01
1	191	200	ELVKKKILRV	0.94	B*08:01
1	204	211	TEHAVYKI	0.94	B*44:02
1	205	213	EHAVYKIVL	0.94	B*08:01
1	255	265	WYACRDPEPRL	0.94	A*24:02
1	360	367	EYDLLTAF	0.94	B*44:03
1	402	410	FDLKKYTKI	0.94	B*08:01
1	440	448	VVPIDMYQV	0.94	A*02:01
1	475	484	ISYRDIPPLF	0.94	A*30:02
1	515	524	HVEIAEIAKL	0.94	A*26:01
1	642	651	RESLLSTLLT	0.94	B*40:01
1	773	781	SFADDLAAV	0.94	A*02:03
1	881	889	SVLNNSHAR	0.94	A*30:01
1	931	941	REELPQIHDRI	0.94	B*40:01
1	31	38	AMPRICRL	0.95	B*08:01
1	186	195	CSFTTELVKK	0.95	A*11:01
1	351	361	DTEIFEFPSEY	0.95	B*44:02
1	489	497	AGRAKIGKY	0.95	B*15:01
1	531	541	RVLTDGQQIRV	0.95	A*02:06
1	582	589	DPVLVVDF	0.95	B*35:01
1	591	600	SLYPSIMQAH	0.95	A*30:02
1	652	660	KWLSKRKEI	0.95	A*24:02
1	846	854	LLRDPTVKA	0.95	A*02:06
1	921	929	LAVYRKLQL	0.95	B*51:01
1	922	931	AVYRKLQLRR	0.95	A*33:01
1	95	103	CTVGEPLVF	0.96	B*15:01
1	96	106	TVGEPLVFHVY	0.96	B*15:01
1	199	209	RVYDTTEHAVY	0.96	B*35:01
1	207	215	AVYKIVLSS	0.96	A*30:01
1	304	312	CMGEQGFPK	0.96	A*03:01
1	357	366	FPSEYDLLTA	0.96	B*51:01
1	359	367	SEYDLLTAF	0.96	B*53:01
1	416	425	FEVHEPVVGR	0.96	A*31:01
1	468	478	LGKQKDDISYR	0.96	A*31:01
1	474	484	DISYRDIPPLF	0.96	B*57:01
1	571	579	TVINPIPGF	0.96	B*57:01
1	582	589	DPVLVVDF	0.96	B*53:01
1	750	760	KVIYGDTDSLF	0.96	B*57:01
1	819	829	VLMKGVDLIRK	0.96	A*11:01
1	838	848	TSSQILELLLR	0.96	A*68:01
1	915	923	SQNLPHLAV	0.96	B*40:01
1	982	991	GAANILQCLF	0.96	B*57:01
1	127	137	TDIIPSGTVLK	0.97	A*68:01
1	133	141	GTVLKLLGR	0.97	A*03:01
1	154	162	RQRSYFYTR	0.97	A*32:01
1	249	259	GFSTFGWYACR	0.97	A*31:01
1	267	276	ARDAWTELEY	0.97	A*01:01
1	281	289	EDLELRPER	0.97	A*33:01
1	333	340	DGPYTRIL	0.97	B*51:01
1	372	382	RDYDVDFLTGY	0.97	A*30:02
1	436	446	KISGVVPIDMY	0.97	A*32:01
1	463	472	VSKTCLGKQK	0.97	A*30:01
1	502	510	SVLVMDLLR	0.97	A*33:01
1	521	530	IAKLAKIPAR	0.97	A*33:01
1	532	541	VLTDGQQIRV	0.97	A*01:01
1	533	541	LTDGQQIRV	0.97	A*02:01
1	557	567	PVPQGDVPSGY	0.97	B*35:01
1	641	650	KRESLLSTLL	0.97	B*44:02
1	689	697	AVYGFTGVA	0.97	A*02:06
1	751	759	VIYGDTDSL	0.97	A*32:01
1	860	868	SCQSRDWVY	0.97	B*35:01
1	862	869	QSRDWVYR	0.97	A*31:01
1	995	1003	TTTTAAILY	0.97	A*11:01
1	1001	1010	ILYNFLDVPL	0.97	A*02:01
1	69	79	GYVLDGERWSL	0.98	A*23:01
1	190	199	TELVKKKILR	0.98	A*33:01
1	190	197	TELVKKKI	0.98	B*44:03
1	286	295	RPERHDWPPY	0.98	B*07:02
1	352	362	TEIFEFPSEYD	0.98	B*44:02
1	384	391	IANFDLPY	0.98	B*35:01
1	392	401	IIDRATQVYN	0.98	A*01:01
1	407	416	YTKIKTGSTF	0.98	A*32:01
1	502	512	SVLVMDLLRMF	0.98	B*57:01
1	521	530	IAKLAKIPAR	0.98	A*31:01
1	592	599	LYPSIMQA	0.98	A*02:03
1	628	638	HLSGGPVHFVK	0.98	A*11:01
1	818	826	KVLMKGVDL	0.98	B*08:01
1	819	828	VLMKGVDLIR	0.98	A*31:01
1	894	902	DIPVEKLTF	0.98	A*24:02
1	975	983	YFDKIVHGA	0.98	B*08:01
1	978	986	KIVHGAANI	0.98	A*02:03
1	998	1005	TAAILYNF	0.98	B*53:01
1	54	63	VDTDFPPMYF	0.99	B*57:01
1	96	105	TVGEPLVFHV	0.99	A*02:01
1	103	112	FHVYDIVETT	0.99	A*02:06
1	104	112	HVYDIVETT	0.99	A*02:01
1	206	213	HAVYKIVL	0.99	B*51:01
1	346	355	CEPLEDTEIF	0.99	B*44:03
1	360	368	EYDLLTAFF	0.99	B*08:01
1	392	400	IIDRATQVY	0.99	B*53:01
1	398	407	QVYNFDLKKY	0.99	A*32:01
1	459	468	KLDTVSKTCL	0.99	A*02:01
1	607	616	FIPGDSLHLH	0.99	B*35:01
1	675	683	ILDKQQLAI	0.99	B*08:01
1	766	774	YDTETVASF	0.99	B*40:01
1	794	802	EAEKIFQCL	0.99	B*53:01
1	882	890	VLNNSHARL	0.99	A*32:01
1	894	902	DIPVEKLTF	0.99	B*35:01
1	997	1005	TTAAILYNF	0.99	B*35:01
1	76	84	RWSLWSARR	1	A*33:01
1	104	113	HVYDIVETTY	1	B*57:01
1	121	130	VPFRFQTDII	1	B*07:02
1	179	187	ATFGRTPCS	1	A*30:01
1	189	199	TTELVKKKILR	1	A*33:01
1	201	210	YDTTEHAVYK	1	A*03:01
1	353	363	EIFEFPSEYDL	1	B*40:01
1	419	429	HEPVVGRGGFL	1	B*40:01
1	436	446	KISGVVPIDMY	1	B*15:01
1	563	573	VPSGYQGATVI	1	B*53:01
1	606	614	TFIPGDSLH	1	A*30:02
1	11	19	GSRGSGPAS	1.1	A*30:01
1	13	21	RGSGPASAR	1.1	A*30:01
1	16	26	GPASARTQGST	1.1	B*07:02
1	54	62	VDTDFPPMY	1.1	A*30:02
1	55	64	DTDFPPMYFQ	1.1	A*68:01
1	69	79	GYVLDGERWSL	1.1	A*02:01
1	73	83	DGERWSLWSAR	1.1	A*33:01
1	74	82	GERWSLWSA	1.1	B*40:01
1	88	96	APDPQPTCT	1.1	B*07:02
1	94	103	TCTVGEPLVF	1.1	B*57:01
1	95	103	CTVGEPLVF	1.1	A*32:01
1	95	103	CTVGEPLVF	1.1	B*53:01
1	96	105	TVGEPLVFHV	1.1	A*02:03
1	96	104	TVGEPLVFH	1.1	A*03:01
1	119	129	SEVPFRFQTDI	1.1	B*44:02
1	125	134	FQTDIIPSGT	1.1	A*02:06
1	130	139	IPSGTVLKLL	1.1	B*35:01
1	137	146	KLLGRTTAGA	1.1	A*02:03
1	144	154	AGASICVNVFR	1.1	A*31:01
1	148	156	ICVNVFRQR	1.1	A*33:01
1	160	169	YTRAPPGVNI	1.1	A*30:01
1	163	172	APPGVNITHV	1.1	B*07:02
1	163	171	APPGVNITH	1.1	B*07:02
1	171	181	HVLQQSLQATF	1.1	B*57:01
1	188	196	FTTELVKKK	1.1	A*03:01
1	190	199	TELVKKKILR	1.1	A*31:01
1	197	207	ILRVYDTTEHA	1.1	A*02:06
1	200	210	VYDTTEHAVYK	1.1	A*03:01
1	200	209	VYDTTEHAVY	1.1	A*23:01
1	201	209	YDTTEHAVY	1.1	B*44:03
1	214	222	SSSPMMAAL	1.1	B*58:01
1	225	233	RLAACGCEV	1.1	A*02:01
1	245	253	VLDHGFSTF	1.1	B*53:01
1	245	253	VLDHGFSTF	1.1	B*58:01
1	268	276	RDAWTELEY	1.1	B*44:02
1	271	280	WTELEYDCGW	1.1	B*58:01
1	283	292	LELRPERHDW	1.1	B*57:01
1	290	300	HDWPPYRILSF	1.1	B*08:01
1	290	300	HDWPPYRILSF	1.1	B*44:02
1	290	300	HDWPPYRILSF	1.1	B*44:03
1	290	298	HDWPPYRIL	1.1	B*44:03
1	291	300	DWPPYRILSF	1.1	B*08:01
1	319	327	MILQISCVF	1.1	B*53:01
1	320	328	ILQISCVFY	1.1	B*15:01
1	328	336	YTTDRDGPY	1.1	B*15:01
1	331	338	DRDGPYTR	1.1	A*33:01
1	346	355	CEPLEDTEIF	1.1	B*44:02
1	354	361	IFEFPSEY	1.1	A*30:02
1	355	363	FEFPSEYDL	1.1	B*44:02
1	358	368	PSEYDLLTAFF	1.1	A*24:02
1	359	368	SEYDLLTAFF	1.1	B*15:01
1	363	371	LLTAFFALL	1.1	A*02:03
1	364	372	LTAFFALLR	1.1	A*03:01
1	384	392	IANFDLPYI	1.1	A*02:06
1	389	399	LPYIIDRATQV	1.1	B*07:02
1	397	405	TQVYNFDLK	1.1	A*11:01
1	409	417	KIKTGSTFE	1.1	A*30:01
1	420	429	EPVVGRGGFL	1.1	B*07:02
1	437	446	ISGVVPIDMY	1.1	B*58:01
1	439	448	GVVPIDMYQV	1.1	A*02:01
1	441	449	VPIDMYQVC	1.1	B*53:01
1	447	455	QVCRDKLSL	1.1	A*32:01
1	452	460	KLSLSDYKL	1.1	A*02:06
1	459	467	KLDTVSKTC	1.1	A*02:01
1	461	468	DTVSKTCL	1.1	B*08:01
1	462	472	TVSKTCLGKQK	1.1	A*11:01
1	476	486	SYRDIPPLFRS	1.1	A*23:01
1	476	483	SYRDIPPL	1.1	A*24:02
1	476	486	SYRDIPPLFRS	1.1	A*31:01
1	480	488	IPPLFRSGA	1.1	B*07:02
1	487	496	GAAGRAKIGK	1.1	A*11:01
1	488	496	AAGRAKIGK	1.1	A*03:01
1	491	499	RAKIGKYCV	1.1	A*30:01
1	514	524	THVEIAEIAKL	1.1	B*44:02
1	515	523	HVEIAEIAK	1.1	A*68:01
1	532	541	VLTDGQQIRV	1.1	A*02:06
1	550	558	SQEGYILPV	1.1	A*02:03
1	558	568	VPQGDVPSGYQ	1.1	B*35:01
1	572	580	VINPIPGFY	1.1	A*30:01
1	585	593	LVVDFASLY	1.1	A*32:01
1	591	600	SLYPSIMQAH	1.1	A*11:01
1	591	599	SLYPSIMQA	1.1	A*30:02
1	612	620	SLHLHPELT	1.1	A*02:03
1	619	627	LTSQDYETF	1.1	B*15:01
1	629	639	LSGGPVHFVKR	1.1	A*31:01
1	629	636	LSGGPVHF	1.1	B*58:01
1	643	653	ESLLSTLLTKW	1.1	B*53:01
1	645	653	LLSTLLTKW	1.1	A*23:01
1	648	656	TLLTKWLSK	1.1	A*31:01
1	650	658	LTKWLSKRK	1.1	A*03:01
1	652	660	KWLSKRKEI	1.1	A*23:01
1	652	661	KWLSKRKEIR	1.1	A*31:01
1	653	661	WLSKRKEIR	1.1	A*33:01
1	662	672	KTLASCKDPTM	1.1	B*58:01
1	669	678	DPTMKTILDK	1.1	A*68:01
1	673	681	KTILDKQQL	1.1	A*30:01
1	673	683	KTILDKQQLAI	1.1	B*57:01
1	675	685	ILDKQQLAIKV	1.1	A*02:01
1	685	693	VTCNAVYGF	1.1	A*23:01
1	708	715	ETVTLQGR	1.1	A*33:01
1	710	720	VTLQGRRMLEK	1.1	A*30:01
1	720	728	KSQVFVEAI	1.1	B*58:01
1	727	736	AISPSHLACL	1.1	B*07:02
1	741	750	VDTSTEARFK	1.1	A*11:01
1	745	753	TEARFKVIY	1.1	A*30:02
1	766	774	YDTETVASF	1.1	B*35:01
1	784	794	KSLFNDPIRLE	1.1	A*02:01
1	793	802	LEAEKIFQCL	1.1	B*44:02
1	795	805	AEKIFQCLLLL	1.1	B*44:02
1	795	805	AEKIFQCLLLL	1.1	B*44:03
1	805	813	LTKKRYVGI	1.1	A*30:01
1	814	822	LTDEKVLMK	1.1	A*68:01
1	825	833	DLIRKTACK	1.1	A*68:01
1	826	834	LIRKTACKF	1.1	A*32:01
1	844	852	ELLLRDPTV	1.1	A*02:01
1	846	853	LLRDPTVK	1.1	A*03:01
1	859	868	TSCQSRDWVY	1.1	A*30:02
1	875	883	GIIKIISVL	1.1	A*02:01
1	881	889	SVLNNSHAR	1.1	A*03:01
1	882	891	VLNNSHARLV	1.1	A*02:03
1	894	902	DIPVEKLTF	1.1	B*53:01
1	900	908	LTFTTELGR	1.1	A*03:01
1	911	920	SEYKSQNLPH	1.1	B*44:02
1	915	923	SQNLPHLAV	1.1	A*32:01
1	915	924	SQNLPHLAVY	1.1	A*32:01
1	915	923	SQNLPHLAV	1.1	B*08:01
1	944	953	VFIHAPGKLK	1.1	A*11:01
1	962	970	HVKRHGLQV	1.1	A*02:03
1	969	978	QVAVDLYFDK	1.1	A*11:01
1	975	983	YFDKIVHGA	1.1	A*02:01
1	995	1003	TTTTAAILY	1.1	A*68:01
1	995	1003	TTTTAAILY	1.1	B*57:01
1	995	1005	TTTTAAILYNF	1.1	B*57:01
1	1002	1010	LYNFLDVPL	1.1	A*23:01
1	1	10	MDFFNPFLDR	1.2	A*31:01
1	11	20	GSRGSGPASA	1.2	A*30:01
1	13	21	RGSGPASAR	1.2	A*03:01
1	30	38	SAMPRICRL	1.2	A*30:01
1	44	53	RETGIPGVVP	1.2	B*40:01
1	44	51	RETGIPGV	1.2	B*40:01
1	61	70	MYFQGPCRGY	1.2	A*23:01
1	70	79	YVLDGERWSL	1.2	A*02:03
1	72	80	LDGERWSLW	1.2	B*44:03
1	78	87	SLWSARRGTV	1.2	A*02:03
1	98	105	GEPLVFHV	1.2	B*40:01
1	117	125	RCSEVPFRF	1.2	B*53:01
1	127	136	TDIIPSGTVL	1.2	B*40:01
1	132	141	SGTVLKLLGR	1.2	A*68:01
1	171	181	HVLQQSLQATF	1.2	B*58:01
1	212	222	VLSSSPMMAAL	1.2	A*02:01
1	240	248	ASRRFVLDH	1.2	A*30:01
1	244	253	FVLDHGFSTF	1.2	B*58:01
[truncated: 4,218 more rows]

## Sheet: Lalign_Autoreactivity_Crosschek
			Colobine gammaherpesvirus 1 QDQ69216
Seq #	Peptide start	Peptide end	Peptide	IEDB consensus percentile rank	Allele		Antigen(s)	Lalign_E_Value	Score_From_Matlab_Alignment
1	45	54	ETGIPGVVPV	0.01	A*68:02		10	0.24	13
1	104	113	HVYDIVETTY	0.01	A*26:01		12	0.00068	13.33
1	154	162	RQRSYFYTR	0.01	A*31:01		11	/	9.67
1	173	181	LQQSLQATF	0.01	B*15:01		12	/	10.33
1	199	209	RVYDTTEHAVY	0.01	A*30:02		30, 31	0.004, 0.015	12
1	232	242	EVFESNVDASR	0.01	A*68:01		22	0.023	11.67
1	353	361	EIFEFPSEY	0.01	A*26:01		3	/	10.33
1	359	367	SEYDLLTAF	0.01	B*44:02		22	/	9.33
1	359	367	SEYDLLTAF	0.01	B*44:03		22	/	9.33
1	391	399	YIIDRATQV	0.01	A*02:03		11	/	10
1	391	399	YIIDRATQV	0.01	A*02:06		11	/	10
1	398	406	QVYNFDLKK	0.01	A*11:01		13	/	9.67
1	414	422	STFEVHEPV	0.01	A*68:02		15	/	12.67
1	417	425	EVHEPVVGR	0.01	A*33:01		16	/	10
1	417	425	EVHEPVVGR	0.01	A*68:01		16	/	10
1	476	484	SYRDIPPLF	0.01	A*23:01		18	/	11.67
1	476	484	SYRDIPPLF	0.01	A*24:02		18	/	11.67
1	510	518	RMFQTHVEI	0.01	A*32:01		4, 6	/	10
1	572	580	VINPIPGFY	0.01	A*30:02		4, 6	/	12.67
1	591	599	SLYPSIMQA	0.01	A*02:03		36, 37	/	9.67
1	642	650	RESLLSTLL	0.01	B*40:01		25	/	8.67
1	644	652	SLLSTLLTK	0.01	A*03:01		35	/	8
1	716	724	RMLEKSQVF	0.01	A*32:01		1	/	10.33
1	716	724	RMLEKSQVF	0.01	B*15:01		1	/	10.33
1	745	753	TEARFKVIY	0.01	B*44:03		12, 16	/	8.67
1	752	760	IYGDTDSLF	0.01	A*24:02		4, 6	/	10.33
1	915	924	SQNLPHLAVY	0.01	B*15:01		29	0.00074	12.33
1	922	930	AVYRKLQLR	0.01	A*31:01		30	/	11
1	2	10	DFFNPFLDR	0.02	A*33:01		3	/	10.67
1	27	35	TPASAMPRI	0.02	B*51:01		4, 6	/	9.33
1	130	138	IPSGTVLKL	0.02	B*51:01		4, 6	/	11.67
1	199	209	RVYDTTEHAVY	0.02	B*15:01		30, 31	0.004, 0.015	12
1	391	399	YIIDRATQV	0.02	A*02:01		11	/	10
1	392	400	IIDRATQVY	0.02	A*01:01		11	/	10
1	470	478	KQKDDISYR	0.02	A*31:01		21	/	10.67
1	516	524	VEIAEIAKL	0.02	B*40:01		33	/	10.67
1	571	579	TVINPIPGF	0.02	A*26:01		5	/	12.67
1	591	599	SLYPSIMQA	0.02	A*02:01		36, 37	/	9.67
1	591	599	SLYPSIMQA	0.02	A*02:06		36, 37	/	9.67
1	745	753	TEARFKVIY	0.02	B*44:02		12, 16	/	8.67
1	752	760	IYGDTDSLF	0.02	A*23:01		4, 6	/	10.33
1	785	793	SLFNDPIRL	0.02	A*02:01		24	/	11
1	837	845	ETSSQILEL	0.02	A*68:02		12	/	9.67
1	871	879	GLPEGIIKI	0.02	A*02:03		4, 6	/	13
			Marseillevirus LCMAC101 QBK85853.1
Seq #	Peptide start	Peptide end	Peptide	IEDB consensus percentile rank	Allele
1	36	44	RTTPSMVAF	0.01	A*32:01		1	/	14.67
1	126	134	KMKEIAESK	0.01	A*30:01		1	/	12
1	129	137	EIAESKIGR	0.01	A*68:01		1, 9, 15	/	9.33
1	131	139	AESKIGRKL	0.01	B*44:02		9	/	11.33
1	131	139	AESKIGRKL	0.01	B*44:03		9	/	11.33
1	215	223	TIDDGIFEV	0.01	A*02:06		1	/	17
1	316	324	NTMNPVDSV	0.01	A*68:02		1	/	11
1	344	352	STRIPKIQK	0.01	A*30:01		1	/	17.33
1	355	363	SEYFNGKEL	0.01	B*40:01		1	/	15
1	406	415	ETAGGIMTNL	0.01	A*68:02		1	0.00011	16
1	422	430	IPYKASNVF	0.01	B*35:01		1	/	11.33
1	425	433	KASNVFTTY	0.01	A*30:02		1	/	9.67
1	519	527	RMVREAQEY	0.01	B*15:01		8	/	11.67
1	563	572	KSLAEENLKW	0.01	B*57:01		1, 27	0.059, 0.011	10
1	563	572	KSLAEENLKW	0.01	B*58:01		1, 27	0.059, 0.011	10
1	131	139	AESKIGRKL	0.02	B*40:01		9	/	11.33
1	215	223	TIDDGIFEV	0.02	A*02:01		1	/	17
1	296	305	DFYSSLTRAR	0.02	A*33:01		1	0.00035	13.33
1	349	357	KIQKMLSEY	0.02	A*30:02		1	/	11.33
1	350	358	IQKMLSEYF	0.02	B*15:01		1	/	12
1	422	429	IPYKASNV	0.02	B*51:01		25	/	9
1	422	430	IPYKASNVF	0.02	B*53:01		1	/	11.33
1	437	445	QPAVTIQVF	0.02	B*35:01		1	/	14.33
1	437	445	QPAVTIQVF	0.02	B*53:01		1	/	14.33
1	60	68	AVNPTNTIF	0.03	B*15:01		1	/	13.33
1	316	326	NTMNPVDSVLR	0.03	A*68:01		1	0.0048	12.67
1	382	390	AIIAGVKEV	0.03	A*02:03		15	/	9.33
1	422	430	IPYKASNVF	0.03	B*51:01		1	/	11.33
1	425	433	KASNVFTTY	0.03	B*15:01		1	/	9.67
			Marseillevirus LCMAC201 QBK87512.1
Seq #	Peptide start	Peptide end	Peptide	IEDB consensus percentile rank	Allele
1	36	44	RTTPSYVAF	0.01	A*32:01		1	/	17.33
1	125	133	KMKTIAESY	0.01	A*30:02		1	/	12.33
1	125	133	KMKTIAESY	0.01	B*15:01		1	/	12.33
1	137	145	EVTDAVITV	0.01	A*68:02		1	/	11.33
1	140	148	DAVITVPAY	0.01	B*35:01		1	/	15.67
1	210	218	TLDGGLFEV	0.01	A*02:01		1	/	14.33
1	279	288	ASIEIESLYK	0.01	A*11:01		1	0.00028	13.67
1	279	287	ASIEIESLY	0.01	A*30:02		1	/	13.33
1	403	411	ETNGAVMTK	0.01	A*68:01		1	/	13
1	407	415	AVMTKLIER	0.01	A*31:01		1	/	13
			Marseillevirus LCMAC202 QBK87831.1
Seq #	Peptide start	Peptide end	Peptide	IEDB consensus percentile rank	Allele
1	36	44	RTTPSVVAF	0.01	A*32:01		1	/	14.33
1	60	68	AMNPENTIF	0.01	B*15:01		1	/	15.67
1	104	112	KTRTNQKSK	0.01	A*30:01		17	/	10.67
1	126	134	KMKAIAESY	0.01	A*30:02		1	/	12.33
1	126	134	KMKAIAESY	0.01	B*15:01		1	/	12.33
1	141	149	DAVVTVPAY	0.01	B*35:01		1	/	16
1	211	219	TLDEGLFEV	0.01	A*02:01		1	/	14.33
1	211	219	TLDEGLFEV	0.01	A*02:06		1	/	14.33
1	285	294	ESLDDGIDFY	0.01	A*01:01		8	0.0074	11.67
1	286	294	SLDDGIDFY	0.01	A*01:01		8	/	11.67
1	404	412	ETAGKVMTR	0.01	A*33:01		1	/	12.33
1	404	412	ETAGKVMTR	0.01	A*68:01		1	/	12.33
1	408	416	KVMTRLIER	0.01	A*31:01		1	/	12

## Sheet: Autoreactive_Putative_T_Cell_Ep
			Colobine gammaherpesvirus 1 QDQ69216
Seq #	Peptide start	Peptide end	Peptide	IEDB consensus percentile rank	Allele		Antigen(s)	Lalign_E_Value	Score_From_Matlab_Alignment
1	104	113	HVYDIVETTY	0.01	A*26:01		12	0.00068	13.33
1	915	924	SQNLPHLAVY	0.01	B*15:01		29	0.00074	12.33
			Marseillevirus LCMAC101 QBK85853.1
Seq #	Peptide start	Peptide end	Peptide	IEDB consensus percentile rank	Allele
1	406	415	ETAGGIMTNL	0.01	A*68:02		1	0.00011	16
1	296	305	DFYSSLTRAR	0.02	A*33:01		1	0.00035	13.33
			Marseillevirus LCMAC201 QBK87512.1
Seq #	Peptide start	Peptide end	Peptide	IEDB consensus percentile rank	Allele
1	279	288	ASIEIESLYK	0.01	A*11:01		1	0.00028	13.67
