# Supplementary material for: Mining the capacity of human-associated microorganisms to trigger rheumatoid arthritis—A systematic immunoinformatics analysis of T cell epitopes
Source: PLoS One. 2021 Jun 29;16(6):e0253918. doi: 10.1371/journal.pone.0253918 (PMC8241107; doi:10.1371/journal.pone.0253918)
Supplement: S6 File — (XLSX) [file pone.0253918.s016.xlsx]

## Sheet: Epitope_Clustering_Results
Cluster.Sub-Cluster Number	Peptide Number	Alignment	Position	Description	Peptide
1.1	Consensus	GXXXXVLMDVNPLTLGIE	-	-	-
1.1	1	GTSEVVLMDVNPLTL---	1	seq158	GTSEVVLMDVNPLTL
1.1	2	-VKDVVLLDVTPLSLG--	2	seq61	VKDVVLLDVTPLSLG
1.1	3	--EDLILMDVNPLTLGI-	3	seq161, seq166, seq167, seq173, seq174, seq179	EDLILMDVNPLTLGI
1.1	4	--SSVVLMDVNPLTLGI-	3	seq243	SSVVLMDVNPLTLGI
1.1	5	--EELLLMDVNPLTLGI-	3	seq279	EELLLMDVNPLTLGI
1.1	6	--KDLVLMDVNPLTLGI-	3	seq310	KDLVLMDVNPLTLGI
1.1	7	--KDVLLIDVTPLSLGI-	3	seq72	KDVLLIDVTPLSLGI
1.1	8	--EEIVLMDVNPLTLGI-	3	seq187, seq307, seq314	EEIVLMDVNPLTLGI
1.1	9	--SEIVLMDVNPLTLGI-	3	seq142, seq147, seq151, seq213, seq219, seq225, seq230	SEIVLMDVNPLTLGI
1.1	10	--EDIVLMDVNPLTLGI-	3	seq192, seq319	EDIVLMDVNPLTLGI
1.1	11	--DKVLLLDVNPLTLGI-	3	seq117, seq121, seq128, seq248, seq252	DKVLLLDVNPLTLGI
1.1	12	--SGIVLMDVNPLTLGI-	3	seq133, seq136	SGIVLMDVNPLTLGI
1.1	13	--EDVVLMDVNPLTLGI-	3	seq283, seq303	EDVVLMDVNPLTLGI
1.1	14	--SSIVLMDVNPLTLGI-	3	seq130	SSIVLMDVNPLTLGI
1.1	15	--GSLVLMDVNPLTLGI-	3	seq260	GSLVLMDVNPLTLGI
1.1	16	--ADIVLMDVNPLTLGI-	3	seq207	ADIVLMDVNPLTLGI
1.1	17	--KDVLLLDVTPLSLGI-	3	seq66, seq68	KDVLLLDVTPLSLGI
1.1	18	--AEVVLMDVNPLTMGI-	3	seq154	AEVVLMDVNPLTMGI
1.1	19	--KDVVLMDVNPLTLGI-	3	seq234	KDVVLMDVNPLTLGI
1.1	20	---DLLLLDVNPLTLGIE	4	seq198	DLLLLDVNPLTLGIE
1.2	Consensus	XVXDXLLLDVTPLSLGIE	-	-	-
1.2	1	QVEDVLLLDVAPLSL---	1	seq91	QVEDVLLLDVAPLSL
1.2	2	GRRDLLLLDVVPLSL---	1	seq15	GRRDLLLLDVVPLSL
1.2	3	DVKDVLLLDVTPLSL---	1	seq4, seq10, seq13	DVKDVLLLDVTPLSL
1.2	4	EVKDVLLLDVTPLSL---	1	seq8, seq47, seq53	EVKDVLLLDVTPLSL
1.2	5	EVKDILLLDVTPLSL---	1	seq75	EVKDILLLDVTPLSL
1.2	6	-VEDVLLLDVTPLSLG--	2	seq38, seq41, seq43	VEDVLLLDVTPLSLG
1.2	7	---NLLLLDITPLSLGIE	4	seq58	NLLLLDITPLSLGIE
1.2	8	---DVLLIDVTPLSLGIE	4	seq64, seq84, seq87	DVLLIDVTPLSLGIE
1.2	9	---EILLLDVAPLSLGIE	4	seq183	EILLLDVAPLSLGIE
1.2	10	---DLLLLDVAPLSLGIE	4	seq202, seq350, seq362, seq370, seq378, seq386	DLLLLDVAPLSLGIE
1.2	11	---SILLLDVAPLSLGIE	4	seq266, seq270, seq274	SILLLDVAPLSLGIE
1.3	Singleton	DAIVLLDVNPLTMGI	-	seq31	DAIVLLDVNPLTMGI
1.4	Singleton	GDVKGLLLLDVTPLS	-	seq35, seq115	GDVKGLLLLDVTPLS
2.1	Consensus	PQIEVTFEIDANGILKVXA	-	-	-
2.1	1	PQIEVTFEIDANGIL----	1	seq30, seq119, seq123, seq253, seq326, seq336	PQIEVTFEIDANGIL
2.1	2	PQIEVTFDIDANGIV----	1	seq3, seq7, seq34, seq63, seq70, seq86, seq113	PQIEVTFDIDANGIV
2.1	3	PQIEVTFEIDANGLL----	1	seq125	PQIEVTFEIDANGLL
2.1	4	PQIEVTFEIDANGIM----	1	seq199, seq233	PQIEVTFEIDANGIM
2.1	5	PQIEVTFEVDANGIL----	1	seq249	PQIEVTFEVDANGIL
2.1	6	PQIEVSFELDPNGIL----	1	seq304	PQIEVSFELDPNGIL
2.1	7	PKIEVTFDIDANGIV----	1	seq83	PKIEVTFDIDANGIV
2.1	8	-QIEVTFEIDGNGILK---	2	seq323	QIEVTFEIDGNGILK
2.1	9	----VTFALDANGILKVEA	5	seq286	VTFALDANGILKVEA
2.1	10	----VTFSLDANGILKVEA	5	seq255, seq352, seq356, seq372, seq380	VTFSLDANGILKVEA
2.1	11	----VSFELDANGILKVTA	5	seq143, seq148, seq152, seq171, seq214, seq220, seq226, seq231	VSFELDANGILKVTA
2.1	12	----VSFELDANGILKVSA	5	seq131, seq134, seq137, seq165, seq178, seq188, seq194, seq245, seq262, seq278, seq308, seq316, seq320	VSFELDANGILKVSA
2.1	13	----VSFELDANGILRVTA	5	seq208	VSFELDANGILRVTA
2.1	14	----VTFDIDANGIVHVSA	5	seq46, seq52	VTFDIDANGIVHVSA
2.1	15	----VTFEIDANGILKVSA	5	seq129, seq241	VTFEIDANGILKVSA
2.1	16	----VTFELDANGILRVSA	5	seq235	VTFELDANGILRVSA
2.1	17	----VTFEIDANGILKVAA	5	seq331, seq342	VTFEIDANGILKVAA
3.1	Consensus	RIINEPTAAALAYGLDK	-	-	-
3.1	1	RVVNEPTAAALAYGL--	1	seq132, seq135, seq138, seq172, seq236, seq246, seq263	RVVNEPTAAALAYGL
3.1	2	-IVNEPTAAALAYGVD-	2	seq81, seq103, seq105, seq108, seq112	IVNEPTAAALAYGVD
3.1	3	-IVNEPTAAAIAYGLD-	2	seq124, seq153, seq157, seq186, seq191, seq239, seq257, seq285, seq289, seq293, seq297, seq306, seq313, seq324, seq328, seq333, seq339, seq354, seq358, seq374, seq382	IVNEPTAAAIAYGLD
3.1	4	-IINEPTAAALAYGME-	2	seq5	IINEPTAAALAYGME
3.1	5	-IVNEPTAAALAYGLD-	2	seq9, seq19, seq311	IVNEPTAAALAYGLD
3.1	6	-IINEPTAAALAYGMD-	2	seq11, seq14	IINEPTAAALAYGMD
3.1	7	-IINEPTAAALAYGLD-	2	seq20, seq24, seq39, seq42, seq44, seq50, seq56, seq62, seq95	IINEPTAAALAYGLD
3.1	8	-IINEPTAAAIAYGLD-	2	seq28, seq99, seq100, seq116, seq120, seq127, seq181, seq196, seq201, seq247, seq251, seq345, seq349, seq361, seq365, seq369, seq377, seq385	IINEPTAAAIAYGLD
3.1	9	-IINEPTAAALAYGLE-	2	seq65, seq85, seq88, seq92	IINEPTAAALAYGLE
3.1	10	-IVNEPTAAALAYGLE-	2	seq73	IVNEPTAAALAYGLE
3.1	11	-IINEPTAAALAYGID-	2	seq82	IINEPTAAALAYGID
3.1	12	-IINEPTAAALAYGAD-	2	seq114	IINEPTAAALAYGAD
3.1	13	--VNEPTAAAIAYGLDK	3	seq140, seq145, seq150, seq162, seq175, seq205, seq211, seq217, seq223, seq228, seq276, seq317	VNEPTAAAIAYGLDK
3.1	14	--INEPTAAAIAYGLNK	3	seq232	INEPTAAAIAYGLNK
3.1	15	--INEPTAAAIAYGFDK	3	seq265, seq269, seq273	INEPTAAAIAYGFDK
3.1	16	--VNEPTAAAIAYGLDM	3	seq281, seq301	VNEPTAAAIAYGLDM
4.1	Consensus	DEXVAXGAAXQAGVL	-	-	-
4.1	1	DECVAIGAAIQAAVL	1	seq32, seq33	DECVAIGAAIQAAVL
4.1	2	DEAVGLGAAIQAGVL	1	seq60	DEAVGLGAAIQAGVL
4.1	3	DEVVAIGAAIQGAVL	1	seq2	DEVVAIGAAIQGAVL
4.1	4	DEVVAVGAAIQGAIL	1	seq78, seq101, seq107, seq109	DEVVAVGAAIQGAIL
4.1	5	DEAVAYGAAVQAGVL	1	seq27, seq256, seq284, seq353, seq357, seq373, seq381	DEAVAYGAAVQAGVL
4.1	6	DEVVALGASLQAGVL	1	seq6	DEVVALGASLQAGVL
4.1	7	DEAVAYGAAVQAGIL	1	seq169, seq197	DEAVAYGAAVQAGIL
4.1	8	DEAVAFGAAVQAGVL	1	seq185, seq190, seq280, seq300, seq305, seq312	DEAVAFGAAVQAGVL
4.1	9	DEVVALGAAVQAAII	1	seq12	DEVVALGAAVQAAII
4.1	10	DESVAIGAAVQAGVL	1	seq45, seq49, seq51, seq55	DESVAIGAAVQAGVL
4.1	11	DEVVALGAAIQAGVL	1	seq74, seq90	DEVVALGAAIQAGVL
4.2	Consensus	DEAVAYGAAVQAAILS	-	-	-
4.2	1	DEAVAYGAAVQAAIL-	1	seq200, seq203, seq364, seq367	DEAVAYGAAVQAAIL
4.2	2	-EAVAYGAAVQAAILS	2	seq96, seq97, seq180, seq184, seq264, seq267, seq268, seq271, seq272, seq275, seq348, seq351, seq360, seq363, seq368, seq371, seq376, seq379, seq384, seq387	EAVAYGAAVQAAILS
4.3	Consensus	DEVVAQGAAIQGAIXQ	-	-	-
4.3	1	DEVVAQGAAIQGAIM-	1	seq93	DEVVAQGAAIQGAIM
4.3	2	-EVVAQGAAIQGAILQ	2	seq22	EVVAQGAAIQGAILQ
5.1	Consensus	LXVLRIVNEPTAAAL	-	-	-
5.1	1	LNVLRIVNEPTAAAI	1	seq193, seq315	LNVLRIVNEPTAAAI
5.1	2	LEVMRIINEPTAASL	1	seq36	LEVMRIINEPTAASL
5.1	3	LDVLRIVNEPTAAAL	1	seq17	LDVLRIVNEPTAAAL
5.1	4	LNVQRIVNEPTAAAL	1	seq71, seq79, seq102, seq110	LNVQRIVNEPTAAAL
5.1	5	LNVRRIVNEPTAAAL	1	seq104, seq106	LNVRRIVNEPTAAAL
5.1	6	LTVLRIVNEPTAAAI	1	seq240, seq325, seq330, seq341	LTVLRIVNEPTAAAI
5.1	7	LTILRIVNEPTAAAI	1	seq334	LTILRIVNEPTAAAI
5.2	Singleton	IEVKRIINEPTAASL	-	seq77	IEVKRIINEPTAASL
6.1	Consensus	IDRMVAEAEEFAEEDX	-	-	-
6.1	1	IDRMVAEAAEFAEED-	1	seq141, seq146, seq212, seq218, seq224, seq229, seq282, seq302	IDRMVAEAAEFAEED
6.1	2	IDRMVAEAEEFAEED-	1	seq155, seq159	IDRMVAEAEEFAEED
6.1	3	IDRMVAEAEEFAEAD-	1	seq164, seq170, seq177	IDRMVAEAEEFAEAD
6.1	4	IERMVAEAEMFAEED-	1	seq204	IERMVAEAEMFAEED
6.1	5	IDRMVQEAEEFAEED-	1	seq250, seq254	IDRMVQEAEEFAEED
6.1	6	-ERMVAEAEEFAEQDE	2	seq291, seq295, seq299	ERMVAEAEEFAEQDE
6.1	7	-ERMQQEAEVFAEEDR	2	seq57	ERMQQEAEVFAEEDR
7.1	Consensus	GKVEIIVNDQGNRIT	-	-	-
7.1	1	GKVEIFVNDQGNRIT	1	seq139, seq144, seq149, seq210, seq215, seq221, seq227	GKVEIFVNDQGNRIT
7.1	2	GKVEIIVNDQGNRIT	1	seq163, seq168, seq176, seq206, seq259, seq318	GKVEIIVNDQGNRIT
7.1	3	GKVEIIANDQGNRIT	1	seq242	GKVEIIANDQGNRIT
7.1	4	GKVDIIVNDQGNRIT	1	seq244	GKVDIIVNDQGNRIT
7.1	5	GHVEIILNDQGNRIT	1	seq277	GHVEIILNDQGNRIT
8.1	Consensus	AGTIAGLTILRIVNE	-	-	-
8.1	1	AGTIAGLQILRIINE	1	seq347	AGTIAGLQILRIINE
8.1	2	AGTIAGLTVLCIVNK	1	seq321	AGTIAGLTVLCIVNK
8.1	3	AGTIAGLTILRIVNE	1	seq337	AGTIAGLTILRIVNE
9.1	Consensus	PQEISAMILQKLKXD	-	-	-
9.1	1	PQEISAMIVQKLKAD	1	seq37, seq40	PQEISAMIVQKLKAD
9.1	2	PQEISAMVLQKLKQD	1	seq48, seq54, seq59	PQEISAMVLQKLKQD
9.1	3	PQEISAMILQKMKKT	1	seq80, seq111	PQEISAMILQKMKKT
10.1	Consensus	FSETLTRSKFEELNX	-	-	-
10.1	1	FSETLTRSKFEELNM	1	seq126	FSETLTRSKFEELNM
10.1	2	FSETLTRSKFEELNI	1	seq322, seq327, seq332, seq338, seq343	FSETLTRSKFEELNI
11.1	Consensus	ITPSXVAFTEEERLX	-	-	-
11.1	1	ITPSYVAFTEEERLV	1	seq195, seq309	ITPSYVAFTEEERLV
11.1	2	ITPSWVAFTEEERLI	1	seq237	ITPSWVAFTEEERLI
12.1	Singleton	NTFYAVKRLIGRRYD	-	seq1	NTFYAVKRLIGRRYD
13.1	Singleton	SKTQDILLLDVAPLS	-	seq366	SKTQDILLLDVAPLS
14.1	Singleton	KLIHRNSTVPATATT	-	seq16	KLIHRNSTVPATATT
15.1	Singleton	VMTTLIKRNTAIPTK	-	seq258, seq287, seq355, seq359, seq375, seq383	VMTTLIKRNTAIPTK
16.1	Singleton	DGVFKVLATNGDTYL	-	seq18	DGVFKVLATNGDTYL
17.1	Singleton	LNVSVTLTREKFEEL	-	seq21	LNVSVTLTREKFEEL
18.1	Singleton	EDVVQPIIAKLYQGQ	-	seq29	EDVVQPIIAKLYQGQ
19.1	Singleton	PLEVIFEYDSDGIIH	-	seq23, seq94	PLEVIFEYDSDGIIH
20.1	Singleton	VMEHFIKLYKKKKGK	-	seq25	VMEHFIKLYKKKKGK
21.1	Singleton	DFDQRVMEHFIKLYK	-	seq26	DFDQRVMEHFIKLYK
22.1	Singleton	DNRLIEYFVKQYKKK	-	seq346	DNRLIEYFVKQYKKK
23.1	Singleton	EMQFEVLSTNGDTFL	-	seq67, seq69	EMQFEVLSTNGDTFL
24.1	Singleton	NKSLGTFRLDGIPPA	-	seq76	NKSLGTFRLDGIPPA
25.1	Singleton	NKLGKFELNGIAPAP	-	seq118, seq122	NKLGKFELNGIAPAP
26.1	Singleton	TPEEVSAMVLQKMKE	-	seq290, seq294, seq298	TPEEVSAMVLQKMKE
27.1	Singleton	AEAYLGNKVTHAVVT	-	seq329, seq335, seq340	AEAYLGNKVTHAVVT
28.1	Singleton	TPSMVAFRADGEVLV	-	seq89	TPSMVAFRADGEVLV
29.1	Singleton	DYSVTVSRARFEELC	-	seq98	DYSVTVSRARFEELC
30.1	Singleton	RITPSYVAFTPERLV	-	seq288, seq292, seq296	RITPSYVAFTPERLV
31.1	Singleton	TRTIFDIKRLIGRKW	-	seq156, seq160	TRTIFDIKRLIGRKW
32.1	Singleton	RNTIFDIKRMIGQKF	-	seq189	RNTIFDIKRMIGQKF
33.1	Singleton	CVGIYRDDRIEIIAN	-	seq182	CVGIYRDDRIEIIAN
34.1	Singleton	DQRVSDYFVKLYNKK	-	seq209	DQRVSDYFVKLYNKK
35.1	Singleton	KNQFAANPTRTIYDV	-	seq216, seq222	KNQFAANPTRTIYDV
36.1	Singleton	AAKNQFSSNPARTIF	-	seq261	AAKNQFSSNPARTIF
37.1	Singleton	KTEWLEENPAAEAED	-	seq238	KTEWLEENPAAEAED
38.1	Singleton	SAKNAFHSNPTNTVF	-	seq344	SAKNAFHSNPTNTVF

## Sheet: Input_Sequences_for_Clustering
No.	Epitope_Sequence
1	NTFYAVKRLIGRRYD	No_PubMed_Bacteria
2	DEVVAIGAAIQGAVL
3	PQIEVTFDIDANGIV
4	DVKDVLLLDVTPLSL
5	IINEPTAAALAYGME
6	DEVVALGASLQAGVL
7	PQIEVTFDIDANGIV
8	EVKDVLLLDVTPLSL
9	IVNEPTAAALAYGLD
10	DVKDVLLLDVTPLSL
11	IINEPTAAALAYGMD
12	DEVVALGAAVQAAII
13	DVKDVLLLDVTPLSL
14	IINEPTAAALAYGMD
15	GRRDLLLLDVVPLSL
16	KLIHRNSTVPATATT
17	LDVLRIVNEPTAAAL
18	DGVFKVLATNGDTYL
19	IVNEPTAAALAYGLD
20	IINEPTAAALAYGLD
21	LNVSVTLTREKFEEL
22	EVVAQGAAIQGAILQ
23	PLEVIFEYDSDGIIH
24	IINEPTAAALAYGLD
25	VMEHFIKLYKKKKGK
26	DFDQRVMEHFIKLYK
27	DEAVAYGAAVQAGVL
28	IINEPTAAAIAYGLD
29	EDVVQPIIAKLYQGQ
30	PQIEVTFEIDANGIL
31	DAIVLLDVNPLTMGI
32	DECVAIGAAIQAAVL
33	DECVAIGAAIQAAVL
34	PQIEVTFDIDANGIV
35	GDVKGLLLLDVTPLS
36	LEVMRIINEPTAASL
37	PQEISAMIVQKLKAD
38	VEDVLLLDVTPLSLG
39	IINEPTAAALAYGLD
40	PQEISAMIVQKLKAD
41	VEDVLLLDVTPLSLG
42	IINEPTAAALAYGLD
43	VEDVLLLDVTPLSLG
44	IINEPTAAALAYGLD
45	DESVAIGAAVQAGVL
46	VTFDIDANGIVHVSA
47	EVKDVLLLDVTPLSL
48	PQEISAMVLQKLKQD
49	DESVAIGAAVQAGVL
50	IINEPTAAALAYGLD
51	DESVAIGAAVQAGVL
52	VTFDIDANGIVHVSA
53	EVKDVLLLDVTPLSL
54	PQEISAMVLQKLKQD
55	DESVAIGAAVQAGVL
56	IINEPTAAALAYGLD
57	ERMQQEAEVFAEEDR
58	NLLLLDITPLSLGIE
59	PQEISAMVLQKLKQD
60	DEAVGLGAAIQAGVL
61	VKDVVLLDVTPLSLG
62	IINEPTAAALAYGLD
63	PQIEVTFDIDANGIV
64	DVLLIDVTPLSLGIE
65	IINEPTAAALAYGLE
66	KDVLLLDVTPLSLGI
67	EMQFEVLSTNGDTFL
68	KDVLLLDVTPLSLGI
69	EMQFEVLSTNGDTFL
70	PQIEVTFDIDANGIV
71	LNVQRIVNEPTAAAL
72	KDVLLIDVTPLSLGI
73	IVNEPTAAALAYGLE
74	DEVVALGAAIQAGVL
75	EVKDILLLDVTPLSL
76	NKSLGTFRLDGIPPA
77	IEVKRIINEPTAASL
78	DEVVAVGAAIQGAIL
79	LNVQRIVNEPTAAAL
80	PQEISAMILQKMKKT
81	IVNEPTAAALAYGVD
82	IINEPTAAALAYGID
83	PKIEVTFDIDANGIV
84	DVLLIDVTPLSLGIE
85	IINEPTAAALAYGLE
86	PQIEVTFDIDANGIV
87	DVLLIDVTPLSLGIE
88	IINEPTAAALAYGLE
89	TPSMVAFRADGEVLV
90	DEVVALGAAIQAGVL
91	QVEDVLLLDVAPLSL
92	IINEPTAAALAYGLE
93	DEVVAQGAAIQGAIM
94	PLEVIFEYDSDGIIH
95	IINEPTAAALAYGLD
96	EAVAYGAAVQAAILS	PubMed_Bacteria
97	EAVAYGAAVQAAILS
98	DYSVTVSRARFEELC
99	IINEPTAAAIAYGLD
100	IINEPTAAAIAYGLD
101	DEVVAVGAAIQGAIL
102	LNVQRIVNEPTAAAL
103	IVNEPTAAALAYGVD
104	LNVRRIVNEPTAAAL
105	IVNEPTAAALAYGVD
106	LNVRRIVNEPTAAAL
107	DEVVAVGAAIQGAIL
108	IVNEPTAAALAYGVD
109	DEVVAVGAAIQGAIL
110	LNVQRIVNEPTAAAL
111	PQEISAMILQKMKKT
112	IVNEPTAAALAYGVD
113	PQIEVTFDIDANGIV
114	IINEPTAAALAYGAD
115	GDVKGLLLLDVTPLS
116	IINEPTAAAIAYGLD	No_PubMed_Fungi
117	DKVLLLDVNPLTLGI
118	NKLGKFELNGIAPAP
119	PQIEVTFEIDANGIL
120	IINEPTAAAIAYGLD
121	DKVLLLDVNPLTLGI
122	NKLGKFELNGIAPAP
123	PQIEVTFEIDANGIL
124	IVNEPTAAAIAYGLD
125	PQIEVTFEIDANGLL
126	FSETLTRSKFEELNM
127	IINEPTAAAIAYGLD
128	DKVLLLDVNPLTLGI
129	VTFEIDANGILKVSA
130	SSIVLMDVNPLTLGI
131	VSFELDANGILKVSA
132	RVVNEPTAAALAYGL
133	SGIVLMDVNPLTLGI
134	VSFELDANGILKVSA
135	RVVNEPTAAALAYGL
136	SGIVLMDVNPLTLGI
137	VSFELDANGILKVSA
138	RVVNEPTAAALAYGL
139	GKVEIFVNDQGNRIT
140	VNEPTAAAIAYGLDK
141	IDRMVAEAAEFAEED
142	SEIVLMDVNPLTLGI
143	VSFELDANGILKVTA
144	GKVEIFVNDQGNRIT
145	VNEPTAAAIAYGLDK
146	IDRMVAEAAEFAEED
147	SEIVLMDVNPLTLGI
148	VSFELDANGILKVTA
149	GKVEIFVNDQGNRIT
150	VNEPTAAAIAYGLDK
151	SEIVLMDVNPLTLGI
152	VSFELDANGILKVTA
153	IVNEPTAAAIAYGLD
154	AEVVLMDVNPLTMGI
155	IDRMVAEAEEFAEED
156	TRTIFDIKRLIGRKW
157	IVNEPTAAAIAYGLD
158	GTSEVVLMDVNPLTL
159	IDRMVAEAEEFAEED
160	TRTIFDIKRLIGRKW
161	EDLILMDVNPLTLGI
162	VNEPTAAAIAYGLDK
163	GKVEIIVNDQGNRIT
164	IDRMVAEAEEFAEAD
165	VSFELDANGILKVSA
166	EDLILMDVNPLTLGI
167	EDLILMDVNPLTLGI
168	GKVEIIVNDQGNRIT
169	DEAVAYGAAVQAGIL
170	IDRMVAEAEEFAEAD
171	VSFELDANGILKVTA
172	RVVNEPTAAALAYGL
173	EDLILMDVNPLTLGI
174	EDLILMDVNPLTLGI
175	VNEPTAAAIAYGLDK
176	GKVEIIVNDQGNRIT
177	IDRMVAEAEEFAEAD
178	VSFELDANGILKVSA
179	EDLILMDVNPLTLGI
180	EAVAYGAAVQAAILS
181	IINEPTAAAIAYGLD
182	CVGIYRDDRIEIIAN
183	EILLLDVAPLSLGIE
184	EAVAYGAAVQAAILS
185	DEAVAFGAAVQAGVL
186	IVNEPTAAAIAYGLD
187	EEIVLMDVNPLTLGI
188	VSFELDANGILKVSA
189	RNTIFDIKRMIGQKF
190	DEAVAFGAAVQAGVL
191	IVNEPTAAAIAYGLD
192	EDIVLMDVNPLTLGI
193	LNVLRIVNEPTAAAI
194	VSFELDANGILKVSA
195	ITPSYVAFTEEERLV
196	IINEPTAAAIAYGLD
197	DEAVAYGAAVQAGIL
198	DLLLLDVNPLTLGIE
199	PQIEVTFEIDANGIM
200	DEAVAYGAAVQAAIL
201	IINEPTAAAIAYGLD
202	DLLLLDVAPLSLGIE
203	DEAVAYGAAVQAAIL
204	IERMVAEAEMFAEED
205	VNEPTAAAIAYGLDK
206	GKVEIIVNDQGNRIT
207	ADIVLMDVNPLTLGI
208	VSFELDANGILRVTA
209	DQRVSDYFVKLYNKK
210	GKVEIFVNDQGNRIT
211	VNEPTAAAIAYGLDK
212	IDRMVAEAAEFAEED
213	SEIVLMDVNPLTLGI
214	VSFELDANGILKVTA
215	GKVEIFVNDQGNRIT
216	KNQFAANPTRTIYDV
217	VNEPTAAAIAYGLDK
218	IDRMVAEAAEFAEED
219	SEIVLMDVNPLTLGI
220	VSFELDANGILKVTA
221	GKVEIFVNDQGNRIT
222	KNQFAANPTRTIYDV
223	VNEPTAAAIAYGLDK
224	IDRMVAEAAEFAEED
225	SEIVLMDVNPLTLGI
226	VSFELDANGILKVTA
227	GKVEIFVNDQGNRIT
228	VNEPTAAAIAYGLDK
229	IDRMVAEAAEFAEED
230	SEIVLMDVNPLTLGI
231	VSFELDANGILKVTA
232	INEPTAAAIAYGLNK
233	PQIEVTFEIDANGIM
234	KDVVLMDVNPLTLGI
235	VTFELDANGILRVSA
236	RVVNEPTAAALAYGL
237	ITPSWVAFTEEERLI
238	KTEWLEENPAAEAED
239	IVNEPTAAAIAYGLD
240	LTVLRIVNEPTAAAI
241	VTFEIDANGILKVSA
242	GKVEIIANDQGNRIT
243	SSVVLMDVNPLTLGI
244	GKVDIIVNDQGNRIT
245	VSFELDANGILKVSA
246	RVVNEPTAAALAYGL
247	IINEPTAAAIAYGLD
248	DKVLLLDVNPLTLGI
249	PQIEVTFEVDANGIL
250	IDRMVQEAEEFAEED
251	IINEPTAAAIAYGLD
252	DKVLLLDVNPLTLGI
253	PQIEVTFEIDANGIL
254	IDRMVQEAEEFAEED
255	VTFSLDANGILKVEA
256	DEAVAYGAAVQAGVL
257	IVNEPTAAAIAYGLD
258	VMTTLIKRNTAIPTK
259	GKVEIIVNDQGNRIT
260	GSLVLMDVNPLTLGI
261	AAKNQFSSNPARTIF
262	VSFELDANGILKVSA
263	RVVNEPTAAALAYGL
264	EAVAYGAAVQAAILS
265	INEPTAAAIAYGFDK
266	SILLLDVAPLSLGIE
267	EAVAYGAAVQAAILS
268	EAVAYGAAVQAAILS
269	INEPTAAAIAYGFDK
270	SILLLDVAPLSLGIE
271	EAVAYGAAVQAAILS
272	EAVAYGAAVQAAILS
273	INEPTAAAIAYGFDK
274	SILLLDVAPLSLGIE
275	EAVAYGAAVQAAILS
276	VNEPTAAAIAYGLDK
277	GHVEIILNDQGNRIT
278	VSFELDANGILKVSA
279	EELLLMDVNPLTLGI
280	DEAVAFGAAVQAGVL
281	VNEPTAAAIAYGLDM
282	IDRMVAEAAEFAEED
283	EDVVLMDVNPLTLGI
284	DEAVAYGAAVQAGVL
285	IVNEPTAAAIAYGLD
286	VTFALDANGILKVEA
287	VMTTLIKRNTAIPTK
288	RITPSYVAFTPERLV
289	IVNEPTAAAIAYGLD
290	TPEEVSAMVLQKMKE
291	ERMVAEAEEFAEQDE
292	RITPSYVAFTPERLV
293	IVNEPTAAAIAYGLD
294	TPEEVSAMVLQKMKE
295	ERMVAEAEEFAEQDE
296	RITPSYVAFTPERLV
297	IVNEPTAAAIAYGLD
298	TPEEVSAMVLQKMKE
299	ERMVAEAEEFAEQDE
300	DEAVAFGAAVQAGVL
301	VNEPTAAAIAYGLDM
302	IDRMVAEAAEFAEED
303	EDVVLMDVNPLTLGI
304	PQIEVSFELDPNGIL
305	DEAVAFGAAVQAGVL
306	IVNEPTAAAIAYGLD
307	EEIVLMDVNPLTLGI
308	VSFELDANGILKVSA
309	ITPSYVAFTEEERLV
310	KDLVLMDVNPLTLGI
311	IVNEPTAAALAYGLD
312	DEAVAFGAAVQAGVL
313	IVNEPTAAAIAYGLD
314	EEIVLMDVNPLTLGI
315	LNVLRIVNEPTAAAI
316	VSFELDANGILKVSA
317	VNEPTAAAIAYGLDK
318	GKVEIIVNDQGNRIT
319	EDIVLMDVNPLTLGI
320	VSFELDANGILKVSA
321	AGTIAGLTVLCIVNK
322	FSETLTRSKFEELNI
323	QIEVTFEIDGNGILK
324	IVNEPTAAAIAYGLD
325	LTVLRIVNEPTAAAI
326	PQIEVTFEIDANGIL
327	FSETLTRSKFEELNI
328	IVNEPTAAAIAYGLD
329	AEAYLGNKVTHAVVT
330	LTVLRIVNEPTAAAI
331	VTFEIDANGILKVAA
332	FSETLTRSKFEELNI
333	IVNEPTAAAIAYGLD
334	LTILRIVNEPTAAAI
335	AEAYLGNKVTHAVVT
336	PQIEVTFEIDANGIL
337	AGTIAGLTILRIVNE
338	FSETLTRSKFEELNI
339	IVNEPTAAAIAYGLD
340	AEAYLGNKVTHAVVT
341	LTVLRIVNEPTAAAI
342	VTFEIDANGILKVAA
343	FSETLTRSKFEELNI
344	SAKNAFHSNPTNTVF
345	IINEPTAAAIAYGLD
346	DNRLIEYFVKQYKKK
347	AGTIAGLQILRIINE
348	EAVAYGAAVQAAILS	PubMed_Fungi
349	IINEPTAAAIAYGLD
350	DLLLLDVAPLSLGIE
351	EAVAYGAAVQAAILS
352	VTFSLDANGILKVEA
353	DEAVAYGAAVQAGVL
354	IVNEPTAAAIAYGLD
355	VMTTLIKRNTAIPTK
356	VTFSLDANGILKVEA
357	DEAVAYGAAVQAGVL
358	IVNEPTAAAIAYGLD
359	VMTTLIKRNTAIPTK
360	EAVAYGAAVQAAILS
361	IINEPTAAAIAYGLD
362	DLLLLDVAPLSLGIE
363	EAVAYGAAVQAAILS
364	DEAVAYGAAVQAAIL
365	IINEPTAAAIAYGLD
366	SKTQDILLLDVAPLS
367	DEAVAYGAAVQAAIL
368	EAVAYGAAVQAAILS
369	IINEPTAAAIAYGLD
370	DLLLLDVAPLSLGIE
371	EAVAYGAAVQAAILS
372	VTFSLDANGILKVEA
373	DEAVAYGAAVQAGVL
374	IVNEPTAAAIAYGLD
375	VMTTLIKRNTAIPTK
376	EAVAYGAAVQAAILS
377	IINEPTAAAIAYGLD
378	DLLLLDVAPLSLGIE
379	EAVAYGAAVQAAILS
380	VTFSLDANGILKVEA
381	DEAVAYGAAVQAGVL
382	IVNEPTAAAIAYGLD
383	VMTTLIKRNTAIPTK
384	EAVAYGAAVQAAILS
385	IINEPTAAAIAYGLD
386	DLLLLDVAPLSLGIE
387	EAVAYGAAVQAAILS
